# Supplementary material for: 10-year opportunistic mammographic screening scenario in Brazil and its impact on breast cancer early detection: a nationwide population-based study
Source: J Glob Health. 2022 Oct 14;12:04061. doi: 10.7189/jogh.12.04061 (PMC9564571; doi:10.7189/jogh.12.04061)
Supplement: Online Supplementary Document [file jogh-12-04061-s001.zip]

Archive with 4 entries (4 files):
- Supplemental_table_municipality_data.csv
- Supplemental_table_municipality_data.doc
- Supplemental_table_states_data.csv
- Supplemental_table_states_data.doc
