# Supplementary material for: 10-year opportunistic mammographic screening scenario in Brazil and its impact on breast cancer early detection: a nationwide population-based study
Source: J Glob Health. 2022 Oct 14;12:04061. doi: 10.7189/jogh.12.04061 (PMC9564571; doi:10.7189/jogh.12.04061)
Supplement: Online Supplementary Document [file jogh-12-04061-s001.zip › Supplemental_table_municipality_data.csv]

	uf	ibge_uf_id	name_uf	name_munic	ibge_munic_id6	ibge_munic_id	avg_population	avg_pop_50_69	avg_pop_40_49	avg_pop_50_69_ans_adj	avg_pop_40_49_ans_adj	total_number_mmg_50_69	total_number_mmg_40_49	mmg_coverage_50_69	mmg_coverage_40_49	mmg_coverage_50_69_ans_adj	mmg_coverage_40_49_ans_adj	mmg_coverage_50_69_ans_adj_max100	mmg_coverage_40_49_ans_adj_max100	mmg_cov_groups_q4	total_number_breast_cases_50_69	total_number_breast_cases_40_49	ebc_det_ratio_50_69	ebc_det_ratio_40_49	avg_pib_percapita	pib_percapita_groups_q4	munic_area	pop_density	pop_den_groups_q4
1	RO	11	Rondônia	Alta Floresta D'Oeste	110001	1100015	24670.2	3459	3236.2	2838.5	2794.5	877	406	5.1	2.5	6.2	2.9	6.2	2.9	[ 0.1, 13.6)	2	1	50	0	16141.5	[14202, 23323)	7067.1	3.5	[0.1, 11.8)
2	RO	11	Rondônia	Ariquemes	110002	1100023	101047.2	14167.8	13255.4	11626.1	11446	11688	4705	16.5	7.1	20.1	8.2	20.1	8.2	[13.6, 27.5)	8	3	12.5	33.3	19655	[14202, 23323)	4426.6	22.8	[11.8, 25.0)
3	RO	11	Rondônia	Cabixi	110003	1100031	6120.3	858.1	802.9	704.2	693.3	891	377	20.8	9.4	25.3	10.9	25.3	10.9	[13.6, 27.5)	NA	1	NA	0	18610.7	[14202, 23323)	1314.4	4.7	[0.1, 11.8)
4	RO	11	Rondônia	Cacoal	110004	1100049	84306.3	11820.6	11059.3	9700	9549.7	1940	849	3.3	1.5	4	1.8	4	1.8	[ 0.1, 13.6)	300	157	5.7	5.1	20262.5	[14202, 23323)	3793	22.2	[11.8, 25.0)
5	RO	11	Rondônia	Cerejeiras	110005	1100056	17352	2432.9	2276.2	1996.5	1965.5	1725	751	14.2	6.6	17.3	7.6	17.3	7.6	[13.6, 27.5)	1	NA	0	NA	21997.3	[14202, 23323)	2783.3	6.2	[0.1, 11.8)
6	RO	11	Rondônia	Colorado do Oeste	110006	1100064	18124.5	2541.2	2377.6	2085.3	2053	1592	694	12.5	5.8	15.3	6.8	15.3	6.8	[13.6, 27.5)	NA	1	NA	0	15179.6	[14202, 23323)	1451.1	12.5	[11.8, 25.0)
7	RO	11	Rondônia	Corumbiara	110007	1100072	8514.9	1193.9	1117	979.7	964.5	354	184	5.9	3.3	7.2	3.8	7.2	3.8	[ 0.1, 13.6)	1	1	0	0	26670.1	[23323,525450]	3060.3	2.8	[0.1, 11.8)
8	RO	11	Rondônia	Costa Marques	110008	1100080	16143.4	2263.5	2117.7	1857.4	1828.6	87	42	0.8	0.4	0.9	0.5	0.9	0.5	[ 0.1, 13.6)	1	NA	100	NA	10706.1	[ 8102, 14202)	4987.2	3.2	[0.1, 11.8)
9	RO	11	Rondônia	Espigão D'Oeste	110009	1100098	31317.4	4391	4108.2	3603.3	3547.4	754	310	3.4	1.5	4.2	1.7	4.2	1.7	[ 0.1, 13.6)	2	2	50	50	15053.2	[14202, 23323)	4518	6.9	[0.1, 11.8)
10	RO	11	Rondônia	Guajará-Mirim	110010	1100106	45084.3	6321.3	5914.2	5187.2	5106.9	2050	1014	6.5	3.4	7.9	4	7.9	4	[ 0.1, 13.6)	3	2	66.7	0	15520	[14202, 23323)	24856.9	1.8	[0.1, 11.8)
11	RO	11	Rondônia	Jaru	110011	1100114	53804.2	7543.9	7058	6190.5	6094.6	2446	830	6.5	2.4	7.9	2.7	7.9	2.7	[ 0.1, 13.6)	9	4	33.3	25	21794.4	[14202, 23323)	2944.1	18.3	[11.8, 25.0)
12	RO	11	Rondônia	Ji-Paraná	110012	1100122	126085.5	17678.4	16539.9	14506.9	14282.2	6132	1004	6.9	1.2	8.5	1.4	8.5	1.4	[ 0.1, 13.6)	11	17	36.4	17.6	21547.6	[14202, 23323)	6896.6	18.3	[11.8, 25.0)
13	RO	11	Rondônia	Machadinho D'Oeste	110013	1100130	36012.5	5049.3	4724.1	4143.5	4079.3	773	318	3.1	1.3	3.7	1.6	3.7	1.6	[ 0.1, 13.6)	1	1	100	100	12511.4	[ 8102, 14202)	8509.3	4.2	[0.1, 11.8)
14	RO	11	Rondônia	Nova Brasilândia D'Oeste	110014	1100148	20852.7	2923.8	2735.5	2399.2	2362.1	235	109	1.6	0.8	2	0.9	2	0.9	[ 0.1, 13.6)	NA	1	NA	0	12901	[ 8102, 14202)	1703	12.2	[11.8, 25.0)
15	RO	11	Rondônia	Ouro Preto do Oeste	110015	1100155	38511.8	5399.7	5052	4431	4362.4	963	430	3.6	1.7	4.3	2	4.3	2	[ 0.1, 13.6)	3	2	33.3	50	16727.5	[14202, 23323)	1969.8	19.6	[11.8, 25.0)
16	RO	11	Rondônia	Pimenta Bueno	110018	1100189	36255	5083.3	4755.9	4171.4	4106.7	587	257	2.3	1.1	2.8	1.3	2.8	1.3	[ 0.1, 13.6)	4	3	25	33.3	23788.5	[23323,525450]	6241	5.8	[0.1, 11.8)
17	RO	11	Rondônia	Porto Velho	110020	1100205	486844.3	68260.4	63864.2	56014.5	55146.8	58794	26843	17.2	8.4	21	9.7	21	9.7	[13.6, 27.5)	301	205	22.6	20.5	27915	[23323,525450]	34091	14.3	[11.8, 25.0)
18	RO	11	Rondônia	Presidente Médici	110025	1100254	21724.9	3046	2849.9	2499.6	2460.9	682	241	4.5	1.7	5.5	2	5.5	2	[ 0.1, 13.6)	NA	2	NA	50	15811.3	[14202, 23323)	1758.5	12.4	[11.8, 25.0)
19	RO	11	Rondônia	Rio Crespo	110026	1100262	3626.6	508.5	475.7	417.3	410.8	448	212	17.6	8.9	21.5	10.3	21.5	10.3	[13.6, 27.5)	NA	NA	NA	NA	21065.2	[14202, 23323)	1717.6	2.1	[0.1, 11.8)
20	RO	11	Rondônia	Rolim de Moura	110028	1100288	54359.3	7621.7	7130.9	6254.4	6157.5	1772	771	4.6	2.2	5.7	2.5	5.7	2.5	[ 0.1, 13.6)	4	1	25	0	18903.6	[14202, 23323)	1457.8	37.3	[25, 54.6)
21	RO	11	Rondônia	Santa Luzia D'Oeste	110029	1100296	8200	1149.7	1075.7	943.5	928.8	324	144	5.6	2.7	6.9	3.1	6.9	3.1	[ 0.1, 13.6)	1	NA	0	NA	16356.2	[14202, 23323)	1197.8	6.8	[0.1, 11.8)
22	RO	11	Rondônia	Vilhena	110030	1100304	88975.7	12475.3	11671.8	10237.2	10078.6	5312	2476	8.5	4.2	10.4	4.9	10.4	4.9	[ 0.1, 13.6)	14	5	50	0	23961.2	[23323,525450]	11699.1	7.6	[0.1, 11.8)
23	RO	11	Rondônia	São Miguel do Guaporé	110032	1100320	23121.3	3241.8	3033.1	2660.3	2619	333	147	2.1	1	2.5	1.1	2.5	1.1	[ 0.1, 13.6)	1	1	100	0	20235.2	[14202, 23323)	7460.1	3.1	[0.1, 11.8)
24	RO	11	Rondônia	Nova Mamoré	110033	1100338	26764.5	3752.7	3511	3079.4	3031.7	1237	626	6.6	3.6	8	4.1	8	4.1	[ 0.1, 13.6)	NA	1	NA	100	13563.9	[ 8102, 14202)	10070.5	2.7	[0.1, 11.8)
25	RO	11	Rondônia	Alvorada D'Oeste	110034	1100346	16435.3	2304.4	2156	1891	1861.7	229	91	2	0.8	2.4	1	2.4	1	[ 0.1, 13.6)	NA	2	NA	0	13205.2	[ 8102, 14202)	3029.2	5.4	[0.1, 11.8)
26	RO	11	Rondônia	Alto Alegre dos Parecis	110037	1100379	13463	1887.6	1766.1	1549	1525	305	139	3.2	1.6	3.9	1.8	3.9	1.8	[ 0.1, 13.6)	NA	NA	NA	NA	16242.8	[14202, 23323)	3958.3	3.4	[0.1, 11.8)
27	RO	11	Rondônia	Alto Paraíso	110040	1100403	19574.2	2744.5	2567.7	2252.1	2217.2	785	328	5.7	2.6	7	3	7	3	[ 0.1, 13.6)	NA	1	NA	0	12717.9	[ 8102, 14202)	2651.8	7.4	[0.1, 11.8)
28	RO	11	Rondônia	Buritis	110045	1100452	36636.3	5136.8	4805.9	4215.2	4149.9	2029	824	7.9	3.4	9.6	4	9.6	4	[ 0.1, 13.6)	1	NA	0	NA	13982.8	[ 8102, 14202)	3265.8	11.2	[0.1, 11.8)
29	RO	11	Rondônia	Novo Horizonte do Oeste	110050	1100502	9894.2	1387.3	1297.9	1138.4	1120.8	195	98	2.8	1.5	3.4	1.7	3.4	1.7	[ 0.1, 13.6)	1	NA	0	NA	13588.5	[ 8102, 14202)	843.4	11.7	[0.1, 11.8)
30	RO	11	Rondônia	Cacaulândia	110060	1100601	6153.8	862.8	807.3	708	697.1	455	183	10.5	4.5	12.9	5.3	12.9	5.3	[ 0.1, 13.6)	1	1	0	0	18613.8	[14202, 23323)	1961.8	3.1	[0.1, 11.8)
31	RO	11	Rondônia	Campo Novo de Rondônia	110070	1100700	13749.5	1927.8	1803.7	1582	1557.5	780	365	8.1	4	9.9	4.7	9.9	4.7	[ 0.1, 13.6)	1	NA	0	NA	15026.6	[14202, 23323)	3442	4	[0.1, 11.8)
32	RO	11	Rondônia	Candeias do Jamari	110080	1100809	23421.9	3284	3072.5	2694.8	2653.1	2454	1061	14.9	6.9	18.2	8	18.2	8	[13.6, 27.5)	2	NA	50	NA	15716.3	[14202, 23323)	6843.9	3.4	[0.1, 11.8)
33	RO	11	Rondônia	Castanheiras	110090	1100908	3484.3	488.5	457.1	400.9	394.7	81	31	3.3	1.4	4	1.6	4	1.6	[ 0.1, 13.6)	NA	NA	NA	NA	20716	[14202, 23323)	892.8	3.9	[0.1, 11.8)
34	RO	11	Rondônia	Chupinguaia	110092	1100924	9821.3	1377	1288.4	1130	1112.5	234	109	3.4	1.7	4.1	2	4.1	2	[ 0.1, 13.6)	NA	NA	NA	NA	24603.2	[23323,525450]	5126.7	1.9	[0.1, 11.8)
35	RO	11	Rondônia	Cujubim	110094	1100940	20387.7	2858.6	2674.5	2345.7	2309.4	631	291	4.4	2.2	5.4	2.5	5.4	2.5	[ 0.1, 13.6)	NA	NA	NA	NA	13797.1	[ 8102, 14202)	3863.9	5.3	[0.1, 11.8)
36	RO	11	Rondônia	Governador Jorge Teixeira	110100	1101005	9735.2	1365	1277.1	1120.1	1102.7	395	173	5.8	2.7	7.1	3.1	7.1	3.1	[ 0.1, 13.6)	NA	NA	NA	NA	15573.4	[14202, 23323)	5067.4	1.9	[0.1, 11.8)
37	RO	11	Rondônia	Itapuã do Oeste	110110	1101104	9677.8	1356.9	1269.5	1113.5	1096.2	872	370	12.9	5.8	15.7	6.8	15.7	6.8	[13.6, 27.5)	NA	NA	NA	NA	14588.7	[14202, 23323)	4081.6	2.4	[0.1, 11.8)
38	RO	11	Rondônia	Ministro Andreazza	110120	1101203	10437.2	1463.4	1369.2	1200.9	1182.3	281	139	3.8	2	4.7	2.4	4.7	2.4	[ 0.1, 13.6)	NA	1	NA	0	15907.8	[14202, 23323)	798.1	13.1	[11.8, 25.0)
39	RO	11	Rondônia	Mirante da Serra	110130	1101302	11918	1671	1563.4	1371.2	1350	190	78	2.3	1	2.8	1.2	2.8	1.2	[ 0.1, 13.6)	NA	NA	NA	NA	14118.8	[ 8102, 14202)	1191.9	10	[0.1, 11.8)
40	RO	11	Rondônia	Monte Negro	110140	1101401	15349.6	2152.2	2013.6	1766.1	1738.7	1321	436	12.3	4.3	15	5	15	5	[13.6, 27.5)	2	1	0	0	14503.6	[14202, 23323)	1931.4	7.9	[0.1, 11.8)
41	RO	11	Rondônia	Nova União	110143	1101435	7545.3	1057.9	989.8	868.1	854.7	103	62	1.9	1.3	2.4	1.5	2.4	1.5	[ 0.1, 13.6)	NA	NA	NA	NA	13062	[ 8102, 14202)	807.1	9.3	[0.1, 11.8)
42	RO	11	Rondônia	Parecis	110145	1101450	5519.1	773.8	724	635	625.2	98	43	2.5	1.2	3.1	1.4	3.1	1.4	[ 0.1, 13.6)	NA	NA	NA	NA	14429.2	[14202, 23323)	2548.7	2.2	[0.1, 11.8)
43	RO	11	Rondônia	Pimenteiras do Oeste	110146	1101468	2338	327.8	306.7	269	264.8	172	86	10.5	5.6	12.8	6.5	12.8	6.5	[ 0.1, 13.6)	NA	NA	NA	NA	35332.4	[23323,525450]	6014.7	0.4	[0.1, 11.8)
44	RO	11	Rondônia	Primavera de Rondônia	110147	1101476	3370.2	472.5	442.1	387.8	381.8	158	67	6.7	3	8.1	3.5	8.1	3.5	[ 0.1, 13.6)	NA	NA	NA	NA	15496.5	[14202, 23323)	605.7	5.6	[0.1, 11.8)
45	RO	11	Rondônia	São Felipe D'Oeste	110148	1101484	5879.4	824.4	771.3	676.5	666	220	65	5.3	1.7	6.5	2	6.5	2	[ 0.1, 13.6)	NA	NA	NA	NA	13074	[ 8102, 14202)	541.6	10.9	[0.1, 11.8)
46	RO	11	Rondônia	São Francisco do Guaporé	110149	1101492	18407.3	2580.9	2414.7	2117.9	2085.1	173	64	1.3	0.5	1.6	0.6	1.6	0.6	[ 0.1, 13.6)	2	1	0	0	14848.2	[14202, 23323)	10959.8	1.7	[0.1, 11.8)
47	RO	11	Rondônia	Seringueiras	110150	1101500	12148.7	1703.4	1593.7	1397.8	1376.1	136	61	1.6	0.8	1.9	0.9	1.9	0.9	[ 0.1, 13.6)	NA	NA	NA	NA	14807.8	[14202, 23323)	3773.5	3.2	[0.1, 11.8)
48	RO	11	Rondônia	Teixeirópolis	110155	1101559	4821.1	676	632.4	554.7	546.1	95	36	2.8	1.1	3.4	1.3	3.4	1.3	[ 0.1, 13.6)	NA	NA	NA	NA	15398.2	[14202, 23323)	460	10.5	[0.1, 11.8)
49	RO	11	Rondônia	Theobroma	110160	1101609	10950.6	1535.4	1436.5	1259.9	1240.4	376	174	4.9	2.4	6	2.8	6	2.8	[ 0.1, 13.6)	NA	NA	NA	NA	13645.3	[ 8102, 14202)	2197.4	5	[0.1, 11.8)
50	RO	11	Rondônia	Urupá	110170	1101708	12810	1796.1	1680.4	1473.9	1451	167	53	1.9	0.6	2.3	0.7	2.3	0.7	[ 0.1, 13.6)	2	NA	0	NA	13489.9	[ 8102, 14202)	831.9	15.4	[11.8, 25.0)
51	RO	11	Rondônia	Vale do Anari	110175	1101757	10495	1471.5	1376.7	1207.5	1188.8	168	60	2.3	0.9	2.8	1	2.8	1	[ 0.1, 13.6)	NA	NA	NA	NA	11484.4	[ 8102, 14202)	3135.1	3.3	[0.1, 11.8)
52	RO	11	Rondônia	Vale do Paraíso	110180	1101807	7924.5	1111.1	1039.5	911.8	897.6	346	153	6.2	2.9	7.6	3.4	7.6	3.4	[ 0.1, 13.6)	NA	1	NA	0	15310.9	[14202, 23323)	965.7	8.2	[0.1, 11.8)
53	AC	12	Acre	Acrelândia	120001	1200013	13792.4	1490.7	1450.8	1281.7	1312.1	1409	468	18.9	6.5	22	7.1	22	7.1	[13.6, 27.5)	NA	NA	NA	NA	14649	[14202, 23323)	1811.6	7.6	[0.1, 11.8)
54	AC	12	Acre	Assis Brasil	120005	1200054	6696.6	723.8	704.4	622.3	637.1	429	185	11.9	5.3	13.8	5.8	13.8	5.8	[13.6, 27.5)	NA	NA	NA	NA	10575.9	[ 8102, 14202)	4979.1	1.3	[0.1, 11.8)
55	AC	12	Acre	Brasiléia	120010	1200104	23682.4	2559.6	2491.2	2200.7	2253	1114	446	8.7	3.6	10.1	4	10.1	4	[ 0.1, 13.6)	1	NA	0	NA	13863.2	[ 8102, 14202)	3928.2	6	[0.1, 11.8)
56	AC	12	Acre	Bujari	120013	1200138	9294.1	1004.5	977.6	863.7	884.2	613	289	12.2	5.9	14.2	6.5	14.2	6.5	[13.6, 27.5)	NA	NA	NA	NA	14190.4	[ 8102, 14202)	3034.9	3.1	[0.1, 11.8)
57	AC	12	Acre	Capixaba	120017	1200179	10290.2	1112.2	1082.4	956.2	978.9	813	304	14.6	5.6	17	6.2	17	6.2	[13.6, 27.5)	NA	NA	NA	NA	14414.7	[14202, 23323)	1705.8	6	[0.1, 11.8)
58	AC	12	Acre	Cruzeiro do Sul	120020	1200203	82109.4	8874.4	8637.1	7630.2	7811.4	2753	1151	6.2	2.7	7.2	2.9	7.2	2.9	[ 0.1, 13.6)	NA	1	NA	0	13198.2	[ 8102, 14202)	8783.5	9.3	[0.1, 11.8)
59	AC	12	Acre	Epitaciolândia	120025	1200252	16633.1	1797.7	1749.6	1545.7	1582.4	714	309	7.9	3.5	9.2	3.9	9.2	3.9	[ 0.1, 13.6)	NA	NA	NA	NA	17727.3	[14202, 23323)	1652.7	10.1	[0.1, 11.8)
60	AC	12	Acre	Feijó	120030	1200302	32884	3554.1	3459.1	3055.8	3128.4	342	146	1.9	0.8	2.2	0.9	2.2	0.9	[ 0.1, 13.6)	NA	NA	NA	NA	8947.3	[ 8102, 14202)	27976.9	1.2	[0.1, 11.8)
61	AC	12	Acre	Jordão	120032	1200328	7422	802.2	780.7	689.7	706.1	46	21	1.1	0.5	1.3	0.6	1.3	0.6	[ 0.1, 13.6)	NA	NA	NA	NA	8720	[ 8102, 14202)	5357.2	1.4	[0.1, 11.8)
62	AC	12	Acre	Mâncio Lima	120033	1200336	17009.7	1838.4	1789.3	1580.7	1618.2	327	147	3.6	1.6	4.1	1.8	4.1	1.8	[ 0.1, 13.6)	NA	NA	NA	NA	9541.4	[ 8102, 14202)	5451.6	3.1	[0.1, 11.8)
63	AC	12	Acre	Manoel Urbano	120034	1200344	8629.6	932.7	907.7	801.9	821	208	104	4.5	2.3	5.2	2.5	5.2	2.5	[ 0.1, 13.6)	NA	NA	NA	NA	11543.2	[ 8102, 14202)	10630.6	0.8	[0.1, 11.8)
64	AC	12	Acre	Marechal Thaumaturgo	120035	1200351	16575.9	1791.5	1743.6	1540.4	1576.9	191	103	2.1	1.2	2.5	1.3	2.5	1.3	[ 0.1, 13.6)	NA	NA	NA	NA	9154	[ 8102, 14202)	8191	2	[0.1, 11.8)
65	AC	12	Acre	Plácido de Castro	120038	1200385	18230.2	1970.3	1917.6	1694.1	1734.3	1286	536	13.1	5.6	15.2	6.2	15.2	6.2	[13.6, 27.5)	NA	NA	NA	NA	11806	[ 8102, 14202)	1952.6	9.3	[0.1, 11.8)
66	AC	12	Acre	Porto Walter	120039	1200393	10580.4	1143.5	1113	983.2	1006.6	146	53	2.6	1	3	1.1	3	1.1	[ 0.1, 13.6)	NA	NA	NA	NA	8549.3	[ 8102, 14202)	6446.4	1.6	[0.1, 11.8)
67	AC	12	Acre	Rio Branco	120040	1200401	368733.6	39852.7	38787.1	34265.4	35079	34605	14654	17.4	7.6	20.2	8.4	20.2	8.4	[13.6, 27.5)	221	136	13.1	9.6	20001.4	[14202, 23323)	8835.2	41.7	[25, 54.6)
68	AC	12	Acre	Rodrigues Alves	120042	1200427	16674.1	1802.1	1753.9	1549.5	1586.3	328	138	3.6	1.6	4.2	1.7	4.2	1.7	[ 0.1, 13.6)	NA	NA	NA	NA	9433.4	[ 8102, 14202)	3076.3	5.4	[0.1, 11.8)
69	AC	12	Acre	Santa Rosa do Purus	120043	1200435	5656	611.3	595	525.6	538.1	500	119	16.4	4	19	4.4	19	4.4	[13.6, 27.5)	NA	NA	NA	NA	9488.7	[ 8102, 14202)	6155.9	0.9	[0.1, 11.8)
70	AC	12	Acre	Senador Guiomard	120045	1200450	21288.1	2300.8	2239.3	1978.2	2025.2	1496	643	13	5.7	15.1	6.3	15.1	6.3	[13.6, 27.5)	NA	NA	NA	NA	14212.7	[14202, 23323)	2320.2	9.2	[0.1, 11.8)
71	AC	12	Acre	Sena Madureira	120050	1200500	41581.5	4494.1	4374	3864.1	3955.8	1069	450	4.8	2.1	5.5	2.3	5.5	2.3	[ 0.1, 13.6)	NA	NA	NA	NA	10218.1	[ 8102, 14202)	23759.5	1.8	[0.1, 11.8)
72	AC	12	Acre	Tarauacá	120060	1200609	38712.4	4184	4072.2	3597.4	3682.9	489	171	2.3	0.8	2.7	0.9	2.7	0.9	[ 0.1, 13.6)	NA	NA	NA	NA	9653.1	[ 8102, 14202)	20169.5	1.9	[0.1, 11.8)
73	AC	12	Acre	Xapuri	120070	1200708	17548.4	1896.6	1845.9	1630.7	1669.4	699	283	7.4	3.1	8.6	3.4	8.6	3.4	[ 0.1, 13.6)	NA	NA	NA	NA	10938.9	[ 8102, 14202)	5350.6	3.3	[0.1, 11.8)
74	AC	12	Acre	Porto Acre	120080	1200807	16606.2	1794.8	1746.8	1543.2	1579.8	1678	696	18.7	8	21.7	8.8	21.7	8.8	[13.6, 27.5)	NA	NA	NA	NA	11227.1	[ 8102, 14202)	2604.4	6.4	[0.1, 11.8)
75	AM	13	Amazonas	Alvarães	130002	1300029	15231.2	1682	1646.3	1387.6	1312.3	126	64	1.5	0.8	1.8	1	1.8	1	[ 0.1, 13.6)	NA	NA	NA	NA	7703.6	[ 3538, 8102)	5923.5	2.6	[0.1, 11.8)
76	AM	13	Amazonas	Amaturá	130006	1300060	10597.8	1170.3	1145.5	965.5	913.1	114	40	1.9	0.7	2.4	0.9	2.4	0.9	[ 0.1, 13.6)	NA	NA	NA	NA	6069	[ 3538, 8102)	4754.1	2.2	[0.1, 11.8)
77	AM	13	Amazonas	Anamã	130008	1300086	11992.5	1324.3	1296.3	1092.6	1033.3	103	38	1.6	0.6	1.9	0.7	1.9	0.7	[ 0.1, 13.6)	NA	NA	NA	NA	7316.9	[ 3538, 8102)	2446.1	4.9	[0.1, 11.8)
78	AM	13	Amazonas	Anori	130010	1300102	18805.2	2076.7	2032.7	1713.2	1620.2	331	131	3.2	1.3	3.9	1.6	3.9	1.6	[ 0.1, 13.6)	NA	NA	NA	NA	8698.1	[ 8102, 14202)	6036.4	3.1	[0.1, 11.8)
79	AM	13	Amazonas	Apuí	130014	1300144	20172.4	2227.6	2180.4	1837.8	1738	552	181	5	1.7	6	2.1	6	2.1	[ 0.1, 13.6)	NA	NA	NA	NA	8589.7	[ 8102, 14202)	54240.5	0.4	[0.1, 11.8)
80	AM	13	Amazonas	Atalaia do Norte	130020	1300201	17659.9	1950.2	1908.9	1608.9	1521.6	125	40	1.3	0.4	1.6	0.5	1.6	0.5	[ 0.1, 13.6)	NA	NA	NA	NA	6674.8	[ 3538, 8102)	76435.1	0.2	[0.1, 11.8)
81	AM	13	Amazonas	Autazes	130030	1300300	36166.9	3993.9	3909.3	3295	3116.1	189	78	0.9	0.4	1.1	0.5	1.1	0.5	[ 0.1, 13.6)	NA	NA	NA	NA	6986.3	[ 3538, 8102)	7652.9	4.7	[0.1, 11.8)
82	AM	13	Amazonas	Barcelos	130040	1300409	26951.5	2976.3	2913.2	2455.4	2322.1	44	17	0.3	0.1	0.4	0.1	0.4	0.1	[ 0.1, 13.6)	NA	NA	NA	NA	5324.3	[ 3538, 8102)	122461.1	0.2	[0.1, 11.8)
83	AM	13	Amazonas	Barreirinha	130050	1300508	30003.2	3313.3	3243	2733.4	2585	24	10	0.1	0.1	0.2	0.1	0.2	0.1	[ 0.1, 13.6)	NA	NA	NA	NA	6674	[ 3538, 8102)	5751.8	5.2	[0.1, 11.8)
84	AM	13	Amazonas	Benjamin Constant	130060	1300607	38488.5	4250.3	4160.2	3506.5	3316.1	54	22	0.3	0.1	0.3	0.1	0.3	0.1	[ 0.1, 13.6)	NA	NA	NA	NA	6292.1	[ 3538, 8102)	8695.4	4.4	[0.1, 11.8)
85	AM	13	Amazonas	Beruri	130063	1300631	17722.3	1957.1	1915.6	1614.6	1526.9	69	28	0.7	0.3	0.9	0.4	0.9	0.4	[ 0.1, 13.6)	NA	NA	NA	NA	6628.5	[ 3538, 8102)	17472.8	1	[0.1, 11.8)
86	AM	13	Amazonas	Boa Vista do Ramos	130068	1300680	17224.9	1902.1	1861.8	1569.3	1484.1	33	14	0.3	0.2	0.4	0.2	0.4	0.2	[ 0.1, 13.6)	NA	NA	NA	NA	5906.4	[ 3538, 8102)	2589.4	6.7	[0.1, 11.8)
87	AM	13	Amazonas	Boca do Acre	130070	1300706	32844.7	3627	3550.2	2992.3	2829.9	327	140	1.8	0.8	2.2	1	2.2	1	[ 0.1, 13.6)	NA	NA	NA	NA	8719.8	[ 8102, 14202)	21938.6	1.5	[0.1, 11.8)
88	AM	13	Amazonas	Borba	130080	1300805	38445.6	4245.5	4155.6	3502.6	3312.4	106	57	0.5	0.3	0.6	0.3	0.6	0.3	[ 0.1, 13.6)	NA	NA	NA	NA	6547.3	[ 3538, 8102)	44236.2	0.9	[0.1, 11.8)
89	AM	13	Amazonas	Caapiranga	130083	1300839	12145.8	1341.3	1312.8	1106.5	1046.5	67	36	1	0.5	1.2	0.7	1.2	0.7	[ 0.1, 13.6)	NA	NA	NA	NA	10132.3	[ 8102, 14202)	9455.5	1.3	[0.1, 11.8)
90	AM	13	Amazonas	Canutama	130090	1300904	14632.5	1615.9	1581.6	1333.1	1260.7	50	28	0.6	0.4	0.8	0.4	0.8	0.4	[ 0.1, 13.6)	NA	NA	NA	NA	5895.2	[ 3538, 8102)	33642.7	0.4	[0.1, 11.8)
91	AM	13	Amazonas	Carauari	130100	1301001	27360.7	3021.4	2957.4	2492.7	2357.4	66	27	0.4	0.2	0.5	0.2	0.5	0.2	[ 0.1, 13.6)	1	NA	0	NA	8575.4	[ 8102, 14202)	25778.7	1.1	[0.1, 11.8)
92	AM	13	Amazonas	Careiro	130110	1301100	35676.1	3939.7	3856.2	3250.3	3073.8	295	126	1.5	0.7	1.8	0.8	1.8	0.8	[ 0.1, 13.6)	NA	NA	NA	NA	6394.7	[ 3538, 8102)	6096.2	5.9	[0.1, 11.8)
93	AM	13	Amazonas	Careiro da Várzea	130115	1301159	27297	3014.4	2950.5	2486.9	2351.9	313	151	2.1	1	2.5	1.3	2.5	1.3	[ 0.1, 13.6)	NA	NA	NA	NA	9590.9	[ 8102, 14202)	2627.5	10.4	[0.1, 11.8)
94	AM	13	Amazonas	Coari	130120	1301209	81458.8	8995.5	8804.9	7421.3	7018.4	360	219	0.8	0.5	1	0.6	1	0.6	[ 0.1, 13.6)	NA	NA	NA	NA	32416.4	[23323,525450]	57970.8	1.4	[0.1, 11.8)
95	AM	13	Amazonas	Codajás	130130	1301308	26148.8	2887.6	2826.4	2382.3	2252.9	68	41	0.5	0.3	0.6	0.4	0.6	0.4	[ 0.1, 13.6)	NA	NA	NA	NA	19199.5	[14202, 23323)	18700.7	1.4	[0.1, 11.8)
96	AM	13	Amazonas	Eirunepé	130140	1301407	33324.3	3680	3602	3036	2871.2	88	35	0.5	0.2	0.6	0.2	0.6	0.2	[ 0.1, 13.6)	NA	NA	NA	NA	10635.7	[ 8102, 14202)	14966.2	2.2	[0.1, 11.8)
97	AM	13	Amazonas	Envira	130150	1301506	18349.1	2026.3	1983.4	1671.7	1580.9	36	9	0.4	0.1	0.4	0.1	0.4	0.1	[ 0.1, 13.6)	NA	NA	NA	NA	6819.9	[ 3538, 8102)	7505.8	2.4	[0.1, 11.8)
98	AM	13	Amazonas	Fonte Boa	130160	1301605	20862	2303.8	2255	1900.6	1797.4	65	30	0.6	0.3	0.7	0.3	0.7	0.3	[ 0.1, 13.6)	NA	NA	NA	NA	7182.8	[ 3538, 8102)	12155.4	1.7	[0.1, 11.8)
99	AM	13	Amazonas	Guajará	130165	1301654	15475.4	1708.9	1672.7	1409.9	1333.3	39	13	0.5	0.2	0.6	0.2	0.6	0.2	[ 0.1, 13.6)	NA	NA	NA	NA	6224.3	[ 3538, 8102)	7583.5	2	[0.1, 11.8)
100	AM	13	Amazonas	Humaitá	130170	1301704	50077.2	5530	5412.8	4562.3	4314.6	927	470	3.4	1.7	4.1	2.2	4.1	2.2	[ 0.1, 13.6)	NA	NA	NA	NA	8651.5	[ 8102, 14202)	33111.1	1.5	[0.1, 11.8)
101	AM	13	Amazonas	Ipixuna	130180	1301803	26142.9	2887	2825.8	2381.7	2252.4	66	22	0.5	0.2	0.6	0.2	0.6	0.2	[ 0.1, 13.6)	NA	NA	NA	NA	4373.1	[ 3538, 8102)	12109.8	2.2	[0.1, 11.8)
102	AM	13	Amazonas	Iranduba	130185	1301852	44981.5	4967.3	4862.1	4098	3875.5	825	356	3.3	1.5	4	1.8	4	1.8	[ 0.1, 13.6)	NA	NA	NA	NA	11816.6	[ 8102, 14202)	2216.8	20.3	[11.8, 25.0)
103	AM	13	Amazonas	Itacoatiara	130190	1301902	95063.6	10497.9	10275.4	8660.7	8190.5	949	509	1.8	1	2.2	1.2	2.2	1.2	[ 0.1, 13.6)	NA	NA	NA	NA	16525.7	[14202, 23323)	8891.9	10.7	[0.1, 11.8)
104	AM	13	Amazonas	Itamarati	130195	1301951	8066.7	890.8	871.9	734.9	695	11	4	0.2	0.1	0.3	0.1	0.3	0.1	[ 0.1, 13.6)	NA	NA	NA	NA	9421	[ 8102, 14202)	25260.4	0.3	[0.1, 11.8)
105	AM	13	Amazonas	Itapiranga	130200	1302009	8780.7	969.7	949.1	800	756.5	78	26	1.6	0.5	2	0.7	2	0.7	[ 0.1, 13.6)	NA	NA	NA	NA	10794.4	[ 8102, 14202)	4335.1	2	[0.1, 11.8)
106	AM	13	Amazonas	Japurá	130210	1302108	5385.4	594.7	582.1	490.6	464	15	9	0.5	0.3	0.6	0.4	0.6	0.4	[ 0.1, 13.6)	NA	NA	NA	NA	11737.5	[ 8102, 14202)	55827.2	0.1	[0.1, 11.8)
107	AM	13	Amazonas	Juruá	130220	1302207	12834.1	1417.3	1387.2	1169.2	1105.8	38	16	0.5	0.2	0.6	0.3	0.6	0.3	[ 0.1, 13.6)	NA	NA	NA	NA	6612.7	[ 3538, 8102)	19442.5	0.7	[0.1, 11.8)
108	AM	13	Amazonas	Jutaí	130230	1302306	16646.2	1838.2	1799.3	1516.5	1434.2	37	18	0.4	0.2	0.5	0.3	0.5	0.3	[ 0.1, 13.6)	NA	NA	NA	NA	10883.8	[ 8102, 14202)	69457.4	0.2	[0.1, 11.8)
109	AM	13	Amazonas	Lábrea	130240	1302405	42264.3	4667.2	4568.3	3850.5	3641.4	109	47	0.5	0.2	0.6	0.3	0.6	0.3	[ 0.1, 13.6)	NA	NA	NA	NA	9007.4	[ 8102, 14202)	68262.7	0.6	[0.1, 11.8)
110	AM	13	Amazonas	Manacapuru	130250	1302504	92257.3	10188	9972.1	8405.1	7948.8	2492	1076	4.9	2.2	5.9	2.7	5.9	2.7	[ 0.1, 13.6)	NA	NA	NA	NA	12915	[ 8102, 14202)	7336.6	12.6	[11.8, 25.0)
111	AM	13	Amazonas	Manaquiri	130255	1302553	27592.5	3047	2982.5	2513.8	2377.3	605	269	4	1.8	4.8	2.3	4.8	2.3	[ 0.1, 13.6)	NA	NA	NA	NA	7531.6	[ 3538, 8102)	3973.3	6.9	[0.1, 11.8)
112	AM	13	Amazonas	Manaus	130260	1302603	2010932.6	222067.3	217361.7	183205.5	173259	377611	152810	34	14.1	41.2	17.6	41.2	17.6	[27.5, 45.0)	807	493	19.6	11.6	32936.1	[23323,525450]	11401.1	176.4	[54.6, 13251]
113	AM	13	Amazonas	Manicoré	130270	1302702	51893.6	5730.6	5609.2	4727.8	4471.1	307	126	1.1	0.4	1.3	0.6	1.3	0.6	[ 0.1, 13.6)	NA	NA	NA	NA	8319.9	[ 8102, 14202)	48315	1.1	[0.1, 11.8)
114	AM	13	Amazonas	Maraã	130280	1302801	18120.4	2001	1958.6	1650.9	1561.2	29	6	0.3	0.1	0.4	0.1	0.4	0.1	[ 0.1, 13.6)	NA	NA	NA	NA	6232.4	[ 3538, 8102)	16830.8	1.1	[0.1, 11.8)
115	AM	13	Amazonas	Maués	130290	1302900	58594.9	6470.6	6333.5	5338.3	5048.5	435	173	1.3	0.5	1.6	0.7	1.6	0.7	[ 0.1, 13.6)	NA	NA	NA	NA	6622.3	[ 3538, 8102)	39991.1	1.5	[0.1, 11.8)
116	AM	13	Amazonas	Nhamundá	130300	1303007	19933.5	2201.3	2154.6	1816	1717.4	67	26	0.6	0.2	0.7	0.3	0.7	0.3	[ 0.1, 13.6)	NA	NA	NA	NA	6132.9	[ 3538, 8102)	14107	1.4	[0.1, 11.8)
117	AM	13	Amazonas	Nova Olinda do Norte	130310	1303106	34348.9	3793.1	3712.8	3129.3	2959.5	96	43	0.5	0.2	0.6	0.3	0.6	0.3	[ 0.1, 13.6)	NA	NA	NA	NA	5656.4	[ 3538, 8102)	5578.1	6.2	[0.1, 11.8)
118	AM	13	Amazonas	Novo Airão	130320	1303205	17206	1900.1	1859.8	1567.5	1482.4	115	56	1.2	0.6	1.5	0.8	1.5	0.8	[ 0.1, 13.6)	NA	NA	NA	NA	6343.4	[ 3538, 8102)	37776.8	0.5	[0.1, 11.8)
119	AM	13	Amazonas	Novo Aripuanã	130330	1303304	23775.8	2625.6	2569.9	2166.1	2048.5	24	11	0.2	0.1	0.2	0.1	0.2	0.1	[ 0.1, 13.6)	NA	NA	NA	NA	6301.3	[ 3538, 8102)	41179.7	0.6	[0.1, 11.8)
120	AM	13	Amazonas	Parintins	130340	1303403	109400.6	12081.1	11825.1	9966.9	9425.8	175	78	0.3	0.1	0.4	0.2	0.4	0.2	[ 0.1, 13.6)	NA	NA	NA	NA	8649.9	[ 8102, 14202)	5956	18.4	[11.8, 25.0)
121	AM	13	Amazonas	Pauini	130350	1303502	19037.5	2102.3	2057.8	1734.4	1640.2	44	18	0.4	0.2	0.5	0.2	0.5	0.2	[ 0.1, 13.6)	NA	NA	NA	NA	6656.5	[ 3538, 8102)	41624.7	0.5	[0.1, 11.8)
122	AM	13	Amazonas	Presidente Figueiredo	130353	1303536	31935.4	3526.6	3451.9	2909.5	2751.5	981	431	5.6	2.5	6.7	3.1	6.7	3.1	[ 0.1, 13.6)	NA	NA	NA	NA	19834.2	[14202, 23323)	25459.1	1.3	[0.1, 11.8)
123	AM	13	Amazonas	Rio Preto da Eva	130356	1303569	29751	3285.4	3215.8	2710.5	2563.3	868	338	5.3	2.1	6.4	2.6	6.4	2.6	[ 0.1, 13.6)	NA	NA	NA	NA	11826.2	[ 8102, 14202)	5815.6	5.1	[0.1, 11.8)
124	AM	13	Amazonas	Santa Isabel do Rio Negro	130360	1303601	21770.7	2404.1	2353.2	1983.4	1875.7	13	3	0.1	0	0.1	0	0.1	0	[ 0.1, 13.6)	NA	NA	NA	NA	5273.9	[ 3538, 8102)	62800.1	0.3	[0.1, 11.8)
125	AM	13	Amazonas	Santo Antônio do Içá	130370	1303700	23610.1	2607.3	2552	2151	2034.2	31	18	0.2	0.1	0.3	0.2	0.3	0.2	[ 0.1, 13.6)	NA	NA	NA	NA	6084.4	[ 3538, 8102)	12366.1	1.9	[0.1, 11.8)
126	AM	13	Amazonas	São Gabriel da Cachoeira	130380	1303809	42127.4	4652.1	4553.6	3838	3629.6	57	26	0.2	0.1	0.3	0.1	0.3	0.1	[ 0.1, 13.6)	NA	NA	NA	NA	6012	[ 3538, 8102)	109181.2	0.4	[0.1, 11.8)
127	AM	13	Amazonas	São Paulo de Olivença	130390	1303908	35657.6	3937.7	3854.2	3248.6	3072.2	71	39	0.4	0.2	0.4	0.3	0.4	0.3	[ 0.1, 13.6)	NA	NA	NA	NA	5294.3	[ 3538, 8102)	19658.5	1.8	[0.1, 11.8)
128	AM	13	Amazonas	São Sebastião do Uatumã	130395	1303957	12450.1	1374.9	1345.7	1134.3	1072.7	34	13	0.5	0.2	0.6	0.2	0.6	0.2	[ 0.1, 13.6)	NA	NA	NA	NA	6591.7	[ 3538, 8102)	10647.5	1.2	[0.1, 11.8)
129	AM	13	Amazonas	Silves	130400	1304005	8916.3	984.6	963.8	812.3	768.2	33	13	0.7	0.3	0.8	0.3	0.8	0.3	[ 0.1, 13.6)	NA	NA	NA	NA	9452.9	[ 8102, 14202)	3723.4	2.4	[0.1, 11.8)
130	AM	13	Amazonas	Tabatinga	130406	1304062	59542.5	6575.3	6435.9	5424.6	5130.1	101	32	0.3	0.1	0.4	0.1	0.4	0.1	[ 0.1, 13.6)	NA	NA	NA	NA	6490.4	[ 3538, 8102)	3266.1	18.2	[11.8, 25.0)
131	AM	13	Amazonas	Tapauá	130410	1304104	18116.5	2000.6	1958.2	1650.5	1560.9	126	61	1.3	0.6	1.5	0.8	1.5	0.8	[ 0.1, 13.6)	NA	NA	NA	NA	10578.3	[ 8102, 14202)	84946	0.2	[0.1, 11.8)
132	AM	13	Amazonas	Tefé	130420	1304203	61592	6801.6	6657.5	5611.3	5306.7	2688	1176	7.9	3.5	9.6	4.4	9.6	4.4	[ 0.1, 13.6)	NA	NA	NA	NA	11025.5	[ 8102, 14202)	23692.2	2.6	[0.1, 11.8)
133	AM	13	Amazonas	Tonantins	130423	1304237	18133.5	2002.5	1960.1	1652	1562.4	37	14	0.4	0.1	0.4	0.2	0.4	0.2	[ 0.1, 13.6)	NA	NA	NA	NA	5818	[ 3538, 8102)	6446.9	2.8	[0.1, 11.8)
134	AM	13	Amazonas	Uarini	130426	1304260	12856.3	1419.7	1389.6	1171.3	1107.7	26	8	0.4	0.1	0.4	0.1	0.4	0.1	[ 0.1, 13.6)	NA	NA	NA	NA	10324.6	[ 8102, 14202)	10274.7	1.3	[0.1, 11.8)
135	AM	13	Amazonas	Urucará	130430	1304302	16945.8	1871.3	1831.7	1543.8	1460	91	43	1	0.5	1.2	0.6	1.2	0.6	[ 0.1, 13.6)	NA	NA	NA	NA	15917.7	[14202, 23323)	27902	0.6	[0.1, 11.8)
136	AM	13	Amazonas	Urucurituba	130440	1304401	20603.3	2275.2	2227	1877.1	1775.2	87	40	0.8	0.4	0.9	0.5	0.9	0.5	[ 0.1, 13.6)	NA	NA	NA	NA	5836.2	[ 3538, 8102)	2886.5	7.1	[0.1, 11.8)
137	RR	14	Roraima	Amajari	140002	1400027	10909.4	1176.4	1189	1022.1	1075.9	196	92	3.3	1.5	3.8	1.7	3.8	1.7	[ 0.1, 13.6)	NA	NA	NA	NA	11612.9	[ 8102, 14202)	28473.4	0.4	[0.1, 11.8)
138	RR	14	Roraima	Alto Alegre	140005	1400050	16105.1	1736.6	1755.3	1508.9	1588.4	540	238	6.2	2.7	7.2	3	7.2	3	[ 0.1, 13.6)	NA	NA	NA	NA	13442.6	[ 8102, 14202)	25454.3	0.6	[0.1, 11.8)
139	RR	14	Roraima	Boa Vista	140010	1400100	324964.9	35041	35417.9	30447.1	32049.7	34508	15021	19.7	8.5	22.7	9.4	22.7	9.4	[13.6, 27.5)	45	28	24.4	7.1	23045.1	[14202, 23323)	5687	57.1	[54.6, 13251]
140	RR	14	Roraima	Bonfim	140015	1400159	11654.8	1256.7	1270.3	1092	1149.5	296	131	4.7	2.1	5.4	2.3	5.4	2.3	[ 0.1, 13.6)	NA	NA	NA	NA	17874.9	[14202, 23323)	8079.9	1.4	[0.1, 11.8)
141	RR	14	Roraima	Cantá	140017	1400175	15983.2	1723.5	1742	1497.5	1576.3	564	249	6.5	2.9	7.5	3.2	7.5	3.2	[ 0.1, 13.6)	NA	NA	NA	NA	12685.1	[ 8102, 14202)	7664.8	2.1	[0.1, 11.8)
142	RR	14	Roraima	Caracaraí	140020	1400209	20090.3	2166.3	2189.6	1882.3	1981.4	523	244	4.8	2.2	5.6	2.5	5.6	2.5	[ 0.1, 13.6)	NA	NA	NA	NA	13980.1	[ 8102, 14202)	47379.9	0.4	[0.1, 11.8)
143	RR	14	Roraima	Caroebe	140023	1400233	9082.5	979.4	989.9	851	895.8	238	98	4.9	2	5.6	2.2	5.6	2.2	[ 0.1, 13.6)	NA	NA	NA	NA	14526.4	[14202, 23323)	12065.9	0.8	[0.1, 11.8)
144	RR	14	Roraima	Iracema	140028	1400282	10210.7	1101	1112.9	956.7	1007	345	150	6.3	2.7	7.2	3	7.2	3	[ 0.1, 13.6)	NA	NA	NA	NA	11734.6	[ 8102, 14202)	14011.7	0.7	[0.1, 11.8)
145	RR	14	Roraima	Mucajaí	140030	1400308	16244.2	1751.6	1770.5	1522	1602.1	841	345	9.6	3.9	11.1	4.3	11.1	4.3	[ 0.1, 13.6)	NA	NA	NA	NA	14466.6	[14202, 23323)	12337.9	1.3	[0.1, 11.8)
146	RR	14	Roraima	Normandia	140040	1400407	10051.5	1083.9	1095.5	941.8	991.3	120	47	2.2	0.9	2.5	0.9	2.5	0.9	[ 0.1, 13.6)	NA	NA	NA	NA	11676.5	[ 8102, 14202)	6959.9	1.4	[0.1, 11.8)
147	RR	14	Roraima	Pacaraima	140045	1400456	12458.1	1343.4	1357.8	1167.2	1228.7	289	145	4.3	2.1	5	2.4	5	2.4	[ 0.1, 13.6)	NA	NA	NA	NA	12172.2	[ 8102, 14202)	8025	1.6	[0.1, 11.8)
148	RR	14	Roraima	Rorainópolis	140047	1400472	27049.8	2916.8	2948.2	2534.4	2667.8	584	257	4	1.7	4.6	1.9	4.6	1.9	[ 0.1, 13.6)	NA	NA	NA	NA	15746.1	[14202, 23323)	33579.7	0.8	[0.1, 11.8)
149	RR	14	Roraima	São João da Baliza	140050	1400506	7451.3	803.5	812.1	698.1	734.9	273	139	6.8	3.4	7.8	3.8	7.8	3.8	[ 0.1, 13.6)	NA	NA	NA	NA	16780.6	[14202, 23323)	4284.5	1.7	[0.1, 11.8)
150	RR	14	Roraima	São Luiz	140060	1400605	7345	792	800.5	688.2	724.4	216	80	5.5	2	6.3	2.2	6.3	2.2	[ 0.1, 13.6)	NA	NA	NA	NA	13535.4	[ 8102, 14202)	1526.9	4.8	[0.1, 11.8)
151	RR	14	Roraima	Uiramutã	140070	1400704	9401.9	1013.8	1024.7	880.9	927.3	30	14	0.6	0.3	0.7	0.3	0.7	0.3	[ 0.1, 13.6)	NA	NA	NA	NA	9575	[ 8102, 14202)	8113.6	1.2	[0.1, 11.8)
152	PA	15	Pará	Abaetetuba	150010	1500107	149417.5	18269.3	16858.8	15644	14576.1	1525	661	1.7	0.8	1.9	0.9	1.9	0.9	[ 0.1, 13.6)	NA	NA	NA	NA	7116.3	[ 3538, 8102)	1610.7	92.8	[54.6, 13251]
153	PA	15	Pará	Abel Figueiredo	150013	1500131	7096.3	867.7	800.7	743	692.3	68	27	1.6	0.7	1.8	0.8	1.8	0.8	[ 0.1, 13.6)	NA	NA	NA	NA	9542.3	[ 8102, 14202)	614.1	11.6	[0.1, 11.8)
154	PA	15	Pará	Acará	150020	1500206	54245.7	6632.6	6120.5	5679.5	5291.8	818	357	2.5	1.2	2.9	1.3	2.9	1.3	[ 0.1, 13.6)	NA	NA	NA	NA	12761.4	[ 8102, 14202)	4344.4	12.5	[11.8, 25.0)
155	PA	15	Pará	Afuá	150030	1500305	37139.1	4541	4190.4	3888.5	3623	22	8	0.1	0	0.1	0	0.1	0	[ 0.1, 13.6)	NA	NA	NA	NA	7692.7	[ 3538, 8102)	8338.4	4.5	[0.1, 11.8)
156	PA	15	Pará	Água Azul do Norte	150034	1500347	26200.7	3203.6	2956.2	2743.2	2556	465	182	2.9	1.2	3.4	1.4	3.4	1.4	[ 0.1, 13.6)	NA	NA	NA	NA	12642.6	[ 8102, 14202)	7114	3.7	[0.1, 11.8)
157	PA	15	Pará	Alenquer	150040	1500404	54552.4	6670.1	6155.1	5711.6	5321.7	735	344	2.2	1.1	2.6	1.3	2.6	1.3	[ 0.1, 13.6)	NA	NA	NA	NA	9327.9	[ 8102, 14202)	23645.5	2.3	[0.1, 11.8)
158	PA	15	Pará	Almeirim	150050	1500503	33589.3	4107	3789.9	3516.8	3276.7	199	96	1	0.5	1.1	0.6	1.1	0.6	[ 0.1, 13.6)	NA	NA	NA	NA	16070.7	[14202, 23323)	72954.8	0.5	[0.1, 11.8)
159	PA	15	Pará	Altamira	150060	1500602	107157.2	13102.1	12090.5	11219.3	10453.5	5852	2587	8.9	4.3	10.4	4.9	10.4	4.9	[ 0.1, 13.6)	2	NA	0	NA	23180.1	[14202, 23323)	159533.3	0.7	[0.1, 11.8)
160	PA	15	Pará	Anajás	150070	1500701	27149.5	3319.6	3063.3	2842.5	2648.5	239	127	1.4	0.8	1.7	1	1.7	1	[ 0.1, 13.6)	NA	NA	NA	NA	6009.7	[ 3538, 8102)	6913.6	3.9	[0.1, 11.8)
161	PA	15	Pará	Ananindeua	150080	1500800	501601.1	61330.8	56595.7	52517.5	48932.6	100143	29956	32.7	10.6	38.1	12.2	38.1	12.2	[27.5, 45.0)	NA	NA	NA	NA	11911.9	[ 8102, 14202)	190.6	2632	[54.6, 13251]
162	PA	15	Pará	Anapu	150085	1500859	24613.2	3009.5	2777.1	2577	2401.1	582	261	3.9	1.9	4.5	2.2	4.5	2.2	[ 0.1, 13.6)	NA	NA	NA	NA	10444.3	[ 8102, 14202)	11895.3	2.1	[0.1, 11.8)
163	PA	15	Pará	Augusto Corrêa	150090	1500909	43311.7	5295.7	4886.9	4534.7	4225.2	820	376	3.1	1.5	3.6	1.8	3.6	1.8	[ 0.1, 13.6)	NA	NA	NA	NA	5893.4	[ 3538, 8102)	1099.6	39.4	[25, 54.6)
164	PA	15	Pará	Aurora do Pará	150095	1500958	29079.4	3555.5	3281	3044.6	2836.8	351	171	2	1	2.3	1.2	2.3	1.2	[ 0.1, 13.6)	NA	NA	NA	NA	8098.4	[ 3538, 8102)	1811.8	16	[11.8, 25.0)
165	PA	15	Pará	Aveiro	150100	1501006	16014.6	1958.1	1806.9	1676.7	1562.3	59	27	0.6	0.3	0.7	0.3	0.7	0.3	[ 0.1, 13.6)	NA	NA	NA	NA	6077.5	[ 3538, 8102)	17074.1	0.9	[0.1, 11.8)
166	PA	15	Pará	Bagre	150110	1501105	27591	3373.6	3113.1	2888.8	2691.6	360	168	2.1	1.1	2.5	1.2	2.5	1.2	[ 0.1, 13.6)	NA	NA	NA	NA	5168.6	[ 3538, 8102)	4397.3	6.3	[0.1, 11.8)
167	PA	15	Pará	Baião	150120	1501204	42666.7	5216.9	4814.1	4467.2	4162.3	210	86	0.8	0.4	0.9	0.4	0.9	0.4	[ 0.1, 13.6)	NA	NA	NA	NA	6702.5	[ 3538, 8102)	3759.8	11.3	[0.1, 11.8)
168	PA	15	Pará	Bannach	150125	1501253	3315.3	405.4	374.1	347.1	323.4	324	156	16	8.3	18.7	9.6	18.7	9.6	[13.6, 27.5)	NA	NA	NA	NA	18703.8	[14202, 23323)	2956.6	1.1	[0.1, 11.8)
169	PA	15	Pará	Barcarena	150130	1501303	113328.8	13856.7	12786.9	11865.5	11055.5	7220	3027	10.4	4.7	12.2	5.5	12.2	5.5	[ 0.1, 13.6)	NA	NA	NA	NA	33554.4	[23323,525450]	1310.3	86.5	[54.6, 13251]
170	PA	15	Pará	Belém	150140	1501402	1438100.6	175836.6	162260.9	150568.8	140290.8	145932	48373	16.6	6	19.4	6.9	19.4	6.9	[13.6, 27.5)	1441	899	10.5	6.6	19092.8	[14202, 23323)	1059.5	1357.4	[54.6, 13251]
171	PA	15	Pará	Belterra	150145	1501451	16986.5	2076.9	1916.6	1778.5	1657.1	466	184	4.5	1.9	5.2	2.2	5.2	2.2	[ 0.1, 13.6)	NA	NA	NA	NA	10098	[ 8102, 14202)	4398.4	3.9	[0.1, 11.8)
172	PA	15	Pará	Benevides	150150	1501501	57601.5	7042.9	6499.2	6030.9	5619.2	3080	1088	8.7	3.3	10.2	3.9	10.2	3.9	[ 0.1, 13.6)	NA	NA	NA	NA	18886.5	[14202, 23323)	187.8	306.7	[54.6, 13251]
173	PA	15	Pará	Bom Jesus do Tocantins	150157	1501576	16132.4	1972.5	1820.2	1689.1	1573.8	282	125	2.9	1.4	3.3	1.6	3.3	1.6	[ 0.1, 13.6)	NA	NA	NA	NA	7977.2	[ 3538, 8102)	2816.6	5.7	[0.1, 11.8)
174	PA	15	Pará	Bonito	150160	1501600	15044.2	1839.5	1697.4	1575.1	1467.6	99	52	1.1	0.6	1.3	0.7	1.3	0.7	[ 0.1, 13.6)	NA	NA	NA	NA	6335.7	[ 3538, 8102)	587	25.6	[25, 54.6)
175	PA	15	Pará	Bragança	150170	1501709	120562.8	14741.2	13603.1	12622.9	11761.2	9592	4089	13	6	15.2	7	15.2	7	[13.6, 27.5)	NA	NA	NA	NA	7578.8	[ 3538, 8102)	2124.7	56.7	[54.6, 13251]
176	PA	15	Pará	Brasil Novo	150172	1501725	15444.7	1888.4	1742.6	1617.1	1506.7	1003	416	10.6	4.8	12.4	5.5	12.4	5.5	[ 0.1, 13.6)	NA	NA	NA	NA	12437.5	[ 8102, 14202)	6362.6	2.4	[0.1, 11.8)
177	PA	15	Pará	Brejo Grande do Araguaia	150175	1501758	7285.3	890.8	822	762.8	710.7	77	32	1.7	0.8	2	0.9	2	0.9	[ 0.1, 13.6)	1	NA	0	NA	8294.5	[ 8102, 14202)	1288.5	5.7	[0.1, 11.8)
178	PA	15	Pará	Breu Branco	150178	1501782	59866.7	7319.9	6754.8	6268	5840.2	492	168	1.3	0.5	1.6	0.6	1.6	0.6	[ 0.1, 13.6)	NA	1	NA	0	9044.7	[ 8102, 14202)	3941.9	15.2	[11.8, 25.0)
179	PA	15	Pará	Breves	150180	1501808	97706.8	11946.6	11024.3	10229.9	9531.6	4013	1989	6.7	3.6	7.8	4.2	7.8	4.2	[ 0.1, 13.6)	NA	NA	NA	NA	6263	[ 3538, 8102)	9566.6	10.2	[0.1, 11.8)
180	PA	15	Pará	Bujaru	150190	1501907	27449.7	3356.3	3097.1	2874	2677.8	985	417	5.9	2.7	6.9	3.1	6.9	3.1	[ 0.1, 13.6)	NA	NA	NA	NA	13837.5	[ 8102, 14202)	994.7	27.6	[25, 54.6)
181	PA	15	Pará	Cachoeira do Piriá	150195	1501956	30539.6	3734.1	3445.8	3197.5	2979.2	55	29	0.3	0.2	0.3	0.2	0.3	0.2	[ 0.1, 13.6)	NA	NA	NA	NA	4604.7	[ 3538, 8102)	2419.6	12.6	[11.8, 25.0)
182	PA	15	Pará	Cachoeira do Arari	150200	1502004	22180.9	2712.1	2502.7	2322.3	2163.8	126	45	0.9	0.4	1.1	0.4	1.1	0.4	[ 0.1, 13.6)	NA	NA	NA	NA	6553.8	[ 3538, 8102)	3100.3	7.2	[0.1, 11.8)
183	PA	15	Pará	Cametá	150210	1502103	129631.4	15850	14626.3	13572.4	12645.9	532	224	0.7	0.3	0.8	0.4	0.8	0.4	[ 0.1, 13.6)	NA	NA	NA	NA	6739.6	[ 3538, 8102)	3081.4	42.1	[25, 54.6)
184	PA	15	Pará	Canaã dos Carajás	150215	1502152	32482	3971.6	3664.9	3400.9	3168.7	429	140	2.2	0.8	2.5	0.9	2.5	0.9	[ 0.1, 13.6)	NA	1	NA	0	126545.6	[23323,525450]	3146.8	10.3	[0.1, 11.8)
185	PA	15	Pará	Capanema	150220	1502202	66173.7	8091.1	7466.4	6928.4	6455.4	1388	564	3.4	1.5	4	1.7	4	1.7	[ 0.1, 13.6)	NA	NA	NA	NA	13144.8	[ 8102, 14202)	621.5	106.5	[54.6, 13251]
186	PA	15	Pará	Capitão Poço	150230	1502301	52809.8	6457.1	5958.5	5529.2	5151.7	868	422	2.7	1.4	3.1	1.6	3.1	1.6	[ 0.1, 13.6)	NA	NA	NA	NA	7717	[ 3538, 8102)	2901	18.2	[11.8, 25.0)
187	PA	15	Pará	Castanhal	150240	1502400	187575.8	22934.9	21164.2	19639.1	18298.5	17810	7572	15.5	7.2	18.1	8.3	18.1	8.3	[13.6, 27.5)	NA	NA	NA	NA	15654.8	[14202, 23323)	1029.3	182.2	[54.6, 13251]
188	PA	15	Pará	Chaves	150250	1502509	22383.1	2736.8	2525.5	2343.5	2183.5	9	4	0.1	0	0.1	0	0.1	0	[ 0.1, 13.6)	NA	NA	NA	NA	6600.3	[ 3538, 8102)	12535	1.8	[0.1, 11.8)
189	PA	15	Pará	Colares	150260	1502608	11684.2	1428.6	1318.3	1223.3	1139.8	343	146	4.8	2.2	5.6	2.6	5.6	2.6	[ 0.1, 13.6)	NA	NA	NA	NA	5464.9	[ 3538, 8102)	384.1	30.4	[25, 54.6)
190	PA	15	Pará	Conceição do Araguaia	150270	1502707	46472.3	5682.2	5243.5	4865.6	4533.5	2089	832	7.4	3.2	8.6	3.7	8.6	3.7	[ 0.1, 13.6)	4	2	50	0	10057.4	[ 8102, 14202)	5829.5	8	[0.1, 11.8)
191	PA	15	Pará	Concórdia do Pará	150275	1502756	30913.2	3779.8	3487.9	3236.6	3015.7	539	233	2.9	1.3	3.3	1.5	3.3	1.5	[ 0.1, 13.6)	1	NA	0	NA	7611.3	[ 3538, 8102)	700.6	44.1	[25, 54.6)
192	PA	15	Pará	Cumaru do Norte	150276	1502764	12112.6	1481	1366.7	1268.2	1181.6	268	118	3.6	1.7	4.2	2	4.2	2	[ 0.1, 13.6)	NA	NA	NA	NA	17354.3	[14202, 23323)	17085	0.7	[0.1, 11.8)
193	PA	15	Pará	Curionópolis	150277	1502772	17910.2	2189.9	2020.8	1875.2	1747.2	124	55	1.1	0.5	1.3	0.6	1.3	0.6	[ 0.1, 13.6)	NA	NA	NA	NA	24918.4	[23323,525450]	2369.1	7.6	[0.1, 11.8)
194	PA	15	Pará	Curralinho	150280	1502806	31705.7	3876.7	3577.4	3319.6	3093	267	132	1.4	0.7	1.6	0.9	1.6	0.9	[ 0.1, 13.6)	NA	NA	NA	NA	9765.9	[ 8102, 14202)	3617.3	8.8	[0.1, 11.8)
195	PA	15	Pará	Curuá	150285	1502855	13381.4	1636.1	1509.8	1401	1305.4	179	104	2.2	1.4	2.6	1.6	2.6	1.6	[ 0.1, 13.6)	NA	NA	NA	NA	7246.1	[ 3538, 8102)	1431.1	9.4	[0.1, 11.8)
196	PA	15	Pará	Curuçá	150290	1502905	37323.6	4563.6	4211.2	3907.8	3641	622	237	2.7	1.1	3.2	1.3	3.2	1.3	[ 0.1, 13.6)	NA	NA	NA	NA	5997.8	[ 3538, 8102)	676.3	55.2	[54.6, 13251]
197	PA	15	Pará	Dom Eliseu	150293	1502939	55715.3	6812.3	6286.4	5833.4	5435.2	291	112	0.9	0.4	1	0.4	1	0.4	[ 0.1, 13.6)	6	2	16.7	0	9249.1	[ 8102, 14202)	5268.8	10.6	[0.1, 11.8)
198	PA	15	Pará	Eldorado dos Carajás	150295	1502954	32663.6	3993.8	3685.4	3419.9	3186.4	98	50	0.5	0.3	0.6	0.3	0.6	0.3	[ 0.1, 13.6)	NA	NA	NA	NA	8945.4	[ 8102, 14202)	2956.7	11	[0.1, 11.8)
199	PA	15	Pará	Faro	150300	1503002	7531.5	920.9	849.8	788.5	734.7	21	10	0.5	0.2	0.5	0.3	0.5	0.3	[ 0.1, 13.6)	NA	NA	NA	NA	6326.1	[ 3538, 8102)	11771.7	0.6	[0.1, 11.8)
200	PA	15	Pará	Floresta do Araguaia	150304	1503044	19074.3	2332.2	2152.2	1997.1	1860.8	589	268	5.1	2.5	5.9	2.9	5.9	2.9	[ 0.1, 13.6)	NA	NA	NA	NA	16495.1	[14202, 23323)	3444.3	5.5	[0.1, 11.8)
201	PA	15	Pará	Garrafão do Norte	150307	1503077	25400.1	3105.7	2865.9	2659.4	2477.9	262	115	1.7	0.8	2	0.9	2	0.9	[ 0.1, 13.6)	NA	NA	NA	NA	7186.5	[ 3538, 8102)	1608	15.8	[11.8, 25.0)
202	PA	15	Pará	Goianésia do Pará	150309	1503093	36685.1	4485.5	4139.2	3840.9	3578.7	223	105	1	0.5	1.2	0.6	1.2	0.6	[ 0.1, 13.6)	1	NA	0	NA	7881.4	[ 3538, 8102)	7023.9	5.2	[0.1, 11.8)
203	PA	15	Pará	Gurupá	150310	1503101	31295.1	3826.5	3531	3276.6	3052.9	241	131	1.3	0.7	1.5	0.9	1.5	0.9	[ 0.1, 13.6)	NA	2	NA	50	5922.9	[ 3538, 8102)	8570.3	3.7	[0.1, 11.8)
204	PA	15	Pará	Igarapé-Açu	150320	1503200	37247.9	4554.3	4202.7	3899.8	3633.6	1116	461	4.9	2.2	5.7	2.5	5.7	2.5	[ 0.1, 13.6)	NA	NA	NA	NA	7308	[ 3538, 8102)	786	47.4	[25, 54.6)
205	PA	15	Pará	Igarapé-Miri	150330	1503309	60218.5	7362.9	6794.5	6304.9	5874.5	1223	622	3.3	1.8	3.9	2.1	3.9	2.1	[ 0.1, 13.6)	NA	NA	NA	NA	6180.3	[ 3538, 8102)	1996.8	30.2	[25, 54.6)
206	PA	15	Pará	Inhangapi	150340	1503408	10915.2	1334.6	1231.6	1142.8	1064.8	343	170	5.1	2.8	6	3.2	6	3.2	[ 0.1, 13.6)	NA	NA	NA	NA	8292.1	[ 8102, 14202)	472.6	23.1	[11.8, 25.0)
207	PA	15	Pará	Ipixuna do Pará	150345	1503457	57515.4	7032.4	6489.5	6021.9	5610.8	1003	467	2.9	1.4	3.3	1.7	3.3	1.7	[ 0.1, 13.6)	NA	NA	NA	NA	8418.9	[ 8102, 14202)	5215.6	11	[0.1, 11.8)
208	PA	15	Pará	Irituia	150350	1503507	31760.8	3883.4	3583.6	3325.3	3098.4	726	347	3.7	1.9	4.4	2.2	4.4	2.2	[ 0.1, 13.6)	NA	NA	NA	NA	5517	[ 3538, 8102)	1385.2	22.9	[11.8, 25.0)
209	PA	15	Pará	Itaituba	150360	1503606	98767.1	12076.3	11143.9	10340.9	9635	329	126	0.5	0.2	0.6	0.3	0.6	0.3	[ 0.1, 13.6)	NA	NA	NA	NA	14337.1	[14202, 23323)	62042.5	1.6	[0.1, 11.8)
210	PA	15	Pará	Itupiranga	150370	1503705	51933.8	6349.9	5859.7	5437.5	5066.3	186	76	0.6	0.3	0.7	0.3	0.7	0.3	[ 0.1, 13.6)	NA	NA	NA	NA	8144.8	[ 8102, 14202)	7880.1	6.6	[0.1, 11.8)
211	PA	15	Pará	Jacareacanga	150375	1503754	26095.8	3190.7	2944.4	2732.2	2545.7	47	29	0.3	0.2	0.3	0.2	0.3	0.2	[ 0.1, 13.6)	NA	NA	NA	NA	23080	[14202, 23323)	53304.6	0.5	[0.1, 11.8)
212	PA	15	Pará	Jacundá	150380	1503804	55404.8	6774.3	6251.3	5800.9	5404.9	728	278	2.1	0.9	2.5	1	2.5	1	[ 0.1, 13.6)	NA	NA	NA	NA	7373.7	[ 3538, 8102)	2008.3	27.6	[25, 54.6)
213	PA	15	Pará	Juruti	150390	1503903	52946	6473.7	5973.9	5543.4	5165	304	186	0.9	0.6	1.1	0.7	1.1	0.7	[ 0.1, 13.6)	NA	NA	NA	NA	15568.9	[14202, 23323)	8305.5	6.4	[0.1, 11.8)
214	PA	15	Pará	Limoeiro do Ajuru	150400	1504000	27059.4	3308.6	3053.1	2833.1	2639.7	130	59	0.8	0.4	0.9	0.4	0.9	0.4	[ 0.1, 13.6)	NA	NA	NA	NA	12946.4	[ 8102, 14202)	1490.2	18.2	[11.8, 25.0)
215	PA	15	Pará	Mãe do Rio	150405	1504059	28905.5	3534.3	3261.4	3026.4	2819.8	783	331	4.4	2	5.2	2.3	5.2	2.3	[ 0.1, 13.6)	1	NA	0	NA	8625.6	[ 8102, 14202)	469.3	61.6	[54.6, 13251]
216	PA	15	Pará	Magalhães Barata	150410	1504109	8290.5	1013.7	935.4	868	808.8	160	49	3.2	1	3.7	1.2	3.7	1.2	[ 0.1, 13.6)	NA	NA	NA	NA	7060.8	[ 3538, 8102)	324	25.6	[25, 54.6)
217	PA	15	Pará	Marabá	150420	1504208	257995.3	31545.1	29109.6	27012.1	25168.2	11451	4899	7.3	3.4	8.5	3.9	8.5	3.9	[ 0.1, 13.6)	2	2	50	0	25567.7	[23323,525450]	15128.1	17.1	[11.8, 25.0)
218	PA	15	Pará	Maracanã	150430	1504307	28749.1	3515.2	3243.8	3010	2804.6	635	243	3.6	1.5	4.2	1.7	4.2	1.7	[ 0.1, 13.6)	NA	NA	NA	NA	6263.1	[ 3538, 8102)	807.6	35.6	[25, 54.6)
219	PA	15	Pará	Marapanim	150440	1504406	27362.4	3345.6	3087.3	2864.8	2669.3	586	255	3.5	1.7	4.1	1.9	4.1	1.9	[ 0.1, 13.6)	NA	NA	NA	NA	6481.1	[ 3538, 8102)	804.6	34	[25, 54.6)
220	PA	15	Pará	Marituba	150442	1504422	120741.1	14763	13623.2	12641.6	11778.6	9699	3688	13.1	5.4	15.3	6.3	15.3	6.3	[13.6, 27.5)	1	1	0	0	11379.6	[ 8102, 14202)	103.2	1169.8	[54.6, 13251]
221	PA	15	Pará	Medicilândia	150445	1504455	29550.9	3613.2	3334.2	3094	2882.8	1087	435	6	2.6	7	3	7	3	[ 0.1, 13.6)	NA	1	NA	0	15484.1	[14202, 23323)	8272.6	3.6	[0.1, 11.8)
222	PA	15	Pará	Melgaço	150450	1504505	26228.5	3207	2959.4	2746.1	2558.7	227	124	1.4	0.8	1.7	1	1.7	1	[ 0.1, 13.6)	NA	NA	NA	NA	5121.8	[ 3538, 8102)	6774.1	3.9	[0.1, 11.8)
223	PA	15	Pará	Mocajuba	150460	1504604	29038.3	3550.5	3276.4	3040.3	2832.8	223	93	1.3	0.6	1.5	0.7	1.5	0.7	[ 0.1, 13.6)	NA	NA	NA	NA	8206	[ 8102, 14202)	871.2	33.3	[25, 54.6)
224	PA	15	Pará	Moju	150470	1504703	76372.9	9338.1	8617.2	7996.2	7450.4	731	350	1.6	0.8	1.8	0.9	1.8	0.9	[ 0.1, 13.6)	NA	NA	NA	NA	8973.4	[ 8102, 14202)	9094.1	8.4	[0.1, 11.8)
225	PA	15	Pará	Monte Alegre	150480	1504802	56438	6900.7	6367.9	5909	5505.7	1597	717	4.6	2.3	5.4	2.6	5.4	2.6	[ 0.1, 13.6)	NA	NA	NA	NA	9955.5	[ 8102, 14202)	18152.6	3.1	[0.1, 11.8)
226	PA	15	Pará	Muaná	150490	1504901	37450.5	4579.1	4225.5	3921.1	3653.4	182	79	0.8	0.4	0.9	0.4	0.9	0.4	[ 0.1, 13.6)	NA	NA	NA	NA	5834.8	[ 3538, 8102)	3763.3	10	[0.1, 11.8)
227	PA	15	Pará	Nova Esperança do Piriá	150495	1504950	20672.5	2527.6	2332.5	2164.4	2016.7	132	53	1	0.5	1.2	0.5	1.2	0.5	[ 0.1, 13.6)	NA	NA	NA	NA	7839.4	[ 3538, 8102)	2808.2	7.4	[0.1, 11.8)
228	PA	15	Pará	Nova Ipixuna	150497	1504976	15688.8	1918.3	1770.2	1642.6	1530.5	519	203	5.4	2.3	6.3	2.7	6.3	2.7	[ 0.1, 13.6)	NA	NA	NA	NA	7309.5	[ 3538, 8102)	1564.2	10	[0.1, 11.8)
229	PA	15	Pará	Nova Timboteua	150500	1505007	14525.2	1776	1638.9	1520.8	1417	273	124	3.1	1.5	3.6	1.8	3.6	1.8	[ 0.1, 13.6)	NA	NA	NA	NA	6533.3	[ 3538, 8102)	489.9	29.7	[25, 54.6)
230	PA	15	Pará	Novo Progresso	150503	1505031	25261.3	3088.7	2850.2	2644.9	2464.3	162	68	1	0.5	1.2	0.6	1.2	0.6	[ 0.1, 13.6)	NA	2	NA	0	18270.8	[14202, 23323)	38162	0.7	[0.1, 11.8)
231	PA	15	Pará	Novo Repartimento	150506	1505064	69518.3	8500	7843.7	7278.6	6781.7	358	133	0.8	0.3	1	0.4	1	0.4	[ 0.1, 13.6)	1	NA	100	NA	9366.9	[ 8102, 14202)	15398.7	4.5	[0.1, 11.8)
232	PA	15	Pará	Óbidos	150510	1505106	50501.8	6174.9	5698.1	5287.5	4926.6	728	325	2.4	1.1	2.8	1.3	2.8	1.3	[ 0.1, 13.6)	NA	NA	NA	NA	10759.3	[ 8102, 14202)	28011	1.8	[0.1, 11.8)
233	PA	15	Pará	Oeiras do Pará	150520	1505205	30601.6	3741.7	3452.8	3204	2985.3	97	46	0.5	0.3	0.6	0.3	0.6	0.3	[ 0.1, 13.6)	NA	NA	NA	NA	10180.3	[ 8102, 14202)	3852.3	7.9	[0.1, 11.8)
234	PA	15	Pará	Oriximiná	150530	1505304	68186.5	8337.2	7693.5	7139.1	6651.8	591	236	1.4	0.6	1.7	0.7	1.7	0.7	[ 0.1, 13.6)	NA	1	NA	0	24039.7	[23323,525450]	107613.8	0.6	[0.1, 11.8)
235	PA	15	Pará	Ourém	150540	1505403	17048	2084.5	1923.5	1784.9	1663.1	846	414	8.1	4.3	9.5	5	9.5	5	[ 0.1, 13.6)	NA	NA	NA	NA	8711.4	[ 8102, 14202)	561.7	30.4	[25, 54.6)
236	PA	15	Pará	Ourilândia do Norte	150543	1505437	30279.9	3702.3	3416.5	3170.3	2953.9	695	345	3.8	2	4.4	2.3	4.4	2.3	[ 0.1, 13.6)	NA	NA	NA	NA	17652.1	[14202, 23323)	14410.6	2.1	[0.1, 11.8)
237	PA	15	Pará	Pacajá	150548	1505486	44089.9	5390.9	4974.7	4616.2	4301.1	843	387	3.1	1.6	3.7	1.8	3.7	1.8	[ 0.1, 13.6)	1	NA	100	NA	9676.8	[ 8102, 14202)	11832.3	3.7	[0.1, 11.8)
238	PA	15	Pará	Palestina do Pará	150549	1505494	7471.8	913.6	843	782.3	728.9	33	10	0.7	0.2	0.8	0.3	0.8	0.3	[ 0.1, 13.6)	NA	NA	NA	NA	7095.8	[ 3538, 8102)	984.4	7.6	[0.1, 11.8)
239	PA	15	Pará	Paragominas	150550	1505502	105800.8	12936.3	11937.5	11077.3	10321.2	10592	3581	16.4	6	19.1	6.9	19.1	6.9	[13.6, 27.5)	1	NA	0	NA	20963.3	[14202, 23323)	19342.6	5.5	[0.1, 11.8)
240	PA	15	Pará	Parauapebas	150553	1505536	184010.3	22498.9	20761.9	19265.8	17950.7	3985	1134	3.5	1.1	4.1	1.3	4.1	1.3	[ 0.1, 13.6)	2	2	0	0	94634.4	[23323,525450]	6885.8	26.7	[25, 54.6)
241	PA	15	Pará	Pau D'Arco	150555	1505551	5658.3	691.8	638.4	592.4	552	566	283	16.4	8.9	19.1	10.3	19.1	10.3	[13.6, 27.5)	NA	NA	NA	NA	11856.8	[ 8102, 14202)	1671.4	3.4	[0.1, 11.8)
242	PA	15	Pará	Peixe-Boi	150560	1505601	7910.5	967.2	892.5	828.2	771.7	114	50	2.4	1.1	2.8	1.3	2.8	1.3	[ 0.1, 13.6)	NA	NA	NA	NA	6007.3	[ 3538, 8102)	450.2	17.6	[11.8, 25.0)
243	PA	15	Pará	Piçarra	150563	1505635	12743.8	1558.2	1437.9	1334.3	1243.2	96	40	1.2	0.6	1.4	0.6	1.4	0.6	[ 0.1, 13.6)	NA	NA	NA	NA	12791.4	[ 8102, 14202)	3312.7	3.8	[0.1, 11.8)
244	PA	15	Pará	Placas	150565	1505650	27799.8	3399.1	3136.7	2910.6	2711.9	186	81	1.1	0.5	1.3	0.6	1.3	0.6	[ 0.1, 13.6)	NA	NA	NA	NA	7090.1	[ 3538, 8102)	7173.2	3.9	[0.1, 11.8)
245	PA	15	Pará	Ponta de Pedras	150570	1505700	28705.7	3509.8	3238.9	3005.5	2800.3	334	156	1.9	1	2.2	1.1	2.2	1.1	[ 0.1, 13.6)	NA	NA	NA	NA	6021.7	[ 3538, 8102)	3363.7	8.5	[0.1, 11.8)
246	PA	15	Pará	Portel	150580	1505809	57412.8	7019.9	6477.9	6011.1	5600.8	1272	586	3.6	1.8	4.2	2.1	4.2	2.1	[ 0.1, 13.6)	NA	NA	NA	NA	9056.9	[ 8102, 14202)	25385	2.3	[0.1, 11.8)
247	PA	15	Pará	Porto de Moz	150590	1505908	37805.1	4622.4	4265.5	3958.2	3688	386	200	1.7	0.9	2	1.1	2	1.1	[ 0.1, 13.6)	NA	NA	NA	NA	5972.9	[ 3538, 8102)	17423	2.2	[0.1, 11.8)
248	PA	15	Pará	Prainha	150600	1506005	29377.4	3592	3314.7	3075.8	2865.8	282	128	1.6	0.8	1.8	0.9	1.8	0.9	[ 0.1, 13.6)	NA	1	NA	0	7939.4	[ 3538, 8102)	14787	2	[0.1, 11.8)
249	PA	15	Pará	Primavera	150610	1506104	10496.6	1283.4	1184.3	1099	1024	425	178	6.6	3	7.7	3.5	7.7	3.5	[ 0.1, 13.6)	NA	NA	NA	NA	9812.5	[ 8102, 14202)	258.6	40.6	[25, 54.6)
250	PA	15	Pará	Quatipuru	150611	1506112	12990.1	1588.3	1465.7	1360.1	1267.2	120	44	1.5	0.6	1.8	0.7	1.8	0.7	[ 0.1, 13.6)	NA	NA	NA	NA	5662.5	[ 3538, 8102)	302.9	42.9	[25, 54.6)
251	PA	15	Pará	Redenção	150613	1506138	80209	9807.2	9050	8397.9	7824.6	5235	2294	10.7	5.1	12.5	5.9	12.5	5.9	[ 0.1, 13.6)	14	14	21.4	35.7	16642	[14202, 23323)	3823.8	21	[11.8, 25.0)
252	PA	15	Pará	Rio Maria	150616	1506161	17820.9	2179	2010.7	1865.8	1738.5	1298	570	11.9	5.7	13.9	6.6	13.9	6.6	[13.6, 27.5)	1	1	0	0	19216.5	[14202, 23323)	4114.6	4.3	[0.1, 11.8)
253	PA	15	Pará	Rondon do Pará	150618	1506187	49656.6	6071.5	5602.8	5199	4844.1	216	92	0.7	0.3	0.8	0.4	0.8	0.4	[ 0.1, 13.6)	4	6	25	16.7	9057.5	[ 8102, 14202)	8246.4	6	[0.1, 11.8)
254	PA	15	Pará	Rurópolis	150619	1506195	45760	5595.1	5163.1	4791.1	4464	408	186	1.5	0.7	1.7	0.8	1.7	0.8	[ 0.1, 13.6)	NA	NA	NA	NA	5810.2	[ 3538, 8102)	7021.3	6.5	[0.1, 11.8)
255	PA	15	Pará	Salinópolis	150620	1506203	38961.3	4763.8	4396	4079.2	3800.8	776	307	3.3	1.4	3.8	1.6	3.8	1.6	[ 0.1, 13.6)	NA	NA	NA	NA	8789.4	[ 8102, 14202)	226.1	172.3	[54.6, 13251]
256	PA	15	Pará	Salvaterra	150630	1506302	22066.4	2698.1	2489.8	2310.3	2152.6	227	80	1.7	0.6	2	0.7	2	0.7	[ 0.1, 13.6)	NA	NA	NA	NA	5913.9	[ 3538, 8102)	918.6	24	[11.8, 25.0)
257	PA	15	Pará	Santa Bárbara do Pará	150635	1506351	19266.6	2355.7	2173.9	2017.2	1879.5	1023	368	8.7	3.4	10.1	3.9	10.1	3.9	[ 0.1, 13.6)	NA	NA	NA	NA	6634.4	[ 3538, 8102)	278.2	69.3	[54.6, 13251]
258	PA	15	Pará	Santa Cruz do Arari	150640	1506401	9223.8	1127.8	1040.7	965.7	899.8	26	11	0.5	0.2	0.5	0.2	0.5	0.2	[ 0.1, 13.6)	NA	NA	NA	NA	6057.8	[ 3538, 8102)	1076.7	8.6	[0.1, 11.8)
259	PA	15	Pará	Santa Isabel do Pará	150650	1506500	65488	8007.2	7389	6856.6	6388.5	4330	1654	10.8	4.5	12.6	5.2	12.6	5.2	[ 0.1, 13.6)	NA	NA	NA	NA	8742.6	[ 8102, 14202)	717.7	91.3	[54.6, 13251]
260	PA	15	Pará	Santa Luzia do Pará	150655	1506559	19489.8	2383	2199	2040.6	1901.3	211	76	1.8	0.7	2.1	0.8	2.1	0.8	[ 0.1, 13.6)	1	NA	100	NA	6458.8	[ 3538, 8102)	1346.5	14.5	[11.8, 25.0)
261	PA	15	Pará	Santa Maria das Barreiras	150658	1506583	19507.4	2385.2	2201	2042.4	1903	582	249	4.9	2.3	5.7	2.6	5.7	2.6	[ 0.1, 13.6)	NA	NA	NA	NA	13147.9	[ 8102, 14202)	10330.2	1.9	[0.1, 11.8)
262	PA	15	Pará	Santa Maria do Pará	150660	1506609	23877.1	2919.5	2694.1	2499.9	2329.3	708	324	4.9	2.4	5.7	2.8	5.7	2.8	[ 0.1, 13.6)	NA	NA	NA	NA	10456.7	[ 8102, 14202)	457.7	52.2	[25, 54.6)
263	PA	15	Pará	Santana do Araguaia	150670	1506708	65296.7	7983.8	7367.4	6836.6	6369.9	694	292	1.7	0.8	2	0.9	2	0.9	[ 0.1, 13.6)	NA	NA	NA	NA	9541.3	[ 8102, 14202)	11591.4	5.6	[0.1, 11.8)
264	PA	15	Pará	Santarém	150680	1506807	296054.6	36198.6	33403.8	30996.9	28881	14194	5566	7.8	3.3	9.2	3.9	9.2	3.9	[ 0.1, 13.6)	114	71	13.2	8.5	13070.9	[ 8102, 14202)	17898.4	16.5	[11.8, 25.0)
265	PA	15	Pará	Santarém Novo	150690	1506906	6413.3	784.2	723.6	671.5	625.6	42	21	1.1	0.6	1.3	0.7	1.3	0.7	[ 0.1, 13.6)	NA	NA	NA	NA	5879.1	[ 3538, 8102)	229.5	27.9	[25, 54.6)
266	PA	15	Pará	Santo Antônio do Tauá	150700	1507003	29215.4	3572.2	3296.4	3058.8	2850	1199	475	6.7	2.9	7.8	3.3	7.8	3.3	[ 0.1, 13.6)	NA	NA	NA	NA	8791.5	[ 8102, 14202)	537.6	54.3	[25, 54.6)
267	PA	15	Pará	São Caetano de Odivelas	150710	1507102	17407.3	2128.4	1964.1	1822.5	1698.1	703	295	6.6	3	7.7	3.5	7.7	3.5	[ 0.1, 13.6)	NA	NA	NA	NA	6199	[ 3538, 8102)	464.2	37.5	[25, 54.6)
268	PA	15	Pará	São Domingos do Araguaia	150715	1507151	24323.3	2974	2744.4	2546.6	2372.8	171	77	1.1	0.6	1.3	0.6	1.3	0.6	[ 0.1, 13.6)	1	NA	0	NA	8339.9	[ 8102, 14202)	1392.5	17.5	[11.8, 25.0)
269	PA	15	Pará	São Domingos do Capim	150720	1507201	30812.8	3767.5	3476.6	3226.1	3005.9	361	180	1.9	1	2.2	1.2	2.2	1.2	[ 0.1, 13.6)	NA	NA	NA	NA	8100.7	[ 3538, 8102)	1686.8	18.3	[11.8, 25.0)
270	PA	15	Pará	São Félix do Xingu	150730	1507300	112032.8	13698.3	12640.7	11729.8	10929.1	432	214	0.6	0.3	0.7	0.4	0.7	0.4	[ 0.1, 13.6)	1	3	0	0	9209.3	[ 8102, 14202)	84212.9	1.3	[0.1, 11.8)
271	PA	15	Pará	São Francisco do Pará	150740	1507409	15397.6	1882.7	1737.3	1612.1	1502.1	700	265	7.4	3.1	8.7	3.5	8.7	3.5	[ 0.1, 13.6)	NA	NA	NA	NA	10736	[ 8102, 14202)	479.4	32.1	[25, 54.6)
272	PA	15	Pará	São Geraldo do Araguaia	150745	1507458	24920.4	3047	2811.8	2609.2	2431.1	126	53	0.8	0.4	1	0.4	1	0.4	[ 0.1, 13.6)	NA	NA	NA	NA	13319	[ 8102, 14202)	3168.4	7.9	[0.1, 11.8)
273	PA	15	Pará	São João da Ponta	150746	1507466	5723.3	699.8	645.8	599.2	558.3	183	77	5.2	2.4	6.1	2.8	6.1	2.8	[ 0.1, 13.6)	NA	NA	NA	NA	6126.7	[ 3538, 8102)	195.9	29.2	[25, 54.6)
274	PA	15	Pará	São João de Pirabas	150747	1507474	21846.5	2671.2	2464.9	2287.3	2131.2	241	96	1.8	0.8	2.1	0.9	2.1	0.9	[ 0.1, 13.6)	NA	NA	NA	NA	5797.5	[ 3538, 8102)	668.4	32.7	[25, 54.6)
275	PA	15	Pará	São João do Araguaia	150750	1507508	13520.4	1653.1	1525.5	1415.6	1319	170	77	2.1	1	2.4	1.2	2.4	1.2	[ 0.1, 13.6)	NA	NA	NA	NA	7178.4	[ 3538, 8102)	1279.9	10.6	[0.1, 11.8)
276	PA	15	Pará	São Miguel do Guamá	150760	1507607	55392	6772.8	6249.9	5799.5	5403.6	1136	521	3.4	1.7	3.9	1.9	3.9	1.9	[ 0.1, 13.6)	NA	NA	NA	NA	9755	[ 8102, 14202)	1094.6	50.6	[25, 54.6)
277	PA	15	Pará	São Sebastião da Boa Vista	150770	1507706	24858.3	3039.4	2804.8	2602.7	2425	116	54	0.8	0.4	0.9	0.4	0.9	0.4	[ 0.1, 13.6)	NA	NA	NA	NA	6529.7	[ 3538, 8102)	1632.3	15.2	[11.8, 25.0)
278	PA	15	Pará	Sapucaia	150775	1507755	5512.3	674	622	577.1	537.7	429	170	12.7	5.5	14.9	6.3	14.9	6.3	[13.6, 27.5)	NA	NA	NA	NA	14830.8	[14202, 23323)	1298.2	4.2	[0.1, 11.8)
279	PA	15	Pará	Senador José Porfírio	150780	1507805	12120	1481.9	1367.5	1269	1182.3	297	146	4	2.1	4.7	2.5	4.7	2.5	[ 0.1, 13.6)	NA	NA	NA	NA	8794	[ 8102, 14202)	14419.9	0.8	[0.1, 11.8)
280	PA	15	Pará	Soure	150790	1507904	24164.5	2954.6	2726.5	2530	2357.3	210	81	1.4	0.6	1.7	0.7	1.7	0.7	[ 0.1, 13.6)	NA	NA	NA	NA	6214.1	[ 3538, 8102)	2857.3	8.5	[0.1, 11.8)
281	PA	15	Pará	Tailândia	150795	1507953	94244.1	11523.2	10633.6	9867.3	9193.8	400	164	0.7	0.3	0.8	0.4	0.8	0.4	[ 0.1, 13.6)	NA	NA	NA	NA	7467.2	[ 3538, 8102)	4430.5	21.3	[11.8, 25.0)
282	PA	15	Pará	Terra Alta	150796	1507961	11013	1346.6	1242.6	1153.1	1074.3	343	173	5.1	2.8	5.9	3.2	5.9	3.2	[ 0.1, 13.6)	NA	NA	NA	NA	5234.4	[ 3538, 8102)	205	53.7	[25, 54.6)
283	PA	15	Pará	Terra Santa	150797	1507979	17847.7	2182.2	2013.8	1868.7	1741.1	51	22	0.5	0.2	0.5	0.3	0.5	0.3	[ 0.1, 13.6)	NA	NA	NA	NA	20186.6	[14202, 23323)	1895.9	9.4	[0.1, 11.8)
284	PA	15	Pará	Tomé-Açu	150800	1508001	60012.8	7337.8	6771.2	6283.3	5854.4	725	312	2	0.9	2.3	1.1	2.3	1.1	[ 0.1, 13.6)	NA	NA	NA	NA	8893.5	[ 8102, 14202)	5145.4	11.7	[0.1, 11.8)
285	PA	15	Pará	Tracuateua	150803	1508035	29232	3574.2	3298.2	3060.6	2851.7	698	320	3.9	1.9	4.6	2.2	4.6	2.2	[ 0.1, 13.6)	NA	NA	NA	NA	6211.2	[ 3538, 8102)	868	33.7	[25, 54.6)
286	PA	15	Pará	Trairão	150805	1508050	17944.9	2194.1	2024.7	1878.8	1750.6	47	22	0.4	0.2	0.5	0.3	0.5	0.3	[ 0.1, 13.6)	NA	NA	NA	NA	12424.6	[ 8102, 14202)	11991.1	1.5	[0.1, 11.8)
287	PA	15	Pará	Tucumã	150808	1508084	36807.1	4500.4	4152.9	3853.7	3590.6	1080	504	4.8	2.4	5.6	2.8	5.6	2.8	[ 0.1, 13.6)	1	4	0	25	16095	[14202, 23323)	2512.6	14.6	[11.8, 25.0)
288	PA	15	Pará	Tucuruí	150810	1508100	105814.5	12937.9	11939.1	11078.8	10322.5	3733	1269	5.8	2.1	6.7	2.5	6.7	2.5	[ 0.1, 13.6)	6	2	33.3	50	40014.4	[23323,525450]	2084.3	50.8	[25, 54.6)
289	PA	15	Pará	Ulianópolis	150812	1508126	52142.5	6375.5	5883.2	5459.3	5086.6	724	273	2.3	0.9	2.7	1.1	2.7	1.1	[ 0.1, 13.6)	NA	NA	NA	NA	21802.7	[14202, 23323)	5088.5	10.2	[0.1, 11.8)
290	PA	15	Pará	Uruará	150815	1508159	44771.8	5474.2	5051.6	4687.6	4367.6	493	190	1.8	0.8	2.1	0.9	2.1	0.9	[ 0.1, 13.6)	NA	NA	NA	NA	9774.3	[ 8102, 14202)	10791.4	4.1	[0.1, 11.8)
291	PA	15	Pará	Vigia	150820	1508209	50807.2	6212.2	5732.6	5319.5	4956.4	1157	427	3.7	1.5	4.4	1.7	4.4	1.7	[ 0.1, 13.6)	NA	NA	NA	NA	6086.4	[ 3538, 8102)	401.6	126.5	[54.6, 13251]
292	PA	15	Pará	Viseu	150830	1508308	58908.9	7202.8	6646.7	6167.8	5746.7	395	156	1.1	0.5	1.3	0.5	1.3	0.5	[ 0.1, 13.6)	NA	NA	NA	NA	7392.7	[ 3538, 8102)	4972.9	11.8	[11.8, 25.0)
293	PA	15	Pará	Vitória do Xingu	150835	1508357	14294.2	1747.8	1612.8	1496.6	1394.4	364	144	4.2	1.8	4.9	2.1	4.9	2.1	[ 0.1, 13.6)	NA	NA	NA	NA	97642.8	[23323,525450]	3089.5	4.6	[0.1, 11.8)
294	PA	15	Pará	Xinguara	150840	1508407	42620.1	5211.2	4808.8	4462.3	4157.7	1347	621	5.2	2.6	6	3	6	3	[ 0.1, 13.6)	4	2	25	0	21391.9	[14202, 23323)	3779.3	11.3	[0.1, 11.8)
295	AP	16	Amapá	Serra do Navio	160005	1600055	4877.6	479.6	527	378.5	442.5	14	7	0.6	0.3	0.7	0.3	0.7	0.3	[ 0.1, 13.6)	NA	NA	NA	NA	11800.9	[ 8102, 14202)	7713	0.6	[0.1, 11.8)
296	AP	16	Amapá	Amapá	160010	1600105	8566.7	842.4	925.6	664.7	777.3	155	53	3.7	1.1	4.7	1.4	4.7	1.4	[ 0.1, 13.6)	NA	NA	NA	NA	15197.4	[14202, 23323)	8454.8	1	[0.1, 11.8)
297	AP	16	Amapá	Pedra Branca do Amapari	160015	1600154	13620.2	1339.3	1471.7	1056.8	1235.8	29	13	0.4	0.2	0.5	0.2	0.5	0.2	[ 0.1, 13.6)	1	NA	0	NA	20908.5	[14202, 23323)	9622.3	1.4	[0.1, 11.8)
298	AP	16	Amapá	Calçoene	160020	1600204	10036.5	986.9	1084.4	778.8	910.6	48	22	1	0.4	1.2	0.5	1.2	0.5	[ 0.1, 13.6)	NA	NA	NA	NA	13398.7	[ 8102, 14202)	14117.3	0.7	[0.1, 11.8)
299	AP	16	Amapá	Cutias	160021	1600212	5328.9	524	575.8	413.5	483.5	74	36	2.8	1.3	3.6	1.5	3.6	1.5	[ 0.1, 13.6)	NA	NA	NA	NA	11474.5	[ 8102, 14202)	2179.1	2.4	[0.1, 11.8)
300	AP	16	Amapá	Ferreira Gomes	160023	1600238	6778.5	666.5	732.4	526	615	529	207	15.9	5.7	20.1	6.7	20.1	6.7	[13.6, 27.5)	NA	NA	NA	NA	39961.7	[23323,525450]	4973.9	1.4	[0.1, 11.8)
301	AP	16	Amapá	Itaubal	160025	1600253	4873.8	479.2	526.6	378.2	442.2	286	107	11.9	4.1	15.1	4.8	15.1	4.8	[13.6, 27.5)	NA	NA	NA	NA	10966.1	[ 8102, 14202)	1622.9	3	[0.1, 11.8)
302	AP	16	Amapá	Laranjal do Jari	160027	1600279	45079.9	4432.7	4870.9	3497.8	4090.1	143	61	0.6	0.3	0.8	0.3	0.8	0.3	[ 0.1, 13.6)	NA	NA	NA	NA	13851.9	[ 8102, 14202)	30783	1.5	[0.1, 11.8)
303	AP	16	Amapá	Macapá	160030	1600303	449812.7	44230.1	48602.3	34902	40811.3	6342	2788	2.9	1.1	3.6	1.4	3.6	1.4	[ 0.1, 13.6)	44	35	25	8.6	19182.4	[14202, 23323)	6563.8	68.5	[54.6, 13251]
304	AP	16	Amapá	Mazagão	160040	1600402	19291.8	1897	2084.5	1496.9	1750.3	53	16	0.6	0.2	0.7	0.2	0.7	0.2	[ 0.1, 13.6)	NA	NA	NA	NA	11054.8	[ 8102, 14202)	13294.8	1.5	[0.1, 11.8)
305	AP	16	Amapá	Oiapoque	160050	1600501	23844.4	2344.6	2576.4	1850.1	2163.4	24	7	0.2	0.1	0.3	0.1	0.3	0.1	[ 0.1, 13.6)	NA	NA	NA	NA	13051.3	[ 8102, 14202)	23034.4	1	[0.1, 11.8)
306	AP	16	Amapá	Porto Grande	160053	1600535	19351.8	1902.9	2091	1501.5	1755.8	77	34	0.8	0.3	1	0.4	1	0.4	[ 0.1, 13.6)	NA	NA	NA	NA	14575.5	[14202, 23323)	4428	4.4	[0.1, 11.8)
307	AP	16	Amapá	Pracuúba	160055	1600550	4448.2	437.4	480.6	345.1	403.6	11	4	0.5	0.2	0.6	0.2	0.6	0.2	[ 0.1, 13.6)	NA	NA	NA	NA	12581.6	[ 8102, 14202)	4948.5	0.9	[0.1, 11.8)
308	AP	16	Amapá	Santana	160060	1600600	111050.8	10919.6	11999	8616.7	10075.6	872	359	1.6	0.6	2	0.7	2	0.7	[ 0.1, 13.6)	3	3	33.3	33.3	15498.2	[14202, 23323)	1541.2	72.1	[54.6, 13251]
309	AP	16	Amapá	Tartarugalzinho	160070	1600709	14913.4	1466.4	1611.4	1157.2	1353.1	23	7	0.3	0.1	0.4	0.1	0.4	0.1	[ 0.1, 13.6)	NA	NA	NA	NA	11383.9	[ 8102, 14202)	6684.7	2.2	[0.1, 11.8)
310	AP	16	Amapá	Vitória do Jari	160080	1600808	14150.6	1391.4	1529	1098	1283.9	16	7	0.2	0.1	0.3	0.1	0.3	0.1	[ 0.1, 13.6)	NA	NA	NA	NA	10861.8	[ 8102, 14202)	2509	5.6	[0.1, 11.8)
311	TO	17	Tocantins	Abreulândia	170025	1700251	2505.7	339.5	301.2	312.5	274.3	161	53	9.5	3.5	10.3	3.9	10.3	3.9	[ 0.1, 13.6)	NA	NA	NA	NA	14110.1	[ 8102, 14202)	1906.3	1.3	[0.1, 11.8)
312	TO	17	Tocantins	Aguiarnópolis	170030	1700301	5997.4	812.7	720.9	747.9	656.4	436	176	10.7	4.9	11.7	5.4	11.7	5.4	[ 0.1, 13.6)	NA	NA	NA	NA	17491.5	[14202, 23323)	236.8	25.3	[25, 54.6)
313	TO	17	Tocantins	Aliança do Tocantins	170035	1700350	5575	755.5	670.1	695.2	610.2	638	230	16.9	6.9	18.4	7.5	18.4	7.5	[13.6, 27.5)	NA	NA	NA	NA	13990.8	[ 8102, 14202)	1581	3.5	[0.1, 11.8)
314	TO	17	Tocantins	Almas	170040	1700400	7379.7	1000	887	920.2	807.7	465	154	9.3	3.5	10.1	3.8	10.1	3.8	[ 0.1, 13.6)	NA	NA	NA	NA	15577.7	[14202, 23323)	4007.2	1.8	[0.1, 11.8)
315	TO	17	Tocantins	Alvorada	170070	1700707	8461.2	1146.6	1017	1055.1	926.1	873	253	15.2	5	16.5	5.5	16.5	5.5	[13.6, 27.5)	NA	NA	NA	NA	29174.8	[23323,525450]	1207.2	7	[0.1, 11.8)
316	TO	17	Tocantins	Ananás	170100	1701002	9785.1	1326	1176.2	1220.2	1071	691	312	10.4	5.3	11.3	5.8	11.3	5.8	[ 0.1, 13.6)	NA	NA	NA	NA	10059.2	[ 8102, 14202)	1581.1	6.2	[0.1, 11.8)
317	TO	17	Tocantins	Angico	170105	1701051	3333.1	451.7	400.6	415.6	364.8	325	115	14.4	5.7	15.6	6.3	15.6	6.3	[13.6, 27.5)	NA	NA	NA	NA	9625.6	[ 8102, 14202)	447.5	7.4	[0.1, 11.8)
318	TO	17	Tocantins	Aparecida do Rio Negro	170110	1701101	4541.5	615.4	545.9	566.3	497.1	300	98	9.7	3.6	10.6	3.9	10.6	3.9	[ 0.1, 13.6)	NA	NA	NA	NA	15860	[14202, 23323)	1159	3.9	[0.1, 11.8)
319	TO	17	Tocantins	Aragominas	170130	1701309	5867.6	795.1	705.3	731.7	642.2	946	350	23.8	9.9	25.9	10.9	25.9	10.9	[13.6, 27.5)	NA	NA	NA	NA	9170.2	[ 8102, 14202)	1168.2	5	[0.1, 11.8)
320	TO	17	Tocantins	Araguacema	170190	1701903	6756.6	915.6	812.1	842.5	739.5	367	130	8	3.2	8.7	3.5	8.7	3.5	[ 0.1, 13.6)	1	NA	0	NA	12180.2	[ 8102, 14202)	2774.5	2.4	[0.1, 11.8)
321	TO	17	Tocantins	Araguaçu	170200	1702000	8720.8	1181.8	1048.2	1087.5	954.5	807	284	13.7	5.4	14.8	6	14.8	6	[13.6, 27.5)	1	NA	0	NA	20065.2	[14202, 23323)	5155.2	1.7	[0.1, 11.8)
322	TO	17	Tocantins	Araguaína	170210	1702109	166846.8	22609.4	20055	20805.2	18262.1	12507	4748	11.1	4.7	12	5.2	12	5.2	[ 0.1, 13.6)	389	271	11.8	10	19485.9	[14202, 23323)	4004.6	41.7	[25, 54.6)
323	TO	17	Tocantins	Araguanã	170215	1702158	5424.1	735	652	676.4	593.7	362	126	9.9	3.9	10.7	4.2	10.7	4.2	[ 0.1, 13.6)	NA	NA	NA	NA	10106.1	[ 8102, 14202)	834.8	6.5	[0.1, 11.8)
324	TO	17	Tocantins	Araguatins	170220	1702208	33821.1	4583.1	4065.3	4217.4	3701.9	506	212	2.2	1	2.4	1.1	2.4	1.1	[ 0.1, 13.6)	NA	NA	NA	NA	9325.5	[ 8102, 14202)	2633.3	12.8	[11.8, 25.0)
325	TO	17	Tocantins	Arapoema	170230	1702307	6747.2	914.3	811	841.4	738.5	627	280	13.7	6.9	14.9	7.6	14.9	7.6	[13.6, 27.5)	1	NA	0	NA	16712	[14202, 23323)	1558.1	4.3	[0.1, 11.8)
326	TO	17	Tocantins	Arraias	170240	1702406	10692.1	1448.9	1285.2	1333.3	1170.3	225	74	3.1	1.2	3.4	1.3	3.4	1.3	[ 0.1, 13.6)	NA	NA	NA	NA	13669.5	[ 8102, 14202)	5803.1	1.8	[0.1, 11.8)
327	TO	17	Tocantins	Augustinópolis	170255	1702554	17322.3	2347.3	2082.1	2160	1896	897	344	7.6	3.3	8.3	3.6	8.3	3.6	[ 0.1, 13.6)	NA	NA	NA	NA	10712.8	[ 8102, 14202)	388.8	44.6	[25, 54.6)
328	TO	17	Tocantins	Aurora do Tocantins	170270	1702703	3631	492	436.4	452.8	397.4	247	96	10	4.4	10.9	4.8	10.9	4.8	[ 0.1, 13.6)	NA	NA	NA	NA	9536.9	[ 8102, 14202)	696.2	5.2	[0.1, 11.8)
329	TO	17	Tocantins	Axixá do Tocantins	170290	1702901	9593.2	1300	1153.1	1196.2	1050	377	113	5.8	2	6.3	2.2	6.3	2.2	[ 0.1, 13.6)	NA	NA	NA	NA	9262.1	[ 8102, 14202)	153.5	62.5	[54.6, 13251]
330	TO	17	Tocantins	Babaçulândia	170300	1703008	10630	1440.5	1277.7	1325.5	1163.5	793	261	11	4.1	12	4.5	12	4.5	[ 0.1, 13.6)	NA	NA	NA	NA	8169.1	[ 8102, 14202)	1790.3	5.9	[0.1, 11.8)
331	TO	17	Tocantins	Bandeirantes do Tocantins	170305	1703057	3364.3	455.9	404.4	419.5	368.2	123	53	5.4	2.6	5.9	2.9	5.9	2.9	[ 0.1, 13.6)	NA	NA	NA	NA	23860.5	[23323,525450]	1540.5	2.2	[0.1, 11.8)
332	TO	17	Tocantins	Barra do Ouro	170307	1703073	4392.8	595.3	528	547.8	480.8	313	132	10.5	5	11.4	5.5	11.4	5.5	[ 0.1, 13.6)	NA	NA	NA	NA	10253.9	[ 8102, 14202)	1105.8	4	[0.1, 11.8)
333	TO	17	Tocantins	Barrolândia	170310	1703107	5535.6	750.1	665.4	690.3	605.9	477	195	12.7	5.9	13.8	6.4	13.8	6.4	[13.6, 27.5)	NA	NA	NA	NA	11628.4	[ 8102, 14202)	697.8	7.9	[0.1, 11.8)
334	TO	17	Tocantins	Bernardo Sayão	170320	1703206	4493.7	608.9	540.1	560.3	491.9	387	143	12.7	5.3	13.8	5.8	13.8	5.8	[13.6, 27.5)	1	NA	100	NA	13322.7	[ 8102, 14202)	924	4.9	[0.1, 11.8)
335	TO	17	Tocantins	Bom Jesus do Tocantins	170330	1703305	4367.6	591.9	525	544.6	478.1	143	39	4.8	1.5	5.3	1.6	5.3	1.6	[ 0.1, 13.6)	NA	NA	NA	NA	13540	[ 8102, 14202)	1326.9	3.3	[0.1, 11.8)
336	TO	17	Tocantins	Brasilândia do Tocantins	170360	1703602	2150.1	291.4	258.4	268.1	235.3	153	65	10.5	5	11.4	5.5	11.4	5.5	[ 0.1, 13.6)	NA	NA	NA	NA	15522.5	[14202, 23323)	645.9	3.3	[0.1, 11.8)
337	TO	17	Tocantins	Brejinho de Nazaré	170370	1703701	5384.9	729.7	647.3	671.5	589.4	213	83	5.8	2.6	6.3	2.8	6.3	2.8	[ 0.1, 13.6)	1	NA	0	NA	19394.7	[14202, 23323)	1722.6	3.1	[0.1, 11.8)
338	TO	17	Tocantins	Buriti do Tocantins	170380	1703800	10645.1	1442.5	1279.5	1327.4	1165.2	414	123	5.7	1.9	6.2	2.1	6.2	2.1	[ 0.1, 13.6)	NA	NA	NA	NA	7075.8	[ 3538, 8102)	252.7	42.1	[25, 54.6)
339	TO	17	Tocantins	Cachoeirinha	170382	1703826	2229.4	302.1	268	278	244	195	60	12.9	4.5	14	4.9	14	4.9	[13.6, 27.5)	NA	NA	NA	NA	9503.9	[ 8102, 14202)	351.5	6.3	[0.1, 11.8)
340	TO	17	Tocantins	Campos Lindos	170384	1703842	9203.4	1247.2	1106.2	1147.6	1007.4	154	67	2.5	1.2	2.7	1.3	2.7	1.3	[ 0.1, 13.6)	NA	NA	NA	NA	30582.1	[23323,525450]	3234.4	2.8	[0.1, 11.8)
341	TO	17	Tocantins	Cariri do Tocantins	170386	1703867	4102.7	556	493.1	511.6	449.1	433	144	15.6	5.8	16.9	6.4	16.9	6.4	[13.6, 27.5)	NA	NA	NA	NA	53573.5	[23323,525450]	1126.3	3.6	[0.1, 11.8)
342	TO	17	Tocantins	Carmolândia	170388	1703883	2468.7	334.5	296.7	307.8	270.2	256	92	15.3	6.2	16.6	6.8	16.6	6.8	[13.6, 27.5)	NA	NA	NA	NA	12619.8	[ 8102, 14202)	339.4	7.3	[0.1, 11.8)
343	TO	17	Tocantins	Carrasco Bonito	170389	1703891	3923.3	531.6	471.6	489.2	429.4	199	63	7.5	2.7	8.1	2.9	8.1	2.9	[ 0.1, 13.6)	NA	NA	NA	NA	7745.2	[ 3538, 8102)	190.4	20.6	[11.8, 25.0)
344	TO	17	Tocantins	Caseara	170390	1703909	5026.7	681.2	604.2	626.8	550.2	154	49	4.5	1.6	4.9	1.8	4.9	1.8	[ 0.1, 13.6)	NA	NA	NA	NA	17723.9	[14202, 23323)	1680	3	[0.1, 11.8)
345	TO	17	Tocantins	Centenário	170410	1704105	2758.1	373.8	331.5	343.9	301.9	25	8	1.3	0.5	1.5	0.5	1.5	0.5	[ 0.1, 13.6)	NA	NA	NA	NA	9540.1	[ 8102, 14202)	1953.1	1.4	[0.1, 11.8)
346	TO	17	Tocantins	Chapada de Areia	170460	1704600	1381	187.1	166	172.2	151.2	148	51	15.8	6.1	17.2	6.7	17.2	6.7	[13.6, 27.5)	NA	NA	NA	NA	13348.8	[ 8102, 14202)	658.6	2.1	[0.1, 11.8)
347	TO	17	Tocantins	Chapada da Natividade	170510	1705102	3331.4	451.4	400.4	415.4	364.6	253	115	11.2	5.7	12.2	6.3	12.2	6.3	[ 0.1, 13.6)	NA	NA	NA	NA	15622	[14202, 23323)	1640.8	2	[0.1, 11.8)
348	TO	17	Tocantins	Colinas do Tocantins	170550	1705508	33403.9	4526.6	4015.1	4165.3	3656.2	3347	1354	14.8	6.7	16.1	7.4	16.1	7.4	[13.6, 27.5)	NA	2	NA	50	16167.2	[14202, 23323)	842.5	39.6	[25, 54.6)
349	TO	17	Tocantins	Combinado	170555	1705557	4798.9	650.3	576.8	598.4	525.3	333	135	10.2	4.7	11.1	5.1	11.1	5.1	[ 0.1, 13.6)	NA	NA	NA	NA	10867.5	[ 8102, 14202)	208.8	23	[11.8, 25.0)
350	TO	17	Tocantins	Conceição do Tocantins	170560	1705607	4177.7	566.1	502.2	520.9	457.3	367	117	13	4.7	14.1	5.1	14.1	5.1	[13.6, 27.5)	NA	NA	NA	NA	9804.2	[ 8102, 14202)	2530.6	1.7	[0.1, 11.8)
351	TO	17	Tocantins	Cristalândia	170610	1706100	7320.5	992	879.9	912.8	801.3	396	137	8	3.1	8.7	3.4	8.7	3.4	[ 0.1, 13.6)	1	NA	0	NA	12344.1	[ 8102, 14202)	1850.8	4	[0.1, 11.8)
352	TO	17	Tocantins	Crixás do Tocantins	170625	1706258	1656.3	224.4	199.1	206.5	181.3	185	74	16.5	7.4	17.9	8.2	17.9	8.2	[13.6, 27.5)	NA	NA	NA	NA	19668.9	[14202, 23323)	983.8	1.7	[0.1, 11.8)
353	TO	17	Tocantins	Darcinópolis	170650	1706506	5731.9	776.7	689	714.7	627.4	583	189	15	5.5	16.3	6	16.3	6	[13.6, 27.5)	1	NA	0	NA	17425.9	[14202, 23323)	1641.8	3.5	[0.1, 11.8)
354	TO	17	Tocantins	Dianópolis	170700	1707009	20796.3	2818.1	2499.7	2593.2	2276.2	1283	460	9.1	3.7	9.9	4	9.9	4	[ 0.1, 13.6)	NA	NA	NA	NA	15365.2	[14202, 23323)	3318.1	6.3	[0.1, 11.8)
355	TO	17	Tocantins	Divinópolis do Tocantins	170710	1707108	6685.7	906	803.6	833.7	731.8	908	311	20	7.7	21.8	8.5	21.8	8.5	[13.6, 27.5)	NA	1	NA	0	13502.9	[ 8102, 14202)	2358.3	2.8	[0.1, 11.8)
356	TO	17	Tocantins	Dois Irmãos do Tocantins	170720	1707207	7238	980.8	870	902.6	792.2	532	171	10.8	3.9	11.8	4.3	11.8	4.3	[ 0.1, 13.6)	NA	1	NA	0	10821	[ 8102, 14202)	3747.6	1.9	[0.1, 11.8)
357	TO	17	Tocantins	Dueré	170730	1707306	4676.8	633.8	562.2	583.2	511.9	399	124	12.6	4.4	13.7	4.8	13.7	4.8	[13.6, 27.5)	NA	NA	NA	NA	20693.3	[14202, 23323)	3420.7	1.4	[0.1, 11.8)
358	TO	17	Tocantins	Esperantina	170740	1707405	10320.6	1398.5	1240.5	1286.9	1129.6	436	148	6.2	2.4	6.8	2.6	6.8	2.6	[ 0.1, 13.6)	NA	1	NA	0	6944.1	[ 3538, 8102)	506.2	20.4	[11.8, 25.0)
359	TO	17	Tocantins	Fátima	170755	1707553	3851	521.8	462.9	480.2	421.5	381	118	14.6	5.1	15.9	5.6	15.9	5.6	[13.6, 27.5)	NA	NA	NA	NA	13776.9	[ 8102, 14202)	380.4	10.1	[0.1, 11.8)
360	TO	17	Tocantins	Figueirópolis	170765	1707652	5344.8	724.3	642.4	666.5	585	692	228	19.1	7.1	20.8	7.8	20.8	7.8	[13.6, 27.5)	NA	NA	NA	NA	23869	[23323,525450]	1935.7	2.8	[0.1, 11.8)
361	TO	17	Tocantins	Filadélfia	170770	1707702	8751	1185.8	1051.9	1091.2	957.8	366	145	6.2	2.8	6.7	3	6.7	3	[ 0.1, 13.6)	NA	NA	NA	NA	9706.3	[ 8102, 14202)	1991.3	4.4	[0.1, 11.8)
362	TO	17	Tocantins	Formoso do Araguaia	170820	1708205	18583.1	2518.2	2233.7	2317.2	2034	1266	513	10.1	4.6	10.9	5	10.9	5	[ 0.1, 13.6)	1	NA	0	NA	17194.6	[14202, 23323)	13431.9	1.4	[0.1, 11.8)
363	TO	17	Tocantins	Fortaleza do Tabocão	170825	1708254	2524.2	342.1	303.4	314.8	276.3	175	69	10.2	4.5	11.1	5	11.1	5	[ 0.1, 13.6)	NA	1	NA	0	48830.7	[23323,525450]	624.5	4	[0.1, 11.8)
364	TO	17	Tocantins	Goianorte	170830	1708304	5080.6	688.5	610.7	633.5	556.1	387	148	11.2	4.8	12.2	5.3	12.2	5.3	[ 0.1, 13.6)	NA	NA	NA	NA	11080.3	[ 8102, 14202)	1797.2	2.8	[0.1, 11.8)
365	TO	17	Tocantins	Goiatins	170900	1709005	12644.2	1713.4	1519.8	1576.7	1384	493	170	5.8	2.2	6.3	2.5	6.3	2.5	[ 0.1, 13.6)	NA	NA	NA	NA	9891	[ 8102, 14202)	6414.8	2	[0.1, 11.8)
366	TO	17	Tocantins	Guaraí	170930	1709302	24763.6	3355.7	2976.6	3087.9	2710.5	1679	646	10	4.3	10.9	4.8	10.9	4.8	[ 0.1, 13.6)	3	3	33.3	0	19663.2	[14202, 23323)	2275.6	10.9	[0.1, 11.8)
367	TO	17	Tocantins	Gurupi	170950	1709500	82373.1	11162.4	9901.2	10271.6	9016.1	8659	2941	15.5	5.9	16.9	6.5	16.9	6.5	[13.6, 27.5)	6	3	0	0	21550.1	[14202, 23323)	1844.2	44.7	[25, 54.6)
368	TO	17	Tocantins	Ipueiras	170980	1709807	1841.8	249.6	221.4	229.7	201.6	50	19	4	1.7	4.4	1.9	4.4	1.9	[ 0.1, 13.6)	NA	NA	NA	NA	15121.9	[14202, 23323)	821.2	2.2	[0.1, 11.8)
369	TO	17	Tocantins	Itacajá	171050	1710508	7327.7	993	880.8	913.7	802	176	68	3.5	1.5	3.9	1.7	3.9	1.7	[ 0.1, 13.6)	NA	NA	NA	NA	10638.2	[ 8102, 14202)	3047.2	2.4	[0.1, 11.8)
370	TO	17	Tocantins	Itaguatins	171070	1710706	5994.4	812.3	720.5	747.5	656.1	333	93	8.2	2.6	8.9	2.8	8.9	2.8	[ 0.1, 13.6)	NA	NA	NA	NA	8416.5	[ 8102, 14202)	730.2	8.2	[0.1, 11.8)
371	TO	17	Tocantins	Itapiratins	171090	1710904	3684.7	499.3	442.9	459.5	403.3	118	38	4.7	1.7	5.1	1.9	5.1	1.9	[ 0.1, 13.6)	NA	NA	NA	NA	14342.2	[14202, 23323)	1246.3	3	[0.1, 11.8)
372	TO	17	Tocantins	Itaporã do Tocantins	171110	1711100	2456.1	332.8	295.2	306.3	268.8	153	82	9.2	5.6	10	6.1	10	6.1	[ 0.1, 13.6)	NA	NA	NA	NA	14376.1	[14202, 23323)	969.8	2.5	[0.1, 11.8)
373	TO	17	Tocantins	Jaú do Tocantins	171150	1711506	3707.9	502.5	445.7	462.4	405.8	300	94	11.9	4.2	13	4.6	13	4.6	[ 0.1, 13.6)	NA	NA	NA	NA	12208.5	[ 8102, 14202)	2167.2	1.7	[0.1, 11.8)
374	TO	17	Tocantins	Juarina	171180	1711803	2229.1	302.1	267.9	278	244	243	119	16.1	8.9	17.5	9.8	17.5	9.8	[13.6, 27.5)	NA	NA	NA	NA	11177.3	[ 8102, 14202)	483.5	4.6	[0.1, 11.8)
375	TO	17	Tocantins	Lagoa da Confusão	171190	1711902	11881.9	1610.1	1428.2	1481.6	1300.5	346	105	4.3	1.5	4.7	1.6	4.7	1.6	[ 0.1, 13.6)	NA	1	NA	0	31914.3	[23323,525450]	10563.2	1.1	[0.1, 11.8)
376	TO	17	Tocantins	Lagoa do Tocantins	171195	1711951	3953	535.7	475.2	492.9	432.7	189	58	7.1	2.4	7.7	2.7	7.7	2.7	[ 0.1, 13.6)	NA	NA	NA	NA	7830	[ 3538, 8102)	917.6	4.3	[0.1, 11.8)
377	TO	17	Tocantins	Lajeado	171200	1712009	2977.6	403.5	357.9	371.3	325.9	174	61	8.6	3.4	9.4	3.7	9.4	3.7	[ 0.1, 13.6)	NA	NA	NA	NA	16587.3	[14202, 23323)	318.3	9.4	[0.1, 11.8)
378	TO	17	Tocantins	Lavandeira	171215	1712157	1778.5	241	213.8	221.8	194.7	168	41	13.9	3.8	15.2	4.2	15.2	4.2	[13.6, 27.5)	NA	NA	NA	NA	19781.6	[14202, 23323)	468	3.8	[0.1, 11.8)
379	TO	17	Tocantins	Lizarda	171240	1712405	3763	509.9	452.3	469.2	411.9	53	21	2.1	0.9	2.3	1	2.3	1	[ 0.1, 13.6)	NA	NA	NA	NA	7734	[ 3538, 8102)	5716.6	0.7	[0.1, 11.8)
380	TO	17	Tocantins	Luzinópolis	171245	1712454	2888.9	391.5	347.2	360.2	316.2	97	36	5	2.1	5.4	2.3	5.4	2.3	[ 0.1, 13.6)	NA	NA	NA	NA	10792.3	[ 8102, 14202)	281.5	10.3	[0.1, 11.8)
381	TO	17	Tocantins	Marianópolis do Tocantins	171250	1712504	4802.8	650.8	577.3	598.9	525.7	335	103	10.3	3.6	11.2	3.9	11.2	3.9	[ 0.1, 13.6)	NA	NA	NA	NA	16741.5	[14202, 23323)	2089.6	2.3	[0.1, 11.8)
382	TO	17	Tocantins	Mateiros	171270	1712702	2473.9	335.2	297.4	308.5	270.8	14	6	0.8	0.4	0.9	0.4	0.9	0.4	[ 0.1, 13.6)	NA	NA	NA	NA	44340.8	[23323,525450]	9589.3	0.3	[0.1, 11.8)
383	TO	17	Tocantins	Maurilândia do Tocantins	171280	1712801	3316.8	449.5	398.7	413.6	363	147	56	6.5	2.8	7.1	3.1	7.1	3.1	[ 0.1, 13.6)	NA	NA	NA	NA	8358.9	[ 8102, 14202)	736.3	4.5	[0.1, 11.8)
384	TO	17	Tocantins	Miracema do Tocantins	171320	1713205	19621.6	2658.9	2358.5	2446.7	2147.7	1699	631	12.8	5.4	13.9	5.9	13.9	5.9	[13.6, 27.5)	NA	1	NA	0	25419.6	[23323,525450]	2663.7	7.4	[0.1, 11.8)
385	TO	17	Tocantins	Miranorte	171330	1713304	13134.8	1779.9	1578.8	1637.9	1437.7	718	252	8.1	3.2	8.8	3.5	8.8	3.5	[ 0.1, 13.6)	NA	NA	NA	NA	14072.1	[ 8102, 14202)	1033.3	12.7	[11.8, 25.0)
386	TO	17	Tocantins	Monte do Carmo	171360	1713601	7392.6	1001.8	888.6	921.8	809.2	245	101	4.9	2.3	5.3	2.5	5.3	2.5	[ 0.1, 13.6)	NA	NA	NA	NA	15460.1	[14202, 23323)	3601.2	2.1	[0.1, 11.8)
387	TO	17	Tocantins	Monte Santo do Tocantins	171370	1713700	2199.9	298.1	264.4	274.3	240.8	297	102	19.9	7.7	21.7	8.5	21.7	8.5	[13.6, 27.5)	NA	NA	NA	NA	12942.5	[ 8102, 14202)	1072.9	2.1	[0.1, 11.8)
388	TO	17	Tocantins	Palmeiras do Tocantins	171380	1713809	6250.2	847	751.3	779.4	684.1	467	192	11	5.1	12	5.6	12	5.6	[ 0.1, 13.6)	1	NA	0	NA	9474.2	[ 8102, 14202)	743.4	8.4	[0.1, 11.8)
389	TO	17	Tocantins	Muricilândia	171395	1713957	3379	457.9	406.2	421.3	369.8	254	93	11.1	4.6	12.1	5	12.1	5	[ 0.1, 13.6)	NA	NA	NA	NA	10608	[ 8102, 14202)	1194.4	2.8	[0.1, 11.8)
390	TO	17	Tocantins	Natividade	171420	1714203	9196.5	1246.2	1105.4	1146.8	1006.6	161	70	2.6	1.3	2.8	1.4	2.8	1.4	[ 0.1, 13.6)	NA	NA	NA	NA	12416.5	[ 8102, 14202)	3241.7	2.8	[0.1, 11.8)
391	TO	17	Tocantins	Nazaré	171430	1714302	4173.6	565.6	501.7	520.4	456.8	605	202	21.4	8.1	23.2	8.8	23.2	8.8	[13.6, 27.5)	NA	NA	NA	NA	9230.3	[ 8102, 14202)	396	10.5	[0.1, 11.8)
392	TO	17	Tocantins	Nova Olinda	171488	1714880	11344.6	1537.3	1363.6	1414.6	1241.7	684	253	8.9	3.7	9.7	4.1	9.7	4.1	[ 0.1, 13.6)	NA	NA	NA	NA	20381.4	[14202, 23323)	1567.8	7.2	[0.1, 11.8)
393	TO	17	Tocantins	Nova Rosalândia	171500	1715002	4047.7	548.5	486.5	504.7	443	515	137	18.8	5.6	20.4	6.2	20.4	6.2	[13.6, 27.5)	NA	NA	NA	NA	9681	[ 8102, 14202)	514.8	7.9	[0.1, 11.8)
394	TO	17	Tocantins	Novo Acordo	171510	1715101	4085.8	553.7	491.1	509.5	447.2	240	71	8.7	2.9	9.4	3.2	9.4	3.2	[ 0.1, 13.6)	NA	NA	NA	NA	9468	[ 8102, 14202)	2678.3	1.5	[0.1, 11.8)
395	TO	17	Tocantins	Novo Alegre	171515	1715150	2328	315.5	279.8	290.3	254.8	274	77	17.4	5.5	18.9	6	18.9	6	[13.6, 27.5)	NA	NA	NA	NA	9690.2	[ 8102, 14202)	200.4	11.6	[0.1, 11.8)
396	TO	17	Tocantins	Novo Jardim	171525	1715259	2610.7	353.8	313.8	325.5	285.8	200	83	11.3	5.3	12.3	5.8	12.3	5.8	[ 0.1, 13.6)	NA	NA	NA	NA	13677.5	[ 8102, 14202)	1213.9	2.2	[0.1, 11.8)
397	TO	17	Tocantins	Oliveira de Fátima	171550	1715507	1083.5	146.8	130.2	135.1	118.6	264	91	36	14	39.1	15.3	39.1	15.3	[27.5, 45.0)	NA	NA	NA	NA	15583.8	[14202, 23323)	209.3	5.2	[0.1, 11.8)
398	TO	17	Tocantins	Palmeirante	171570	1715705	5535.5	750.1	665.4	690.3	605.9	213	91	5.7	2.7	6.2	3	6.2	3	[ 0.1, 13.6)	NA	NA	NA	NA	11981.6	[ 8102, 14202)	2638.5	2.1	[0.1, 11.8)
399	TO	17	Tocantins	Palmeirópolis	171575	1715754	7560	1024.5	908.7	942.7	827.5	360	137	7	3	7.6	3.3	7.6	3.3	[ 0.1, 13.6)	NA	NA	NA	NA	12522.7	[ 8102, 14202)	1709	4.4	[0.1, 11.8)
400	TO	17	Tocantins	Paraíso do Tocantins	171610	1716109	48228.9	6535.5	5797.1	6014	5278.9	4513	1744	13.8	6	15	6.6	15	6.6	[13.6, 27.5)	2	4	0	0	20111.8	[14202, 23323)	1292.3	37.3	[25, 54.6)
401	TO	17	Tocantins	Paranã	171620	1716208	10477.4	1419.8	1259.4	1306.5	1146.8	403	122	5.7	1.9	6.2	2.1	6.2	2.1	[ 0.1, 13.6)	NA	NA	NA	NA	20913.6	[14202, 23323)	11217.4	0.9	[0.1, 11.8)
402	TO	17	Tocantins	Pau D'Arco	171630	1716307	4756.8	644.6	571.8	593.2	520.7	396	159	12.3	5.6	13.4	6.1	13.4	6.1	[ 0.1, 13.6)	NA	NA	NA	NA	11458.3	[ 8102, 14202)	1375.6	3.5	[0.1, 11.8)
403	TO	17	Tocantins	Pedro Afonso	171650	1716505	12662.1	1715.8	1522	1578.9	1385.9	461	156	5.4	2	5.8	2.3	5.8	2.3	[ 0.1, 13.6)	NA	NA	NA	NA	37749.5	[23323,525450]	2019.6	6.3	[0.1, 11.8)
404	TO	17	Tocantins	Peixe	171660	1716604	11157.5	1512	1341.1	1391.3	1221.2	790	192	10.5	2.9	11.4	3.1	11.4	3.1	[ 0.1, 13.6)	NA	NA	NA	NA	46047.6	[23323,525450]	5303.6	2.1	[0.1, 11.8)
405	TO	17	Tocantins	Pequizeiro	171665	1716653	5308.9	719.4	638.1	662	581.1	484	222	13.5	7	14.6	7.6	14.6	7.6	[13.6, 27.5)	NA	NA	NA	NA	11171.3	[ 8102, 14202)	1206.1	4.4	[0.1, 11.8)
406	TO	17	Tocantins	Colméia	171670	1716703	8475.9	1148.6	1018.8	1056.9	927.7	649	241	11.3	4.7	12.3	5.2	12.3	5.2	[ 0.1, 13.6)	NA	NA	NA	NA	13113.8	[ 8102, 14202)	992.2	8.5	[0.1, 11.8)
407	TO	17	Tocantins	Pindorama do Tocantins	171700	1717008	4512.7	611.5	542.4	562.7	493.9	55	20	1.8	0.7	2	0.8	2	0.8	[ 0.1, 13.6)	NA	NA	NA	NA	9426.6	[ 8102, 14202)	1560.6	2.9	[0.1, 11.8)
408	TO	17	Tocantins	Piraquê	171720	1717206	2998.4	406.3	360.4	373.9	328.2	460	197	22.6	10.9	24.6	12	24.6	12	[13.6, 27.5)	NA	NA	NA	NA	13383.7	[ 8102, 14202)	1363.4	2.2	[0.1, 11.8)
409	TO	17	Tocantins	Pium	171750	1717503	7233.6	980.2	869.5	902	791.7	446	141	9.1	3.2	9.9	3.6	9.9	3.6	[ 0.1, 13.6)	NA	NA	NA	NA	15497.4	[14202, 23323)	10003.5	0.7	[0.1, 11.8)
410	TO	17	Tocantins	Ponte Alta do Bom Jesus	171780	1717800	4607	624.3	553.8	574.5	504.3	404	121	12.9	4.4	14.1	4.8	14.1	4.8	[13.6, 27.5)	NA	NA	NA	NA	8234.9	[ 8102, 14202)	1718.8	2.7	[0.1, 11.8)
411	TO	17	Tocantins	Ponte Alta do Tocantins	171790	1717909	7672.4	1039.7	922.2	956.7	839.8	142	55	2.7	1.2	3	1.3	3	1.3	[ 0.1, 13.6)	NA	NA	NA	NA	8644.3	[ 8102, 14202)	6542.8	1.2	[0.1, 11.8)
412	TO	17	Tocantins	Porto Alegre do Tocantins	171800	1718006	2991.9	405.4	359.6	373.1	327.5	304	102	15	5.7	16.3	6.2	16.3	6.2	[13.6, 27.5)	NA	NA	NA	NA	8374.7	[ 8102, 14202)	506.7	5.9	[0.1, 11.8)
413	TO	17	Tocantins	Porto Nacional	171820	1718204	51496.2	6978.3	6189.8	6421.4	5636.5	3829	1465	11	4.7	11.9	5.2	11.9	5.2	[ 0.1, 13.6)	2	NA	0	NA	23977.1	[23323,525450]	4434.7	11.6	[0.1, 11.8)
414	TO	17	Tocantins	Praia Norte	171830	1718303	8110.9	1099.1	974.9	1011.4	887.8	724	325	13.2	6.7	14.3	7.3	14.3	7.3	[13.6, 27.5)	NA	NA	NA	NA	7074.1	[ 3538, 8102)	301	26.9	[25, 54.6)
415	TO	17	Tocantins	Presidente Kennedy	171840	1718402	3712.3	503.1	446.2	462.9	406.3	384	131	15.3	5.9	16.6	6.4	16.6	6.4	[13.6, 27.5)	NA	1	NA	0	13696.2	[ 8102, 14202)	771.7	4.8	[0.1, 11.8)
416	TO	17	Tocantins	Pugmil	171845	1718451	2549.3	345.5	306.4	317.9	279	284	87	16.4	5.7	17.9	6.2	17.9	6.2	[13.6, 27.5)	1	NA	0	NA	18091.1	[14202, 23323)	401.2	6.4	[0.1, 11.8)
417	TO	17	Tocantins	Recursolândia	171850	1718501	4063.9	550.7	488.5	506.8	444.8	28	9	1	0.4	1.1	0.4	1.1	0.4	[ 0.1, 13.6)	NA	NA	NA	NA	8527.5	[ 8102, 14202)	2215.7	1.8	[0.1, 11.8)
418	TO	17	Tocantins	Riachinho	171855	1718550	4453.6	603.5	535.3	555.3	487.5	385	154	12.8	5.8	13.9	6.3	13.9	6.3	[13.6, 27.5)	NA	NA	NA	NA	8612.5	[ 8102, 14202)	512.2	8.7	[0.1, 11.8)
419	TO	17	Tocantins	Rio da Conceição	171865	1718659	1937.5	262.6	232.9	241.6	212.1	178	67	13.6	5.8	14.7	6.3	14.7	6.3	[13.6, 27.5)	NA	NA	NA	NA	8504.3	[ 8102, 14202)	845.8	2.3	[0.1, 11.8)
420	TO	17	Tocantins	Rio dos Bois	171870	1718709	2724	369.1	327.4	339.7	298.2	142	44	7.7	2.7	8.4	3	8.4	3	[ 0.1, 13.6)	1	NA	0	NA	13351.3	[ 8102, 14202)	847.3	3.2	[0.1, 11.8)
421	TO	17	Tocantins	Rio Sono	171875	1718758	6417.6	869.6	771.4	800.3	702.4	110	33	2.5	0.9	2.7	0.9	2.7	0.9	[ 0.1, 13.6)	NA	NA	NA	NA	8137.7	[ 8102, 14202)	6346.3	1	[0.1, 11.8)
422	TO	17	Tocantins	Sampaio	171880	1718808	4323.5	585.9	519.7	539.1	473.2	262	96	8.9	3.7	9.7	4.1	9.7	4.1	[ 0.1, 13.6)	NA	NA	NA	NA	7041.1	[ 3538, 8102)	222.4	19.4	[11.8, 25.0)
423	TO	17	Tocantins	Sandolândia	171884	1718840	3378.3	457.8	406.1	421.3	369.8	246	74	10.7	3.6	11.7	4	11.7	4	[ 0.1, 13.6)	NA	NA	NA	NA	16492.6	[14202, 23323)	3535.1	1	[0.1, 11.8)
424	TO	17	Tocantins	Santa Fé do Araguaia	171886	1718865	7113.4	963.9	855	887	778.6	779	292	16.2	6.8	17.6	7.5	17.6	7.5	[13.6, 27.5)	NA	NA	NA	NA	12550.6	[ 8102, 14202)	1671.2	4.3	[0.1, 11.8)
425	TO	17	Tocantins	Santa Maria do Tocantins	171888	1718881	3190.3	432.3	383.5	397.8	349.2	97	39	4.5	2	4.9	2.2	4.9	2.2	[ 0.1, 13.6)	NA	NA	NA	NA	11598.8	[ 8102, 14202)	1412.3	2.3	[0.1, 11.8)
426	TO	17	Tocantins	Santa Rita do Tocantins	171889	1718899	2265.4	307	272.3	282.5	248	211	61	13.7	4.5	14.9	4.9	14.9	4.9	[13.6, 27.5)	NA	NA	NA	NA	23608	[23323,525450]	3281.2	0.7	[0.1, 11.8)
427	TO	17	Tocantins	Santa Rosa do Tocantins	171890	1718907	4736.8	641.9	569.4	590.7	518.5	461	151	14.4	5.3	15.6	5.8	15.6	5.8	[13.6, 27.5)	NA	NA	NA	NA	20343	[14202, 23323)	1804.7	2.6	[0.1, 11.8)
428	TO	17	Tocantins	Santa Tereza do Tocantins	171900	1719004	2716.7	368.1	326.5	338.8	297.4	293	113	15.9	6.9	17.3	7.6	17.3	7.6	[13.6, 27.5)	NA	NA	NA	NA	9231.2	[ 8102, 14202)	539.5	5	[0.1, 11.8)
429	TO	17	Tocantins	Santa Terezinha do Tocantins	172000	1720002	2521.6	341.7	303.1	314.4	276	379	181	22.2	11.9	24.1	13.1	24.1	13.1	[13.6, 27.5)	NA	NA	NA	NA	9690.9	[ 8102, 14202)	274.1	9.2	[0.1, 11.8)
430	TO	17	Tocantins	São Bento do Tocantins	172010	1720101	5007.4	678.6	601.9	624.4	548.1	331	105	9.8	3.5	10.6	3.8	10.6	3.8	[ 0.1, 13.6)	NA	NA	NA	NA	7966.7	[ 3538, 8102)	1099.6	4.6	[0.1, 11.8)
431	TO	17	Tocantins	São Félix do Tocantins	172015	1720150	1523.2	206.4	183.1	189.9	166.7	78	32	7.6	3.5	8.2	3.8	8.2	3.8	[ 0.1, 13.6)	NA	NA	NA	NA	10407.2	[ 8102, 14202)	1913.1	0.8	[0.1, 11.8)
432	TO	17	Tocantins	São Miguel do Tocantins	172020	1720200	11396.8	1544.4	1369.9	1421.1	1247.4	512	214	6.6	3.1	7.2	3.4	7.2	3.4	[ 0.1, 13.6)	NA	NA	NA	NA	7810.6	[ 3538, 8102)	407	28	[25, 54.6)
433	TO	17	Tocantins	São Salvador do Tocantins	172025	1720259	3020.8	409.3	363.1	376.7	330.6	239	78	11.7	4.3	12.7	4.7	12.7	4.7	[ 0.1, 13.6)	NA	NA	NA	NA	9785.7	[ 8102, 14202)	1424.8	2.1	[0.1, 11.8)
434	TO	17	Tocantins	São Sebastião do Tocantins	172030	1720309	4581.3	620.8	550.7	571.3	501.4	342	128	11	4.6	12	5.1	12	5.1	[ 0.1, 13.6)	NA	NA	NA	NA	7891.9	[ 3538, 8102)	289.6	15.8	[11.8, 25.0)
435	TO	17	Tocantins	Silvanópolis	172065	1720655	5278.6	715.3	634.5	658.2	577.8	553	176	15.5	5.5	16.8	6.1	16.8	6.1	[13.6, 27.5)	NA	NA	NA	NA	20551.6	[14202, 23323)	1258.8	4.2	[0.1, 11.8)
436	TO	17	Tocantins	Sítio Novo do Tocantins	172080	1720804	9169.3	1242.5	1102.1	1143.4	1003.6	755	338	12.2	6.1	13.2	6.7	13.2	6.7	[ 0.1, 13.6)	NA	NA	NA	NA	8113.2	[ 8102, 14202)	307.1	29.9	[25, 54.6)
437	TO	17	Tocantins	Sucupira	172085	1720853	1869.5	253.3	224.7	233.1	204.6	226	66	17.8	5.9	19.4	6.5	19.4	6.5	[13.6, 27.5)	NA	NA	NA	NA	23415.3	[23323,525450]	1018.2	1.8	[0.1, 11.8)
438	TO	17	Tocantins	Taguatinga	172090	1720903	15997.4	2167.8	1922.9	1994.8	1751	810	294	7.5	3.1	8.1	3.4	8.1	3.4	[ 0.1, 13.6)	2	NA	50	NA	12439.7	[ 8102, 14202)	2341.9	6.8	[0.1, 11.8)
439	TO	17	Tocantins	Taipas do Tocantins	172093	1720937	2063.5	279.6	248	257.3	225.9	71	28	5.1	2.3	5.5	2.5	5.5	2.5	[ 0.1, 13.6)	NA	NA	NA	NA	9300.9	[ 8102, 14202)	1105.3	1.9	[0.1, 11.8)
440	TO	17	Tocantins	Talismã	172097	1720978	2699.3	365.8	324.5	336.6	295.4	350	131	19.1	8.1	20.8	8.9	20.8	8.9	[13.6, 27.5)	NA	NA	NA	NA	22458.1	[14202, 23323)	2155.5	1.3	[0.1, 11.8)
441	TO	17	Tocantins	Palmas	172100	1721000	265938.1	36037.3	31965.8	33161.5	29108	33051	12693	18.3	7.9	19.9	8.7	19.9	8.7	[13.6, 27.5)	279	187	11.1	11.2	25715.4	[23323,525450]	2227.3	119.4	[54.6, 13251]
442	TO	17	Tocantins	Tocantínia	172110	1721109	7199.5	975.6	865.4	897.8	788	246	111	5	2.6	5.5	2.8	5.5	2.8	[ 0.1, 13.6)	NA	NA	NA	NA	8209	[ 8102, 14202)	2609.8	2.8	[0.1, 11.8)
443	TO	17	Tocantins	Tocantinópolis	172120	1721208	22929.6	3107.2	2756.1	2859.2	2509.7	1858	672	12	4.9	13	5.4	13	5.4	[ 0.1, 13.6)	NA	NA	NA	NA	10248.2	[ 8102, 14202)	1083.6	21.2	[11.8, 25.0)
444	TO	17	Tocantins	Tupirama	172125	1721257	1747	236.7	210	217.8	191.2	99	42	8.4	4	9.1	4.4	9.1	4.4	[ 0.1, 13.6)	NA	NA	NA	NA	28206.2	[23323,525450]	706.9	2.5	[0.1, 11.8)
445	TO	17	Tocantins	Tupiratins	172130	1721307	2403.9	325.8	288.9	299.8	263.1	89	42	5.5	2.9	5.9	3.2	5.9	3.2	[ 0.1, 13.6)	NA	1	NA	0	10555.5	[ 8102, 14202)	889.1	2.7	[0.1, 11.8)
446	TO	17	Tocantins	Wanderlândia	172208	1722081	11424.2	1548.1	1373.2	1424.6	1250.4	1024	358	13.2	5.2	14.4	5.7	14.4	5.7	[13.6, 27.5)	NA	NA	NA	NA	11066.5	[ 8102, 14202)	1365.4	8.4	[0.1, 11.8)
447	TO	17	Tocantins	Xambioá	172210	1722107	11605.8	1572.7	1395	1447.2	1270.3	1117	544	14.2	7.8	15.4	8.6	15.4	8.6	[13.6, 27.5)	NA	NA	NA	NA	24780	[23323,525450]	1190.5	9.7	[0.1, 11.8)
448	MA	21	Maranhão	Açailândia	210005	2100055	108804.7	14435.1	11869.5	13260.1	10845.2	910	327	1.3	0.6	1.4	0.6	1.4	0.6	[ 0.1, 13.6)	NA	NA	NA	NA	16395.7	[14202, 23323)	5805.2	18.7	[11.8, 25.0)
449	MA	21	Maranhão	Afonso Cunha	210010	2100105	6271.9	832.1	684.2	764.4	625.2	220	84	5.3	2.5	5.8	2.7	5.8	2.7	[ 0.1, 13.6)	NA	NA	NA	NA	5352.5	[ 3538, 8102)	371.3	16.9	[11.8, 25.0)
450	MA	21	Maranhão	Água Doce do Maranhão	210015	2100154	12147.8	1611.6	1325.2	1480.5	1210.8	59	11	0.7	0.2	0.8	0.2	0.8	0.2	[ 0.1, 13.6)	NA	NA	NA	NA	5015.8	[ 3538, 8102)	442.3	27.5	[25, 54.6)
451	MA	21	Maranhão	Alcântara	210020	2100204	21782.5	2889.9	2376.3	2654.6	2171.2	369	153	2.6	1.3	2.8	1.4	2.8	1.4	[ 0.1, 13.6)	NA	NA	NA	NA	4877.7	[ 3538, 8102)	1168	18.6	[11.8, 25.0)
452	MA	21	Maranhão	Aldeias Altas	210030	2100303	25486.8	3381.3	2780.4	3106.1	2540.4	656	240	3.9	1.7	4.2	1.9	4.2	1.9	[ 0.1, 13.6)	NA	NA	NA	NA	5793.8	[ 3538, 8102)	1942.1	13.1	[11.8, 25.0)
453	MA	21	Maranhão	Altamira do Maranhão	210040	2100402	10302.1	1366.8	1123.9	1255.5	1026.9	30	16	0.4	0.3	0.5	0.3	0.5	0.3	[ 0.1, 13.6)	NA	NA	NA	NA	5088.4	[ 3538, 8102)	524.4	19.6	[11.8, 25.0)
454	MA	21	Maranhão	Alto Alegre do Maranhão	210043	2100436	26042.8	3455.1	2841	3173.9	2595.8	441	93	2.6	0.7	2.8	0.7	2.8	0.7	[ 0.1, 13.6)	NA	NA	NA	NA	7188.3	[ 3538, 8102)	392.8	66.3	[54.6, 13251]
455	MA	21	Maranhão	Alto Alegre do Pindaré	210047	2100477	31361.1	4160.7	3421.2	3822	3125.9	191	54	0.9	0.3	1	0.3	1	0.3	[ 0.1, 13.6)	NA	NA	NA	NA	4806.7	[ 3538, 8102)	1875.9	16.7	[11.8, 25.0)
456	MA	21	Maranhão	Alto Parnaíba	210050	2100501	10956.2	1453.6	1195.2	1335.2	1092.1	210	29	2.9	0.5	3.1	0.5	3.1	0.5	[ 0.1, 13.6)	NA	NA	NA	NA	22784.9	[14202, 23323)	11127.4	1	[0.1, 11.8)
457	MA	21	Maranhão	Amapá do Maranhão	210055	2100550	6733	893.3	734.5	820.6	671.1	78	15	1.7	0.4	1.9	0.4	1.9	0.4	[ 0.1, 13.6)	NA	NA	NA	NA	5640.6	[ 3538, 8102)	502.4	13.4	[11.8, 25.0)
458	MA	21	Maranhão	Amarante do Maranhão	210060	2100600	39966.5	5302.4	4359.9	4870.7	3983.7	291	90	1.1	0.4	1.2	0.5	1.2	0.5	[ 0.1, 13.6)	NA	NA	NA	NA	5699.7	[ 3538, 8102)	7439.6	5.4	[0.1, 11.8)
459	MA	21	Maranhão	Anajatuba	210070	2100709	26460.5	3510.5	2886.6	3224.8	2637.5	314	143	1.8	1	1.9	1.1	1.9	1.1	[ 0.1, 13.6)	NA	NA	NA	NA	5304.8	[ 3538, 8102)	942.6	28.1	[25, 54.6)
460	MA	21	Maranhão	Anapurus	210080	2100808	15030.2	1994.1	1639.6	1831.7	1498.1	272	66	2.7	0.8	3	0.9	3	0.9	[ 0.1, 13.6)	NA	NA	NA	NA	7364.6	[ 3538, 8102)	608.9	24.7	[11.8, 25.0)
461	MA	21	Maranhão	Apicum-Açu	210083	2100832	16973.5	2251.9	1851.6	2068.6	1691.8	276	73	2.5	0.8	2.7	0.9	2.7	0.9	[ 0.1, 13.6)	NA	NA	NA	NA	4826.9	[ 3538, 8102)	341.1	49.8	[25, 54.6)
462	MA	21	Maranhão	Araguanã	210087	2100873	14565.8	1932.4	1589	1775.1	1451.9	108	8	1.1	0.1	1.2	0.1	1.2	0.1	[ 0.1, 13.6)	NA	NA	NA	NA	4227.3	[ 3538, 8102)	805.2	18.1	[11.8, 25.0)
463	MA	21	Maranhão	Araioses	210090	2100907	44791.5	5942.5	4886.3	5458.8	4464.6	192	63	0.6	0.3	0.7	0.3	0.7	0.3	[ 0.1, 13.6)	NA	NA	NA	NA	4861.6	[ 3538, 8102)	1789.7	25	[25, 54.6)
464	MA	21	Maranhão	Arame	210095	2100956	32065.7	4254.2	3498	3907.9	3196.2	270	57	1.3	0.3	1.4	0.4	1.4	0.4	[ 0.1, 13.6)	NA	NA	NA	NA	5610.1	[ 3538, 8102)	2976	10.8	[0.1, 11.8)
465	MA	21	Maranhão	Arari	210100	2101004	29152.7	3867.7	3180.3	3552.9	2905.8	577	191	3	1.2	3.2	1.3	3.2	1.3	[ 0.1, 13.6)	NA	NA	NA	NA	6680.9	[ 3538, 8102)	1100.3	26.5	[25, 54.6)
466	MA	21	Maranhão	Axixá	210110	2101103	11794.2	1564.7	1286.6	1437.4	1175.6	127	51	1.6	0.8	1.8	0.9	1.8	0.9	[ 0.1, 13.6)	NA	NA	NA	NA	4889.3	[ 3538, 8102)	160.5	73.5	[54.6, 13251]
467	MA	21	Maranhão	Bacabal	210120	2101202	102455.6	13592.8	11176.9	12486.3	10212.3	3045	1452	4.5	2.6	4.9	2.8	4.9	2.8	[ 0.1, 13.6)	2	NA	50	NA	9438.3	[ 8102, 14202)	1656.7	61.8	[54.6, 13251]
468	MA	21	Maranhão	Bacabeira	210125	2101251	16236.5	2154.1	1771.2	1978.8	1618.4	448	168	4.2	1.9	4.5	2.1	4.5	2.1	[ 0.1, 13.6)	NA	NA	NA	NA	17903.8	[14202, 23323)	543	29.9	[25, 54.6)
469	MA	21	Maranhão	Bacuri	210130	2101301	17441.9	2314	1902.7	2125.7	1738.5	283	86	2.4	0.9	2.7	1	2.7	1	[ 0.1, 13.6)	NA	NA	NA	NA	4586.4	[ 3538, 8102)	850.5	20.5	[11.8, 25.0)
470	MA	21	Maranhão	Bacurituba	210135	2101350	5482.8	727.4	598.1	668.2	546.5	79	34	2.2	1.1	2.4	1.2	2.4	1.2	[ 0.1, 13.6)	NA	NA	NA	NA	5088.6	[ 3538, 8102)	413.7	13.3	[11.8, 25.0)
471	MA	21	Maranhão	Balsas	210140	2101400	90485.8	12004.8	9871.1	11027.6	9019.2	11432	4764	19	9.7	20.7	10.6	20.7	10.6	[13.6, 27.5)	NA	NA	NA	NA	27991.7	[23323,525450]	13141.2	6.9	[0.1, 11.8)
472	MA	21	Maranhão	Barão de Grajaú	210150	2101509	18304.6	2428.5	1996.8	2230.8	1824.5	236	98	1.9	1	2.1	1.1	2.1	1.1	[ 0.1, 13.6)	NA	NA	NA	NA	8848.2	[ 8102, 14202)	2209.4	8.3	[0.1, 11.8)
473	MA	21	Maranhão	Barra do Corda	210160	2101608	85717.1	11372.1	9350.9	10446.4	8543.9	396	117	0.7	0.3	0.8	0.3	0.8	0.3	[ 0.1, 13.6)	NA	NA	NA	NA	6326.7	[ 3538, 8102)	5187.7	16.5	[11.8, 25.0)
474	MA	21	Maranhão	Barreirinhas	210170	2101707	59638.1	7912.2	6505.9	7268.1	5944.5	202	83	0.5	0.3	0.6	0.3	0.6	0.3	[ 0.1, 13.6)	NA	NA	NA	NA	6073.4	[ 3538, 8102)	3046.1	19.6	[11.8, 25.0)
475	MA	21	Maranhão	Belágua	210173	2101731	7135.1	946.6	778.4	869.6	711.2	104	62	2.2	1.6	2.4	1.7	2.4	1.7	[ 0.1, 13.6)	NA	NA	NA	NA	5105.8	[ 3538, 8102)	569.6	12.5	[11.8, 25.0)
476	MA	21	Maranhão	Bela Vista do Maranhão	210177	2101772	11353.2	1506.2	1238.5	1383.6	1131.6	184	46	2.4	0.7	2.7	0.8	2.7	0.8	[ 0.1, 13.6)	NA	NA	NA	NA	5566.4	[ 3538, 8102)	148	76.7	[54.6, 13251]
477	MA	21	Maranhão	Benedito Leite	210180	2101806	5530.4	733.7	603.3	674	551.2	149	52	4.1	1.7	4.4	1.9	4.4	1.9	[ 0.1, 13.6)	NA	NA	NA	NA	5609.7	[ 3538, 8102)	1784.6	3.1	[0.1, 11.8)
478	MA	21	Maranhão	Bequimão	210190	2101905	20830.9	2763.6	2272.4	2538.7	2076.3	285	99	2.1	0.9	2.2	1	2.2	1	[ 0.1, 13.6)	NA	NA	NA	NA	4483.8	[ 3538, 8102)	790.2	26.4	[25, 54.6)
479	MA	21	Maranhão	Bernardo do Mearim	210193	2101939	6006.2	796.8	655.2	732	598.7	66	27	1.7	0.8	1.8	0.9	1.8	0.9	[ 0.1, 13.6)	NA	NA	NA	NA	7004.1	[ 3538, 8102)	247.2	24.3	[11.8, 25.0)
480	MA	21	Maranhão	Boa Vista do Gurupi	210197	2101970	8785.7	1165.6	958.4	1070.7	875.7	134	35	2.3	0.7	2.5	0.8	2.5	0.8	[ 0.1, 13.6)	NA	NA	NA	NA	5357.7	[ 3538, 8102)	400.4	21.9	[11.8, 25.0)
481	MA	21	Maranhão	Bom Jardim	210200	2102002	40447.1	5366.1	4412.4	4929.3	4031.6	208	62	0.8	0.3	0.8	0.3	0.8	0.3	[ 0.1, 13.6)	NA	NA	NA	NA	6005.7	[ 3538, 8102)	6588.4	6.1	[0.1, 11.8)
482	MA	21	Maranhão	Bom Jesus das Selvas	210203	2102036	31984.4	4243.4	3489.2	3898	3188.1	253	62	1.2	0.4	1.3	0.4	1.3	0.4	[ 0.1, 13.6)	NA	NA	NA	NA	6820.6	[ 3538, 8102)	2677	11.9	[11.8, 25.0)
483	MA	21	Maranhão	Bom Lugar	210207	2102077	15701.3	2083.1	1712.9	1913.5	1565	47	14	0.5	0.2	0.5	0.2	0.5	0.2	[ 0.1, 13.6)	NA	NA	NA	NA	4665.6	[ 3538, 8102)	445.2	35.3	[25, 54.6)
484	MA	21	Maranhão	Brejo	210210	2102101	35119.7	4659.3	3831.2	4280.1	3500.6	259	69	1.1	0.4	1.2	0.4	1.2	0.4	[ 0.1, 13.6)	NA	1	NA	100	6282.8	[ 3538, 8102)	1073.3	32.7	[25, 54.6)
485	MA	21	Maranhão	Brejo de Areia	210215	2102150	7154.6	949.2	780.5	871.9	713.1	132	23	2.8	0.6	3	0.6	3	0.6	[ 0.1, 13.6)	NA	NA	NA	NA	6980.1	[ 3538, 8102)	986	7.3	[0.1, 11.8)
486	MA	21	Maranhão	Buriti	210220	2102200	27899.1	3701.4	3043.5	3400.1	2780.9	264	125	1.4	0.8	1.6	0.9	1.6	0.9	[ 0.1, 13.6)	NA	NA	NA	NA	5429	[ 3538, 8102)	1475.8	18.9	[11.8, 25.0)
487	MA	21	Maranhão	Buriti Bravo	210230	2102309	23359.3	3099.1	2548.3	2846.8	2328.4	895	173	5.8	1.4	6.3	1.5	6.3	1.5	[ 0.1, 13.6)	NA	NA	NA	NA	5268.4	[ 3538, 8102)	1582.6	14.8	[11.8, 25.0)
488	MA	21	Maranhão	Buriticupu	210232	2102325	69481.8	9218.2	7579.8	8467.8	6925.6	386	135	0.8	0.4	0.9	0.4	0.9	0.4	[ 0.1, 13.6)	NA	NA	NA	NA	6130.6	[ 3538, 8102)	2544.9	27.3	[25, 54.6)
489	MA	21	Maranhão	Buritirana	210235	2102358	15088	2001.7	1645.9	1838.8	1503.9	538	161	5.4	2	5.9	2.1	5.9	2.1	[ 0.1, 13.6)	NA	NA	NA	NA	4846.1	[ 3538, 8102)	821	18.4	[11.8, 25.0)
490	MA	21	Maranhão	Cachoeira Grande	210237	2102374	8848.4	1173.9	965.3	1078.4	882	119	53	2	1.1	2.2	1.2	2.2	1.2	[ 0.1, 13.6)	NA	NA	NA	NA	5002.6	[ 3538, 8102)	865	10.2	[0.1, 11.8)
491	MA	21	Maranhão	Cajapió	210240	2102408	10893.3	1445.2	1188.4	1327.6	1085.8	675	130	9.3	2.2	10.2	2.4	10.2	2.4	[ 0.1, 13.6)	NA	NA	NA	NA	4030.5	[ 3538, 8102)	545.2	20	[11.8, 25.0)
492	MA	21	Maranhão	Cajari	210250	2102507	18878.3	2504.6	2059.4	2300.7	1881.7	268	53	2.1	0.5	2.3	0.6	2.3	0.6	[ 0.1, 13.6)	NA	NA	NA	NA	4467.2	[ 3538, 8102)	662.1	28.5	[25, 54.6)
493	MA	21	Maranhão	Campestre do Maranhão	210255	2102556	13930	1848.1	1519.6	1697.7	1388.5	408	128	4.4	1.7	4.8	1.8	4.8	1.8	[ 0.1, 13.6)	NA	1	NA	0	8423.2	[ 8102, 14202)	613.5	22.7	[11.8, 25.0)
494	MA	21	Maranhão	Cândido Mendes	210260	2102606	19512.4	2588.7	2128.6	2378	1944.9	109	38	0.8	0.4	0.9	0.4	0.9	0.4	[ 0.1, 13.6)	NA	NA	NA	NA	5116.2	[ 3538, 8102)	1634.9	11.9	[11.8, 25.0)
495	MA	21	Maranhão	Cantanhede	210270	2102705	21312.5	2827.5	2325	2597.4	2124.3	274	60	1.9	0.5	2.1	0.6	2.1	0.6	[ 0.1, 13.6)	NA	NA	NA	NA	4728.4	[ 3538, 8102)	773	27.6	[25, 54.6)
496	MA	21	Maranhão	Capinzal do Norte	210275	2102754	10759.9	1427.5	1173.8	1311.3	1072.5	318	67	4.5	1.1	4.9	1.2	4.9	1.2	[ 0.1, 13.6)	NA	NA	NA	NA	8727.9	[ 8102, 14202)	590.3	18.2	[11.8, 25.0)
497	MA	21	Maranhão	Carolina	210280	2102804	23987.3	3182.4	2616.8	2923.3	2390.9	320	124	2	0.9	2.2	1	2.2	1	[ 0.1, 13.6)	NA	NA	NA	NA	10365.4	[ 8102, 14202)	6267.7	3.8	[0.1, 11.8)
498	MA	21	Maranhão	Carutapera	210290	2102903	23028.5	3055.2	2512.2	2806.5	2295.4	89	29	0.6	0.2	0.6	0.3	0.6	0.3	[ 0.1, 13.6)	NA	NA	NA	NA	5792	[ 3538, 8102)	1261	18.3	[11.8, 25.0)
499	MA	21	Maranhão	Caxias	210300	2103000	160402.6	21280.6	17498.3	19548.4	15988.2	38855	13141	36.5	15	39.8	16.4	39.8	16.4	[27.5, 45.0)	NA	NA	NA	NA	9055	[ 8102, 14202)	5201.9	30.8	[25, 54.6)
500	MA	21	Maranhão	Cedral	210310	2103109	10460.6	1387.8	1141.1	1274.8	1042.7	182	92	2.6	1.6	2.9	1.8	2.9	1.8	[ 0.1, 13.6)	NA	NA	NA	NA	4947.5	[ 3538, 8102)	285.2	36.7	[25, 54.6)
501	MA	21	Maranhão	Central do Maranhão	210312	2103125	8349.4	1107.7	910.8	1017.5	832.2	238	85	4.3	1.9	4.7	2	4.7	2	[ 0.1, 13.6)	NA	NA	NA	NA	4265.8	[ 3538, 8102)	319.5	26.1	[25, 54.6)
502	MA	21	Maranhão	Centro do Guilherme	210315	2103158	12918.4	1713.9	1409.3	1574.4	1287.6	38	18	0.4	0.3	0.5	0.3	0.5	0.3	[ 0.1, 13.6)	NA	NA	NA	NA	4758.1	[ 3538, 8102)	1167.8	11.1	[0.1, 11.8)
503	MA	21	Maranhão	Centro Novo do Maranhão	210317	2103174	20350.6	2699.9	2220	2480.1	2028.5	175	53	1.3	0.5	1.4	0.5	1.4	0.5	[ 0.1, 13.6)	NA	NA	NA	NA	5484.1	[ 3538, 8102)	8401	2.4	[0.1, 11.8)
504	MA	21	Maranhão	Chapadinha	210320	2103208	76979.6	10212.9	8397.7	9381.6	7673	1555	619	3	1.5	3.3	1.6	3.3	1.6	[ 0.1, 13.6)	NA	NA	NA	NA	7056.9	[ 3538, 8102)	3247.4	23.7	[11.8, 25.0)
505	MA	21	Maranhão	Cidelândia	210325	2103257	14247.6	1890.2	1554.3	1736.4	1420.1	367	136	3.9	1.8	4.2	1.9	4.2	1.9	[ 0.1, 13.6)	NA	NA	NA	NA	7886.3	[ 3538, 8102)	1462.8	9.7	[0.1, 11.8)
506	MA	21	Maranhão	Codó	210330	2103307	120236.6	15951.8	13116.6	14653.3	11984.6	15387	5760	19.3	8.8	21	9.6	21	9.6	[13.6, 27.5)	NA	NA	NA	NA	7071	[ 3538, 8102)	4361.6	27.6	[25, 54.6)
507	MA	21	Maranhão	Coelho Neto	210340	2103406	48148.5	6387.9	5252.5	5867.9	4799.2	4586	1665	14.4	6.3	15.6	6.9	15.6	6.9	[13.6, 27.5)	NA	NA	NA	NA	6226.8	[ 3538, 8102)	977.1	49.3	[25, 54.6)
508	MA	21	Maranhão	Colinas	210350	2103505	40165.7	5328.8	4381.7	4895	4003.5	2644	429	9.9	2	10.8	2.1	10.8	2.1	[ 0.1, 13.6)	NA	NA	NA	NA	7009.1	[ 3538, 8102)	1978.7	20.3	[11.8, 25.0)
509	MA	21	Maranhão	Conceição do Lago-Açu	210355	2103554	15528.7	2060.2	1694	1892.5	1547.8	138	52	1.3	0.6	1.5	0.7	1.5	0.7	[ 0.1, 13.6)	NA	NA	NA	NA	5667	[ 3538, 8102)	725.7	21.4	[11.8, 25.0)
510	MA	21	Maranhão	Coroatá	210360	2103604	63589.1	8436.4	6936.9	7749.6	6338.3	1557	621	3.7	1.8	4	2	4	2	[ 0.1, 13.6)	NA	NA	NA	NA	5361.2	[ 3538, 8102)	2263.7	28.1	[25, 54.6)
511	MA	21	Maranhão	Cururupu	210370	2103703	31776.7	4215.8	3466.5	3872.6	3167.4	1490	315	7.1	1.8	7.7	2	7.7	2	[ 0.1, 13.6)	NA	NA	NA	NA	5594.3	[ 3538, 8102)	1257.6	25.3	[25, 54.6)
512	MA	21	Maranhão	Davinópolis	210375	2103752	12687.9	1683.3	1384.1	1546.3	1264.7	357	89	4.2	1.3	4.6	1.4	4.6	1.4	[ 0.1, 13.6)	NA	NA	NA	NA	23792.9	[23323,525450]	332.2	38.2	[25, 54.6)
513	MA	21	Maranhão	Dom Pedro	210380	2103802	22928.4	3041.9	2501.3	2794.3	2285.4	3328	1063	21.9	8.5	23.8	9.3	23.8	9.3	[13.6, 27.5)	1	NA	0	NA	8197.6	[ 8102, 14202)	358.5	64	[54.6, 13251]
514	MA	21	Maranhão	Duque Bacelar	210390	2103901	11027.1	1463	1202.9	1343.9	1099.1	258	89	3.5	1.5	3.8	1.6	3.8	1.6	[ 0.1, 13.6)	NA	NA	NA	NA	4980.7	[ 3538, 8102)	317.5	34.7	[25, 54.6)
515	MA	21	Maranhão	Esperantinópolis	210400	2104008	17423.9	2311.6	1900.8	2123.5	1736.7	140	44	1.2	0.5	1.3	0.5	1.3	0.5	[ 0.1, 13.6)	NA	NA	NA	NA	6412.9	[ 3538, 8102)	452.4	38.5	[25, 54.6)
516	MA	21	Maranhão	Estreito	210405	2104057	39661.9	5261.9	4326.7	4833.6	3953.3	588	206	2.2	1	2.4	1	2.4	1	[ 0.1, 13.6)	NA	NA	NA	NA	18494.1	[14202, 23323)	2720.3	14.6	[11.8, 25.0)
517	MA	21	Maranhão	Feira Nova do Maranhão	210407	2104073	8309.3	1102.4	906.5	1012.7	828.2	355	89	6.4	2	7	2.1	7	2.1	[ 0.1, 13.6)	NA	NA	NA	NA	7082.2	[ 3538, 8102)	1625.8	5.1	[0.1, 11.8)
518	MA	21	Maranhão	Fernando Falcão	210408	2104081	9917.6	1315.8	1081.9	1208.7	988.5	11	4	0.2	0.1	0.2	0.1	0.2	0.1	[ 0.1, 13.6)	NA	NA	NA	NA	4769.6	[ 3538, 8102)	5086.6	1.9	[0.1, 11.8)
519	MA	21	Maranhão	Formosa da Serra Negra	210409	2104099	18436.1	2445.9	2011.2	2246.8	1837.6	58	20	0.5	0.2	0.5	0.2	0.5	0.2	[ 0.1, 13.6)	NA	NA	NA	NA	6040.8	[ 3538, 8102)	3690.6	5	[0.1, 11.8)
520	MA	21	Maranhão	Fortaleza dos Nogueiras	210410	2104107	12274.1	1628.4	1339	1495.9	1223.4	410	129	5	1.9	5.5	2.1	5.5	2.1	[ 0.1, 13.6)	NA	NA	NA	NA	10149.2	[ 8102, 14202)	1853.4	6.6	[0.1, 11.8)
521	MA	21	Maranhão	Fortuna	210420	2104206	15268.7	2025.7	1665.7	1860.8	1521.9	1481	414	14.6	5	15.9	5.4	15.9	5.4	[13.6, 27.5)	NA	NA	NA	NA	5828.5	[ 3538, 8102)	695	22	[11.8, 25.0)
522	MA	21	Maranhão	Godofredo Viana	210430	2104305	11303.4	1499.6	1233.1	1377.6	1126.7	84	27	1.1	0.4	1.2	0.5	1.2	0.5	[ 0.1, 13.6)	NA	NA	NA	NA	13276	[ 8102, 14202)	720.1	15.7	[11.8, 25.0)
523	MA	21	Maranhão	Gonçalves Dias	210440	2104404	17629.5	2338.9	1923.2	2148.5	1757.2	318	78	2.7	0.8	3	0.9	3	0.9	[ 0.1, 13.6)	NA	NA	NA	NA	5375.5	[ 3538, 8102)	883.6	20	[11.8, 25.0)
524	MA	21	Maranhão	Governador Archer	210450	2104503	10543.6	1398.8	1150.2	1285	1050.9	467	193	6.7	3.4	7.3	3.7	7.3	3.7	[ 0.1, 13.6)	NA	NA	NA	NA	5308.5	[ 3538, 8102)	445.9	23.6	[11.8, 25.0)
525	MA	21	Maranhão	Governador Edison Lobão	210455	2104552	17381.8	2306	1896.2	2118.3	1732.5	427	149	3.7	1.6	4	1.7	4	1.7	[ 0.1, 13.6)	NA	NA	NA	NA	13680.1	[ 8102, 14202)	616	28.2	[25, 54.6)
526	MA	21	Maranhão	Governador Eugênio Barros	210460	2104602	16414.2	2177.7	1790.6	2000.4	1636.1	333	126	3.1	1.4	3.3	1.5	3.3	1.5	[ 0.1, 13.6)	NA	NA	NA	NA	4799.2	[ 3538, 8102)	817	20.1	[11.8, 25.0)
527	MA	21	Maranhão	Governador Luiz Rocha	210462	2104628	7589.2	1006.9	827.9	924.9	756.5	468	164	9.3	4	10.1	4.3	10.1	4.3	[ 0.1, 13.6)	NA	NA	NA	NA	5354.5	[ 3538, 8102)	373.2	20.3	[11.8, 25.0)
528	MA	21	Maranhão	Governador Newton Bello	210465	2104651	10441.7	1385.3	1139.1	1272.5	1040.8	117	22	1.7	0.4	1.8	0.4	1.8	0.4	[ 0.1, 13.6)	NA	NA	NA	NA	5106.3	[ 3538, 8102)	1144.1	9.1	[0.1, 11.8)
529	MA	21	Maranhão	Governador Nunes Freire	210467	2104677	25288.8	3355.1	2758.8	3082	2520.7	185	32	1.1	0.2	1.2	0.3	1.2	0.3	[ 0.1, 13.6)	NA	NA	NA	NA	6618.4	[ 3538, 8102)	1037.1	24.4	[11.8, 25.0)
530	MA	21	Maranhão	Graça Aranha	210470	2104701	6167.2	818.2	672.8	751.6	614.7	298	69	7.3	2.1	7.9	2.2	7.9	2.2	[ 0.1, 13.6)	NA	NA	NA	NA	5354.2	[ 3538, 8102)	271.4	22.7	[11.8, 25.0)
531	MA	21	Maranhão	Grajaú	210480	2104800	66461.6	8817.5	7250.3	8099.7	6624.6	576	202	1.3	0.6	1.4	0.6	1.4	0.6	[ 0.1, 13.6)	1	NA	0	NA	8067.6	[ 3538, 8102)	8861.7	7.5	[0.1, 11.8)
532	MA	21	Maranhão	Guimarães	210490	2104909	11936	1583.5	1302.1	1454.6	1189.7	362	101	4.6	1.6	5	1.7	5	1.7	[ 0.1, 13.6)	NA	NA	NA	NA	5284.5	[ 3538, 8102)	478.9	24.9	[11.8, 25.0)
533	MA	21	Maranhão	Humberto de Campos	210500	2105005	27668.4	3670.8	3018.3	3372	2757.9	234	84	1.3	0.6	1.4	0.6	1.4	0.6	[ 0.1, 13.6)	NA	NA	NA	NA	4287.4	[ 3538, 8102)	1714.6	16.1	[11.8, 25.0)
534	MA	21	Maranhão	Icatu	210510	2105104	26252.7	3482.9	2863.9	3199.4	2616.8	179	69	1	0.5	1.1	0.5	1.1	0.5	[ 0.1, 13.6)	NA	NA	NA	NA	4298.2	[ 3538, 8102)	1124.4	23.3	[11.8, 25.0)
535	MA	21	Maranhão	Igarapé do Meio	210515	2105153	13541.3	1796.5	1477.2	1650.3	1349.7	153	23	1.7	0.3	1.9	0.3	1.9	0.3	[ 0.1, 13.6)	NA	NA	NA	NA	10521.1	[ 8102, 14202)	368.7	36.7	[25, 54.6)
536	MA	21	Maranhão	Igarapé Grande	210520	2105203	11358.5	1506.9	1239.1	1384.3	1132.2	239	34	3.2	0.5	3.5	0.6	3.5	0.6	[ 0.1, 13.6)	NA	NA	NA	NA	6055.6	[ 3538, 8102)	346.2	32.8	[25, 54.6)
537	MA	21	Maranhão	Imperatriz	210530	2105302	252842.4	33544.6	27582.6	30814.1	25202.2	33357	12166	19.9	8.8	21.7	9.7	21.7	9.7	[13.6, 27.5)	164	99	7.9	2	21916.7	[14202, 23323)	1369	184.7	[54.6, 13251]
538	MA	21	Maranhão	Itaipava do Grajaú	210535	2105351	14974.2	1986.6	1633.5	1824.9	1492.6	165	36	1.7	0.4	1.8	0.5	1.8	0.5	[ 0.1, 13.6)	1	NA	0	NA	4573.8	[ 3538, 8102)	1244.4	12	[11.8, 25.0)
539	MA	21	Maranhão	Itapecuru Mirim	210540	2105401	65684.3	8714.3	7165.5	8005	6547.1	3320	1313	7.6	3.7	8.3	4	8.3	4	[ 0.1, 13.6)	NA	NA	NA	NA	6942.3	[ 3538, 8102)	1478.6	44.4	[25, 54.6)
540	MA	21	Maranhão	Itinga do Maranhão	210542	2105427	25408.9	3371	2771.9	3096.6	2532.6	249	61	1.5	0.4	1.6	0.5	1.6	0.5	[ 0.1, 13.6)	NA	NA	NA	NA	8965.6	[ 8102, 14202)	3583.4	7.1	[0.1, 11.8)
541	MA	21	Maranhão	Jatobá	210545	2105450	9553.8	1267.5	1042.2	1164.3	952.3	435	90	6.9	1.7	7.5	1.9	7.5	1.9	[ 0.1, 13.6)	NA	NA	NA	NA	4979.3	[ 3538, 8102)	591.6	16.1	[11.8, 25.0)
542	MA	21	Maranhão	Jenipapo dos Vieiras	210547	2105476	16029.3	2126.6	1748.6	1953.5	1597.7	98	17	0.9	0.2	1	0.2	1	0.2	[ 0.1, 13.6)	NA	NA	NA	NA	4691.5	[ 3538, 8102)	1962.4	8.2	[0.1, 11.8)
543	MA	21	Maranhão	João Lisboa	210550	2105500	23110.6	3066.1	2521.1	2816.5	2303.6	456	90	3	0.7	3.2	0.8	3.2	0.8	[ 0.1, 13.6)	NA	NA	NA	NA	7207.8	[ 3538, 8102)	1137.1	20.3	[11.8, 25.0)
544	MA	21	Maranhão	Joselândia	210560	2105609	15804.7	2096.8	1724.1	1926.1	1575.3	156	62	1.5	0.7	1.6	0.8	1.6	0.8	[ 0.1, 13.6)	NA	NA	NA	NA	5029.5	[ 3538, 8102)	703.1	22.5	[11.8, 25.0)
545	MA	21	Maranhão	Junco do Maranhão	210565	2105658	3584.4	475.5	391	436.8	357.3	235	48	9.9	2.5	10.8	2.7	10.8	2.7	[ 0.1, 13.6)	NA	NA	NA	NA	9534.9	[ 8102, 14202)	568.5	6.3	[0.1, 11.8)
546	MA	21	Maranhão	Lago da Pedra	210570	2105708	48506	6435.3	5291.5	5911.5	4834.9	299	50	0.9	0.2	1	0.2	1	0.2	[ 0.1, 13.6)	NA	NA	NA	NA	6157.4	[ 3538, 8102)	1240.4	39.1	[25, 54.6)
547	MA	21	Maranhão	Lago do Junco	210580	2105807	10639	1411.5	1160.6	1296.6	1060.4	75	7	1.1	0.1	1.2	0.1	1.2	0.1	[ 0.1, 13.6)	NA	NA	NA	NA	5078.9	[ 3538, 8102)	328.5	32.4	[25, 54.6)
548	MA	21	Maranhão	Lago Verde	210590	2105906	15845.4	2102.2	1728.6	1931.1	1579.4	125	51	1.2	0.6	1.3	0.6	1.3	0.6	[ 0.1, 13.6)	NA	NA	NA	NA	5357.7	[ 3538, 8102)	631.5	25.1	[25, 54.6)
549	MA	21	Maranhão	Lagoa do Mato	210592	2105922	11043.9	1465.2	1204.8	1345.9	1100.8	529	147	7.2	2.4	7.9	2.7	7.9	2.7	[ 0.1, 13.6)	NA	NA	NA	NA	5241.2	[ 3538, 8102)	1513	7.3	[0.1, 11.8)
550	MA	21	Maranhão	Lago dos Rodrigues	210594	2105948	8465.7	1123.1	923.5	1031.7	843.8	54	12	1	0.3	1	0.3	1	0.3	[ 0.1, 13.6)	NA	NA	NA	NA	6813.5	[ 3538, 8102)	220.8	38.3	[25, 54.6)
551	MA	21	Maranhão	Lagoa Grande do Maranhão	210596	2105963	11548.4	1532.1	1259.8	1407.4	1151.1	133	23	1.7	0.4	1.9	0.4	1.9	0.4	[ 0.1, 13.6)	NA	NA	NA	NA	5555.4	[ 3538, 8102)	744.2	15.5	[11.8, 25.0)
552	MA	21	Maranhão	Lajeado Novo	210598	2105989	7286.4	966.7	794.9	888	726.3	222	64	4.6	1.6	5	1.8	5	1.8	[ 0.1, 13.6)	NA	NA	NA	NA	7276.6	[ 3538, 8102)	1063.6	6.9	[0.1, 11.8)
553	MA	21	Maranhão	Lima Campos	210600	2106003	11638.2	1544	1269.6	1418.4	1160	111	25	1.4	0.4	1.6	0.4	1.6	0.4	[ 0.1, 13.6)	NA	NA	NA	NA	8892.7	[ 8102, 14202)	321.9	36.2	[25, 54.6)
554	MA	21	Maranhão	Loreto	210610	2106102	11806.9	1566.4	1288	1438.9	1176.9	199	90	2.5	1.4	2.8	1.5	2.8	1.5	[ 0.1, 13.6)	NA	NA	NA	NA	11892.2	[ 8102, 14202)	3597.2	3.3	[0.1, 11.8)
555	MA	21	Maranhão	Luís Domingues	210620	2106201	6750.2	895.5	736.4	822.7	672.8	55	22	1.2	0.6	1.3	0.7	1.3	0.7	[ 0.1, 13.6)	NA	NA	NA	NA	5150.7	[ 3538, 8102)	472.3	14.3	[11.8, 25.0)
556	MA	21	Maranhão	Magalhães de Almeida	210630	2106300	18948.7	2513.9	2067.1	2309.3	1888.7	90	38	0.7	0.4	0.8	0.4	0.8	0.4	[ 0.1, 13.6)	NA	NA	NA	NA	4923.3	[ 3538, 8102)	434.4	43.6	[25, 54.6)
557	MA	21	Maranhão	Maracaçumé	210632	2106326	20511	2721.2	2237.5	2499.7	2044.4	188	80	1.4	0.7	1.5	0.8	1.5	0.8	[ 0.1, 13.6)	NA	NA	NA	NA	6256.6	[ 3538, 8102)	635.8	32.3	[25, 54.6)
558	MA	21	Maranhão	Marajá do Sena	210635	2106359	7773.4	1031.3	848	947.3	774.8	67	25	1.3	0.6	1.4	0.6	1.4	0.6	[ 0.1, 13.6)	NA	NA	NA	NA	6330.1	[ 3538, 8102)	1402.6	5.5	[0.1, 11.8)
559	MA	21	Maranhão	Maranhãozinho	210637	2106375	15392	2042.1	1679.1	1875.8	1534.2	104	40	1	0.5	1.1	0.5	1.1	0.5	[ 0.1, 13.6)	NA	NA	NA	NA	4895.1	[ 3538, 8102)	760.9	20.2	[11.8, 25.0)
560	MA	21	Maranhão	Mata Roma	210640	2106409	16152.9	2143	1762.1	1968.6	1610	375	108	3.5	1.2	3.8	1.3	3.8	1.3	[ 0.1, 13.6)	NA	NA	NA	NA	6349.6	[ 3538, 8102)	548.5	29.4	[25, 54.6)
561	MA	21	Maranhão	Matinha	210650	2106508	22694.9	3010.9	2475.8	2765.8	2262.1	339	80	2.3	0.6	2.5	0.7	2.5	0.7	[ 0.1, 13.6)	NA	NA	NA	NA	5331.8	[ 3538, 8102)	410.6	55.3	[54.6, 13251]
562	MA	21	Maranhão	Matões	210660	2106607	32680.3	4335.7	3565.1	3982.8	3257.4	1814	524	8.4	2.9	9.1	3.2	9.1	3.2	[ 0.1, 13.6)	NA	NA	NA	NA	4317.3	[ 3538, 8102)	2108.7	15.5	[11.8, 25.0)
563	MA	21	Maranhão	Matões do Norte	210663	2106631	15673.6	2079.4	1709.8	1910.2	1562.3	225	33	2.2	0.4	2.4	0.4	2.4	0.4	[ 0.1, 13.6)	NA	NA	NA	NA	4046.8	[ 3538, 8102)	794.5	19.7	[11.8, 25.0)
564	MA	21	Maranhão	Milagres do Maranhão	210667	2106672	8279.3	1098.4	903.2	1009	825.2	191	50	3.5	1.1	3.8	1.2	3.8	1.2	[ 0.1, 13.6)	NA	NA	NA	NA	5202.3	[ 3538, 8102)	634.8	13	[11.8, 25.0)
565	MA	21	Maranhão	Mirador	210670	2106706	20647.5	2739.3	2252.4	2516.3	2058.1	1021	177	7.5	1.6	8.1	1.7	8.1	1.7	[ 0.1, 13.6)	NA	NA	NA	NA	6786.7	[ 3538, 8102)	8522.4	2.4	[0.1, 11.8)
566	MA	21	Maranhão	Miranda do Norte	210675	2106755	26891.4	3567.7	2933.6	3277.3	2680.4	35920	13581	201.4	92.6	219.2	101.3	100	100	[45.0,100.0]	NA	NA	NA	NA	13650.2	[ 8102, 14202)	341.1	78.8	[54.6, 13251]
567	MA	21	Maranhão	Mirinzal	210680	2106805	14594.6	1936.3	1592.1	1778.7	1454.7	341	77	3.5	1	3.8	1.1	3.8	1.1	[ 0.1, 13.6)	NA	NA	NA	NA	4875.1	[ 3538, 8102)	686.9	21.2	[11.8, 25.0)
568	MA	21	Maranhão	Monção	210690	2106904	32581.6	4322.6	3554.3	3970.7	3247.6	202	41	0.9	0.2	1	0.3	1	0.3	[ 0.1, 13.6)	NA	NA	NA	NA	5015.7	[ 3538, 8102)	1245.5	26.2	[25, 54.6)
569	MA	21	Maranhão	Montes Altos	210700	2107001	9155	1214.6	998.7	1115.7	912.5	266	84	4.4	1.7	4.8	1.8	4.8	1.8	[ 0.1, 13.6)	NA	NA	NA	NA	5578	[ 3538, 8102)	1488.5	6.2	[0.1, 11.8)
570	MA	21	Maranhão	Morros	210710	2107100	18742.8	2486.6	2044.7	2284.2	1868.2	118	55	0.9	0.5	1	0.6	1	0.6	[ 0.1, 13.6)	NA	NA	NA	NA	5007.7	[ 3538, 8102)	1712.1	10.9	[0.1, 11.8)
571	MA	21	Maranhão	Nina Rodrigues	210720	2107209	13703.2	1818	1494.9	1670	1365.9	199	61	2.2	0.8	2.4	0.9	2.4	0.9	[ 0.1, 13.6)	NA	NA	NA	NA	3849.4	[ 3538, 8102)	542.4	25.3	[25, 54.6)
572	MA	21	Maranhão	Nova Colinas	210725	2107258	5179.7	687.2	565.1	631.3	516.3	156	67	4.5	2.4	4.9	2.6	4.9	2.6	[ 0.1, 13.6)	NA	NA	NA	NA	8691.4	[ 8102, 14202)	743.1	7	[0.1, 11.8)
573	MA	21	Maranhão	Nova Iorque	210730	2107308	4610.9	611.7	503	561.9	459.6	206	25	6.7	1	7.3	1.1	7.3	1.1	[ 0.1, 13.6)	NA	NA	NA	NA	6145.5	[ 3538, 8102)	978.3	4.7	[0.1, 11.8)
574	MA	21	Maranhão	Nova Olinda do Maranhão	210735	2107357	20179.2	2677.2	2201.3	2459.3	2011.4	36	10	0.3	0.1	0.3	0.1	0.3	0.1	[ 0.1, 13.6)	NA	NA	NA	NA	5632.2	[ 3538, 8102)	2452.6	8.2	[0.1, 11.8)
575	MA	21	Maranhão	Olho d'Água das Cunhãs	210740	2107407	19045.4	2526.8	2077.7	2321.1	1898.4	298	76	2.4	0.7	2.6	0.8	2.6	0.8	[ 0.1, 13.6)	NA	NA	NA	NA	6192.8	[ 3538, 8102)	695.3	27.4	[25, 54.6)
576	MA	21	Maranhão	Olinda Nova do Maranhão	210745	2107456	14093.4	1869.8	1537.4	1717.6	1404.8	347	89	3.7	1.2	4	1.3	4	1.3	[ 0.1, 13.6)	NA	NA	NA	NA	4933.7	[ 3538, 8102)	199.9	70.5	[54.6, 13251]
577	MA	21	Maranhão	Paço do Lumiar	210750	2107506	115530.7	15327.5	12603.2	14079.8	11515.6	6963	2853	9.1	4.5	9.9	5	9.9	5	[ 0.1, 13.6)	NA	NA	NA	NA	5887.6	[ 3538, 8102)	127.2	908.3	[54.6, 13251]
578	MA	21	Maranhão	Palmeirândia	210760	2107605	19245	2553.2	2099.4	2345.4	1918.3	263	116	2.1	1.1	2.2	1.2	2.2	1.2	[ 0.1, 13.6)	NA	NA	NA	NA	5198.2	[ 3538, 8102)	532.2	36.2	[25, 54.6)
579	MA	21	Maranhão	Paraibano	210770	2107704	20791.8	2758.4	2268.2	2533.9	2072.4	869	170	6.3	1.5	6.9	1.6	6.9	1.6	[ 0.1, 13.6)	NA	NA	NA	NA	5598.8	[ 3538, 8102)	530.5	39.2	[25, 54.6)
580	MA	21	Maranhão	Parnarama	210780	2107803	34344.5	4556.5	3746.6	4185.6	3423.3	4365	1448	19.2	7.7	20.9	8.5	20.9	8.5	[13.6, 27.5)	NA	NA	NA	NA	5030.3	[ 3538, 8102)	3244.8	10.6	[0.1, 11.8)
581	MA	21	Maranhão	Passagem Franca	210790	2107902	18391.9	2440.1	2006.4	2241.4	1833.2	590	93	4.8	0.9	5.3	1	5.3	1	[ 0.1, 13.6)	NA	NA	NA	NA	5731.7	[ 3538, 8102)	1358.3	13.5	[11.8, 25.0)
582	MA	21	Maranhão	Pastos Bons	210800	2108009	18857	2501.8	2057.1	2298.1	1879.6	659	141	5.3	1.4	5.7	1.5	5.7	1.5	[ 0.1, 13.6)	NA	NA	NA	NA	7496.7	[ 3538, 8102)	1635.2	11.5	[0.1, 11.8)
583	MA	21	Maranhão	Paulino Neves	210805	2108058	15416.1	2045.3	1681.7	1878.8	1536.6	32	17	0.3	0.2	0.3	0.2	0.3	0.2	[ 0.1, 13.6)	NA	NA	NA	NA	4936.5	[ 3538, 8102)	979.7	15.7	[11.8, 25.0)
584	MA	21	Maranhão	Paulo Ramos	210810	2108108	20568.5	2728.8	2243.8	2506.7	2050.2	171	52	1.3	0.5	1.4	0.5	1.4	0.5	[ 0.1, 13.6)	NA	NA	NA	NA	6127.1	[ 3538, 8102)	1168.6	17.6	[11.8, 25.0)
585	MA	21	Maranhão	Pedreiras	210820	2108207	38997.7	5173.8	4254.3	4752.7	3887.1	652	168	2.5	0.8	2.7	0.9	2.7	0.9	[ 0.1, 13.6)	NA	NA	NA	NA	11047.2	[ 8102, 14202)	262.1	148.8	[54.6, 13251]
586	MA	21	Maranhão	Pedro do Rosário	210825	2108256	24163.9	3205.8	2636	2944.9	2408.5	239	75	1.5	0.6	1.6	0.6	1.6	0.6	[ 0.1, 13.6)	NA	NA	NA	NA	4631.9	[ 3538, 8102)	1753.9	13.8	[11.8, 25.0)
587	MA	21	Maranhão	Penalva	210830	2108306	36830.3	4886.3	4017.8	4488.5	3671.1	358	83	1.5	0.4	1.6	0.5	1.6	0.5	[ 0.1, 13.6)	NA	NA	NA	NA	4181.6	[ 3538, 8102)	800.9	46	[25, 54.6)
588	MA	21	Maranhão	Peri Mirim	210840	2108405	14025.5	1860.8	1530	1709.3	1398	233	96	2.5	1.3	2.7	1.4	2.7	1.4	[ 0.1, 13.6)	NA	NA	NA	NA	4339.1	[ 3538, 8102)	398	35.2	[25, 54.6)
589	MA	21	Maranhão	Peritoró	210845	2108454	22363.6	2967	2439.6	2725.5	2229.1	126	36	0.8	0.3	0.9	0.3	0.9	0.3	[ 0.1, 13.6)	NA	NA	NA	NA	6401.8	[ 3538, 8102)	824.7	27.1	[25, 54.6)
590	MA	21	Maranhão	Pindaré-Mirim	210850	2108504	32083.8	4256.6	3500	3910.1	3198	380	81	1.8	0.5	1.9	0.5	1.9	0.5	[ 0.1, 13.6)	NA	NA	NA	NA	7093.8	[ 3538, 8102)	268.3	119.6	[54.6, 13251]
591	MA	21	Maranhão	Pinheiro	210860	2108603	80999.8	10746.2	8836.3	9871.5	8073.7	3912	1846	7.3	4.2	7.9	4.6	7.9	4.6	[ 0.1, 13.6)	NA	NA	NA	NA	8137.8	[ 8102, 14202)	1513	53.5	[25, 54.6)
592	MA	21	Maranhão	Pio XII	210870	2108702	21453.9	2846.3	2340.4	2614.6	2138.4	197	46	1.4	0.4	1.5	0.4	1.5	0.4	[ 0.1, 13.6)	NA	NA	NA	NA	5820.3	[ 3538, 8102)	545.1	39.4	[25, 54.6)
593	MA	21	Maranhão	Pirapemas	210880	2108801	18067.6	2397	1971	2201.9	1800.9	278	73	2.3	0.7	2.5	0.8	2.5	0.8	[ 0.1, 13.6)	NA	NA	NA	NA	4965.2	[ 3538, 8102)	688.8	26.2	[25, 54.6)
594	MA	21	Maranhão	Poção de Pedras	210890	2108900	18317.7	2430.2	1998.3	2232.4	1825.8	155	21	1.3	0.2	1.4	0.2	1.4	0.2	[ 0.1, 13.6)	NA	NA	NA	NA	6697.6	[ 3538, 8102)	990.4	18.5	[11.8, 25.0)
595	MA	21	Maranhão	Porto Franco	210900	2109007	22934	3042.7	2501.9	2795	2286	1978	785	13	6.3	14.2	6.9	14.2	6.9	[13.6, 27.5)	NA	NA	NA	NA	18469.3	[14202, 23323)	1420.5	16.1	[11.8, 25.0)
596	MA	21	Maranhão	Porto Rico do Maranhão	210905	2109056	5937.6	787.7	647.7	723.6	591.8	151	66	3.8	2	4.2	2.2	4.2	2.2	[ 0.1, 13.6)	NA	NA	NA	NA	5531.2	[ 3538, 8102)	245	24.2	[11.8, 25.0)
597	MA	21	Maranhão	Presidente Dutra	210910	2109106	46411.7	6157.4	5063.1	5656.2	4626.1	18853	7015	61.2	27.7	66.7	30.3	66.7	30.3	[45.0,100.0]	1	NA	100	NA	9532.8	[ 8102, 14202)	771.6	60.2	[54.6, 13251]
598	MA	21	Maranhão	Presidente Juscelino	210920	2109205	12246.7	1624.8	1336	1492.5	1220.7	288	50	3.5	0.7	3.9	0.8	3.9	0.8	[ 0.1, 13.6)	NA	NA	NA	NA	6093	[ 3538, 8102)	355.6	34.4	[25, 54.6)
599	MA	21	Maranhão	Presidente Médici	210923	2109239	6751.3	895.7	736.5	822.8	672.9	102	21	2.3	0.6	2.5	0.6	2.5	0.6	[ 0.1, 13.6)	NA	NA	NA	NA	5765.2	[ 3538, 8102)	437.7	15.4	[11.8, 25.0)
600	MA	21	Maranhão	Presidente Sarney	210927	2109270	18199.3	2414.5	1985.4	2218	1814	232	71	1.9	0.7	2.1	0.8	2.1	0.8	[ 0.1, 13.6)	NA	NA	NA	NA	6294.7	[ 3538, 8102)	726.2	25.1	[25, 54.6)
601	MA	21	Maranhão	Presidente Vargas	210930	2109304	11131.8	1476.9	1214.4	1356.6	1109.6	143	33	1.9	0.5	2.1	0.6	2.1	0.6	[ 0.1, 13.6)	NA	NA	NA	NA	4640.3	[ 3538, 8102)	330.8	33.7	[25, 54.6)
602	MA	21	Maranhão	Primeira Cruz	210940	2109403	14751.8	1957.1	1609.3	1797.8	1470.4	105	50	1.1	0.6	1.2	0.7	1.2	0.7	[ 0.1, 13.6)	NA	NA	NA	NA	4123.1	[ 3538, 8102)	1337.2	11	[0.1, 11.8)
603	MA	21	Maranhão	Raposa	210945	2109452	29081.6	3858.3	3172.5	3544.2	2898.7	1250	592	6.5	3.7	7.1	4.1	7.1	4.1	[ 0.1, 13.6)	NA	NA	NA	NA	6089.3	[ 3538, 8102)	79.2	367.1	[54.6, 13251]
604	MA	21	Maranhão	Riachão	210950	2109502	20014.5	2655.3	2183.4	2439.2	1995	1077	334	8.1	3.1	8.8	3.3	8.8	3.3	[ 0.1, 13.6)	NA	NA	NA	NA	12610.3	[ 8102, 14202)	6402.8	3.1	[0.1, 11.8)
605	MA	21	Maranhão	Ribamar Fiquene	210955	2109551	7571.9	1004.6	826	922.8	754.7	205	61	4.1	1.5	4.4	1.6	4.4	1.6	[ 0.1, 13.6)	NA	NA	NA	NA	8249.2	[ 8102, 14202)	733.5	10.3	[0.1, 11.8)
606	MA	21	Maranhão	Rosário	210960	2109601	41365.3	5487.9	4512.5	5041.2	4123.1	648	213	2.4	0.9	2.6	1	2.6	1	[ 0.1, 13.6)	1	1	0	100	6517	[ 3538, 8102)	648	63.8	[54.6, 13251]
607	MA	21	Maranhão	Sambaíba	210970	2109700	5561.4	737.8	606.7	677.8	554.3	258	106	7	3.5	7.6	3.8	7.6	3.8	[ 0.1, 13.6)	NA	NA	NA	NA	30215.3	[23323,525450]	2476.1	2.2	[0.1, 11.8)
608	MA	21	Maranhão	Santa Filomena do Maranhão	210975	2109759	7481.2	992.5	816.1	911.7	745.7	27	11	0.5	0.3	0.6	0.3	0.6	0.3	[ 0.1, 13.6)	NA	NA	NA	NA	5292.9	[ 3538, 8102)	623.2	12	[11.8, 25.0)
609	MA	21	Maranhão	Santa Helena	210980	2109809	40907.4	5427.2	4462.6	4985.4	4077.5	365	145	1.3	0.6	1.5	0.7	1.5	0.7	[ 0.1, 13.6)	NA	NA	NA	NA	5238.4	[ 3538, 8102)	2191.2	18.7	[11.8, 25.0)
610	MA	21	Maranhão	Santa Inês	210990	2109908	83146.5	11031	9070.5	10133.1	8287.7	3787	1572	6.9	3.5	7.5	3.8	7.5	3.8	[ 0.1, 13.6)	NA	NA	NA	NA	12204.5	[ 8102, 14202)	786.7	105.7	[54.6, 13251]
611	MA	21	Maranhão	Santa Luzia	211000	2110005	73377.1	9734.9	8004.7	8942.5	7313.9	357	104	0.7	0.3	0.8	0.3	0.8	0.3	[ 0.1, 13.6)	NA	NA	NA	NA	6648.8	[ 3538, 8102)	4837.2	15.2	[11.8, 25.0)
612	MA	21	Maranhão	Santa Luzia do Paruá	211003	2110039	24109.1	3198.6	2630.1	2938.2	2403.1	202	34	1.3	0.3	1.4	0.3	1.4	0.3	[ 0.1, 13.6)	NA	NA	NA	NA	7924.7	[ 3538, 8102)	1010.5	23.9	[11.8, 25.0)
613	MA	21	Maranhão	Santa Quitéria do Maranhão	211010	2110104	26838	3560.6	2927.8	3270.8	2675.1	98	41	0.6	0.3	0.6	0.3	0.6	0.3	[ 0.1, 13.6)	NA	NA	NA	NA	5476.8	[ 3538, 8102)	1430.3	18.8	[11.8, 25.0)
614	MA	21	Maranhão	Santa Rita	211020	2110203	35428.5	4700.3	3864.9	4317.7	3531.4	485	190	2.1	1	2.2	1.1	2.2	1.1	[ 0.1, 13.6)	NA	NA	NA	NA	5781	[ 3538, 8102)	756.8	46.8	[25, 54.6)
615	MA	21	Maranhão	Santana do Maranhão	211023	2110237	12727.2	1688.5	1388.4	1551.1	1268.6	93	20	1.1	0.3	1.2	0.3	1.2	0.3	[ 0.1, 13.6)	NA	NA	NA	NA	3898.8	[ 3538, 8102)	932	13.7	[11.8, 25.0)
616	MA	21	Maranhão	Santo Amaro do Maranhão	211027	2110278	15070.8	1999.4	1644.1	1836.7	1502.2	37	16	0.4	0.2	0.4	0.2	0.4	0.2	[ 0.1, 13.6)	NA	NA	NA	NA	4032.4	[ 3538, 8102)	1582.8	9.5	[0.1, 11.8)
617	MA	21	Maranhão	Santo Antônio dos Lopes	211030	2110302	14320.6	1899.9	1562.2	1745.3	1427.4	804	282	8.5	3.6	9.2	4	9.2	4	[ 0.1, 13.6)	NA	NA	NA	NA	73285	[23323,525450]	770.9	18.6	[11.8, 25.0)
618	MA	21	Maranhão	São Benedito do Rio Preto	211040	2110401	18223.6	2417.7	1988	2220.9	1816.4	126	54	1	0.5	1.1	0.6	1.1	0.6	[ 0.1, 13.6)	NA	NA	NA	NA	4815	[ 3538, 8102)	931.5	19.6	[11.8, 25.0)
619	MA	21	Maranhão	São Bento	211050	2110500	43721.8	5800.6	4769.6	5328.4	4358	655	259	2.3	1.1	2.5	1.2	2.5	1.2	[ 0.1, 13.6)	NA	NA	NA	NA	5151.6	[ 3538, 8102)	457	95.7	[54.6, 13251]
620	MA	21	Maranhão	São Bernardo	211060	2110609	27614.7	3663.6	3012.5	3365.4	2752.5	198	45	1.1	0.3	1.2	0.3	1.2	0.3	[ 0.1, 13.6)	NA	NA	NA	NA	7793.8	[ 3538, 8102)	1005.8	27.5	[25, 54.6)
621	MA	21	Maranhão	São Domingos do Azeitão	211065	2110658	7197	954.8	785.1	877.1	717.4	45	18	0.9	0.5	1	0.5	1	0.5	[ 0.1, 13.6)	NA	NA	NA	NA	20040.6	[14202, 23323)	961.2	7.5	[0.1, 11.8)
622	MA	21	Maranhão	São Domingos do Maranhão	211070	2110708	33823.1	4487.3	3689.8	4122	3371.3	1784	489	8	2.7	8.7	2.9	8.7	2.9	[ 0.1, 13.6)	NA	NA	NA	NA	6964.6	[ 3538, 8102)	1152	29.4	[25, 54.6)
623	MA	21	Maranhão	São Félix de Balsas	211080	2110807	4580.2	607.7	499.7	558.2	456.5	373	119	12.3	4.8	13.4	5.2	13.4	5.2	[ 0.1, 13.6)	NA	NA	NA	NA	7599.7	[ 3538, 8102)	2032.6	2.3	[0.1, 11.8)
624	MA	21	Maranhão	São Francisco do Brejão	211085	2110856	11211.7	1487.5	1223.1	1366.4	1117.5	123	40	1.7	0.7	1.8	0.7	1.8	0.7	[ 0.1, 13.6)	NA	NA	NA	NA	6770.2	[ 3538, 8102)	745.4	15	[11.8, 25.0)
625	MA	21	Maranhão	São Francisco do Maranhão	211090	2110906	12048.9	1598.5	1314.4	1468.4	1201	448	168	5.6	2.6	6.1	2.8	6.1	2.8	[ 0.1, 13.6)	NA	NA	NA	NA	4560.9	[ 3538, 8102)	2284.2	5.3	[0.1, 11.8)
626	MA	21	Maranhão	São João Batista	211100	2111003	20244.4	2685.8	2208.5	2467.2	2017.9	199	81	1.5	0.7	1.6	0.8	1.6	0.8	[ 0.1, 13.6)	NA	NA	NA	NA	4737.1	[ 3538, 8102)	650	31.1	[25, 54.6)
627	MA	21	Maranhão	São João do Carú	211102	2111029	14946.4	1982.9	1630.5	1821.5	1489.8	17	11	0.2	0.1	0.2	0.1	0.2	0.1	[ 0.1, 13.6)	NA	NA	NA	NA	5189.4	[ 3538, 8102)	910.1	16.4	[11.8, 25.0)
628	MA	21	Maranhão	São João do Paraíso	211105	2111052	10962.2	1454.4	1195.9	1336	1092.7	302	106	4.2	1.8	4.5	1.9	4.5	1.9	[ 0.1, 13.6)	NA	NA	NA	NA	8654.7	[ 8102, 14202)	2052.3	5.3	[0.1, 11.8)
629	MA	21	Maranhão	São João do Soter	211107	2111078	17967.4	2383.7	1960.1	2189.7	1790.9	2594	485	21.8	4.9	23.7	5.4	23.7	5.4	[13.6, 27.5)	NA	NA	NA	NA	4367.6	[ 3538, 8102)	1438.1	12.5	[11.8, 25.0)
630	MA	21	Maranhão	São João dos Patos	211110	2111102	25366	3365.3	2767.2	3091.4	2528.4	598	152	3.6	1.1	3.9	1.2	3.9	1.2	[ 0.1, 13.6)	NA	NA	NA	NA	8216.9	[ 8102, 14202)	1483.3	17.1	[11.8, 25.0)
631	MA	21	Maranhão	São José de Ribamar	211120	2111201	171970.3	22815.3	18760.2	20958.1	17141.2	11747	5176	10.3	5.5	11.2	6	11.2	6	[ 0.1, 13.6)	NA	1	NA	100	9079.7	[ 8102, 14202)	180.4	953.5	[54.6, 13251]
632	MA	21	Maranhão	São José dos Basílios	211125	2111250	7526.2	998.5	821	917.2	750.2	239	93	4.8	2.3	5.2	2.5	5.2	2.5	[ 0.1, 13.6)	NA	1	NA	0	5377	[ 3538, 8102)	353.7	21.3	[11.8, 25.0)
633	MA	21	Maranhão	São Luís	211130	2111300	1064524.2	141230.4	116128.9	129734.3	106107	133648	53610	18.9	9.2	20.6	10.1	20.6	10.1	[13.6, 27.5)	1860	1103	23.4	15.4	24512	[23323,525450]	583.1	1825.7	[54.6, 13251]
634	MA	21	Maranhão	São Luís Gonzaga do Maranhão	211140	2111409	19129.9	2538	2086.9	2331.4	1906.8	260	107	2	1	2.2	1.1	2.2	1.1	[ 0.1, 13.6)	NA	NA	NA	NA	6340	[ 3538, 8102)	909.2	21	[11.8, 25.0)
635	MA	21	Maranhão	São Mateus do Maranhão	211150	2111508	40391.6	5358.8	4406.3	4922.6	4026.1	1150	389	4.3	1.8	4.7	1.9	4.7	1.9	[ 0.1, 13.6)	NA	NA	NA	NA	6238.7	[ 3538, 8102)	800	50.5	[25, 54.6)
636	MA	21	Maranhão	São Pedro da Água Branca	211153	2111532	12368.6	1640.9	1349.3	1507.4	1232.8	153	61	1.9	0.9	2	1	2	1	[ 0.1, 13.6)	NA	NA	NA	NA	6148.6	[ 3538, 8102)	720.5	17.2	[11.8, 25.0)
637	MA	21	Maranhão	São Pedro dos Crentes	211157	2111573	4549.5	603.6	496.3	554.5	453.5	58	23	1.9	0.9	2.1	1	2.1	1	[ 0.1, 13.6)	NA	NA	NA	NA	9614.2	[ 8102, 14202)	979.9	4.6	[0.1, 11.8)
638	MA	21	Maranhão	São Raimundo das Mangabeiras	211160	2111607	18262.1	2422.8	1992.2	2225.6	1820.3	651	284	5.4	2.9	5.9	3.1	5.9	3.1	[ 0.1, 13.6)	NA	NA	NA	NA	17870.2	[14202, 23323)	3524.5	5.2	[0.1, 11.8)
639	MA	21	Maranhão	São Raimundo do Doca Bezerra	211163	2111631	5454.9	723.7	595.1	664.8	543.7	133	37	3.7	1.2	4	1.4	4	1.4	[ 0.1, 13.6)	NA	NA	NA	NA	5756.6	[ 3538, 8102)	419.6	13	[11.8, 25.0)
640	MA	21	Maranhão	São Roberto	211167	2111672	6420.9	851.9	700.5	782.5	640	119	23	2.8	0.7	3	0.7	3	0.7	[ 0.1, 13.6)	NA	NA	NA	NA	5167.2	[ 3538, 8102)	226.8	28.3	[25, 54.6)
641	MA	21	Maranhão	São Vicente Ferrer	211170	2111706	21296.6	2825.4	2323.2	2595.4	2122.7	379	116	2.7	1	2.9	1.1	2.9	1.1	[ 0.1, 13.6)	NA	NA	NA	NA	5149.9	[ 3538, 8102)	393.9	54.1	[25, 54.6)
642	MA	21	Maranhão	Satubinha	211172	2111722	13188.7	1749.7	1438.8	1607.3	1314.6	118	41	1.3	0.6	1.5	0.6	1.5	0.6	[ 0.1, 13.6)	NA	NA	NA	NA	4050.3	[ 3538, 8102)	441.8	29.9	[25, 54.6)
643	MA	21	Maranhão	Senador Alexandre Costa	211174	2111748	10763.9	1428	1174.2	1311.8	1072.9	746	261	10.4	4.4	11.4	4.9	11.4	4.9	[ 0.1, 13.6)	NA	NA	NA	NA	5423.2	[ 3538, 8102)	426.4	25.2	[25, 54.6)
644	MA	21	Maranhão	Senador La Rocque	211176	2111763	14609.7	1938.3	1593.8	1780.5	1456.2	368	66	3.8	0.8	4.1	0.9	4.1	0.9	[ 0.1, 13.6)	NA	NA	NA	NA	8555.6	[ 8102, 14202)	738.2	19.8	[11.8, 25.0)
645	MA	21	Maranhão	Serrano do Maranhão	211178	2111789	10732.7	1423.9	1170.8	1308	1069.8	202	43	2.8	0.7	3.1	0.8	3.1	0.8	[ 0.1, 13.6)	NA	NA	NA	NA	4664.5	[ 3538, 8102)	1165.3	9.2	[0.1, 11.8)
646	MA	21	Maranhão	Sítio Novo	211180	2111805	17580.1	2332.4	1917.8	2142.5	1752.3	401	81	3.4	0.8	3.7	0.9	3.7	0.9	[ 0.1, 13.6)	NA	NA	NA	NA	6398.1	[ 3538, 8102)	3114.7	5.6	[0.1, 11.8)
647	MA	21	Maranhão	Sucupira do Norte	211190	2111904	10479.5	1390.3	1143.2	1277.1	1044.5	413	76	5.9	1.3	6.5	1.5	6.5	1.5	[ 0.1, 13.6)	NA	NA	NA	NA	5601.1	[ 3538, 8102)	1074.4	9.8	[0.1, 11.8)
648	MA	21	Maranhão	Sucupira do Riachão	211195	2111953	5370.3	712.5	585.8	654.5	535.3	9	2	0.3	0.1	0.3	0.1	0.3	0.1	[ 0.1, 13.6)	NA	NA	NA	NA	5713.8	[ 3538, 8102)	862.2	6.2	[0.1, 11.8)
649	MA	21	Maranhão	Tasso Fragoso	211200	2112001	8217.7	1090.2	896.5	1001.5	819.1	372	83	6.8	1.9	7.4	2	7.4	2	[ 0.1, 13.6)	NA	NA	NA	NA	92740.4	[23323,525450]	4369.2	1.9	[0.1, 11.8)
650	MA	21	Maranhão	Timbiras	211210	2112100	28507.4	3782.1	3109.9	3474.2	2841.5	163	56	0.9	0.4	0.9	0.4	0.9	0.4	[ 0.1, 13.6)	NA	NA	NA	NA	4244.7	[ 3538, 8102)	1486.6	19.2	[11.8, 25.0)
651	MA	21	Maranhão	Timon	211220	2112209	163329.5	21668.9	17817.6	19905.1	16280	40688	14834	37.6	16.7	40.9	18.2	40.9	18.2	[27.5, 45.0)	NA	NA	NA	NA	8634	[ 8102, 14202)	1763.2	92.6	[54.6, 13251]
652	MA	21	Maranhão	Trizidela do Vale	211223	2112233	20529.8	2723.7	2239.6	2502	2046.3	306	50	2.2	0.4	2.4	0.5	2.4	0.5	[ 0.1, 13.6)	NA	NA	NA	NA	7990.2	[ 3538, 8102)	291.6	70.4	[54.6, 13251]
653	MA	21	Maranhão	Tufilândia	211227	2112274	5711	757.7	623	696	569.2	17	6	0.4	0.2	0.5	0.2	0.5	0.2	[ 0.1, 13.6)	NA	NA	NA	NA	6266.4	[ 3538, 8102)	270.9	21.1	[11.8, 25.0)
654	MA	21	Maranhão	Tuntum	211230	2112308	40624.7	5389.7	4431.7	4951	4049.3	241	84	0.9	0.4	1	0.4	1	0.4	[ 0.1, 13.6)	NA	NA	NA	NA	5873.7	[ 3538, 8102)	3369.1	12.1	[11.8, 25.0)
655	MA	21	Maranhão	Turiaçu	211240	2112407	34758.9	4611.5	3791.8	4236.1	3464.6	144	50	0.6	0.3	0.7	0.3	0.7	0.3	[ 0.1, 13.6)	NA	NA	NA	NA	6772.1	[ 3538, 8102)	2622.3	13.3	[11.8, 25.0)
656	MA	21	Maranhão	Turilândia	211245	2112456	24522.2	3253.4	2675.1	2988.5	2444.3	53	21	0.3	0.2	0.4	0.2	0.4	0.2	[ 0.1, 13.6)	NA	NA	NA	NA	5104.4	[ 3538, 8102)	1507.6	16.3	[11.8, 25.0)
657	MA	21	Maranhão	Tutóia	211250	2112506	56433.1	7487	6156.3	6877.5	5625	86	40	0.2	0.1	0.3	0.1	0.3	0.1	[ 0.1, 13.6)	NA	NA	NA	NA	5347.4	[ 3538, 8102)	1566.1	36	[25, 54.6)
658	MA	21	Maranhão	Urbano Santos	211260	2112605	29759	3948.1	3246.4	3626.7	2966.2	225	69	1.1	0.4	1.2	0.5	1.2	0.5	[ 0.1, 13.6)	NA	NA	NA	NA	4628.9	[ 3538, 8102)	1707.6	17.4	[11.8, 25.0)
659	MA	21	Maranhão	Vargem Grande	211270	2112704	53785.8	7135.8	5867.5	6554.9	5361.1	418	137	1.2	0.5	1.3	0.5	1.3	0.5	[ 0.1, 13.6)	NA	NA	NA	NA	4700.4	[ 3538, 8102)	1958.7	27.5	[25, 54.6)
660	MA	21	Maranhão	Viana	211280	2112803	51045.9	6772.3	5568.6	6221	5088	689	208	2	0.7	2.2	0.8	2.2	0.8	[ 0.1, 13.6)	NA	NA	NA	NA	6276.7	[ 3538, 8102)	1166.7	43.8	[25, 54.6)
661	MA	21	Maranhão	Vila Nova dos Martírios	211285	2112852	12606	1672.4	1375.2	1536.3	1256.5	152	65	1.8	0.9	2	1	2	1	[ 0.1, 13.6)	NA	NA	NA	NA	7361.5	[ 3538, 8102)	1190	10.6	[0.1, 11.8)
662	MA	21	Maranhão	Vitória do Mearim	211290	2112902	31982.8	4243.2	3489	3897.8	3187.9	2439	881	11.5	5.1	12.5	5.5	12.5	5.5	[ 0.1, 13.6)	NA	NA	NA	NA	6582.8	[ 3538, 8102)	716.7	44.6	[25, 54.6)
663	MA	21	Maranhão	Vitorino Freire	211300	2113009	31268.7	4148.4	3411.1	3810.7	3116.7	269	115	1.3	0.7	1.4	0.7	1.4	0.7	[ 0.1, 13.6)	1	NA	100	NA	6163	[ 3538, 8102)	1193.4	26.2	[25, 54.6)
664	MA	21	Maranhão	Zé Doca	211400	2114007	50845.5	6745.7	5546.7	6196.6	5068.1	565	135	1.7	0.5	1.8	0.5	1.8	0.5	[ 0.1, 13.6)	1	NA	0	NA	6935	[ 3538, 8102)	2140.1	23.8	[11.8, 25.0)
665	PI	22	Piauí	Acauã	220005	2200053	6918.6	1122.2	849.2	1018.7	761.4	776	307	13.8	7.2	15.2	8.1	15.2	8.1	[13.6, 27.5)	NA	NA	NA	NA	5588.7	[ 3538, 8102)	1280.8	5.4	[0.1, 11.8)
666	PI	22	Piauí	Agricolândia	220010	2200103	5091.9	825.9	625	749.8	560.4	465	167	11.3	5.3	12.4	6	12.4	6	[ 0.1, 13.6)	NA	NA	NA	NA	5320.2	[ 3538, 8102)	112.4	45.3	[25, 54.6)
667	PI	22	Piauí	Água Branca	220020	2200202	16956.4	2750.3	2081.2	2496.7	1866	1876	671	13.6	6.4	15	7.2	15	7.2	[13.6, 27.5)	NA	NA	NA	NA	8566.5	[ 8102, 14202)	96.8	175.1	[54.6, 13251]
668	PI	22	Piauí	Alagoinha do Piauí	220025	2200251	7491.2	1215.1	919.5	1103	824.4	652	245	10.7	5.3	11.8	5.9	11.8	5.9	[ 0.1, 13.6)	NA	NA	NA	NA	5585.6	[ 3538, 8102)	535.9	14	[11.8, 25.0)
669	PI	22	Piauí	Alegrete do Piauí	220027	2200277	5024.7	815	616.7	739.9	553	437	56	10.7	1.8	11.8	2	11.8	2	[ 0.1, 13.6)	NA	NA	NA	NA	5961.6	[ 3538, 8102)	243.7	20.6	[11.8, 25.0)
670	PI	22	Piauí	Alto Longá	220030	2200301	13977.8	2267.2	1715.6	2058.2	1538.2	902	263	8	3.1	8.8	3.4	8.8	3.4	[ 0.1, 13.6)	NA	NA	NA	NA	5259.4	[ 3538, 8102)	1743.3	8	[0.1, 11.8)
671	PI	22	Piauí	Altos	220040	2200400	39656.9	6432.3	4867.5	5839.3	4364.2	3785	1369	11.8	5.6	13	6.3	13	6.3	[ 0.1, 13.6)	NA	NA	NA	NA	7430.2	[ 3538, 8102)	957.2	41.4	[25, 54.6)
672	PI	22	Piauí	Alvorada do Gurguéia	220045	2200459	5252.4	851.9	644.7	773.4	578	123	23	2.9	0.7	3.2	0.8	3.2	0.8	[ 0.1, 13.6)	NA	NA	NA	NA	9971.8	[ 8102, 14202)	2131.5	2.5	[0.1, 11.8)
673	PI	22	Piauí	Amarante	220050	2200509	17320.6	2809.4	2125.9	2550.4	1906.1	714	215	5.1	2	5.6	2.3	5.6	2.3	[ 0.1, 13.6)	NA	NA	NA	NA	6407.4	[ 3538, 8102)	1152.1	15	[11.8, 25.0)
674	PI	22	Piauí	Angical do Piauí	220060	2200608	6703.4	1087.3	822.8	987	737.7	358	148	6.6	3.6	7.3	4	7.3	4	[ 0.1, 13.6)	NA	NA	NA	NA	6784	[ 3538, 8102)	222	30.2	[25, 54.6)
675	PI	22	Piauí	Anísio de Abreu	220070	2200707	9536.8	1546.9	1170.5	1404.2	1049.5	560	206	7.2	3.5	8	3.9	8	3.9	[ 0.1, 13.6)	NA	NA	NA	NA	5867.7	[ 3538, 8102)	337.9	28.2	[25, 54.6)
676	PI	22	Piauí	Antônio Almeida	220080	2200806	3099.5	502.7	380.4	456.4	341.1	98	35	3.9	1.8	4.3	2.1	4.3	2.1	[ 0.1, 13.6)	NA	NA	NA	NA	27602.5	[23323,525450]	644.8	4.8	[0.1, 11.8)
677	PI	22	Piauí	Aroazes	220090	2200905	5778.3	937.2	709.2	850.8	635.9	1312	465	28	13.1	30.8	14.6	30.8	14.6	[27.5, 45.0)	NA	NA	NA	NA	6454.3	[ 3538, 8102)	821.2	7	[0.1, 11.8)
678	PI	22	Piauí	Aroeiras do Itaim	220095	2200954	2477.5	401.9	304.1	364.8	272.6	105	36	5.2	2.4	5.8	2.6	5.8	2.6	[ 0.1, 13.6)	NA	NA	NA	NA	6086.9	[ 3538, 8102)	316.2	7.8	[0.1, 11.8)
679	PI	22	Piauí	Arraial	220100	2201002	4683	759.6	574.8	689.5	515.4	611	191	16.1	6.6	17.7	7.4	17.7	7.4	[13.6, 27.5)	NA	NA	NA	NA	5910	[ 3538, 8102)	682.7	6.9	[0.1, 11.8)
680	PI	22	Piauí	Assunção do Piauí	220105	2201051	7673.2	1244.6	941.8	1129.8	844.4	477	164	7.7	3.5	8.4	3.9	8.4	3.9	[ 0.1, 13.6)	NA	NA	NA	NA	5082.8	[ 3538, 8102)	1690.7	4.5	[0.1, 11.8)
681	PI	22	Piauí	Avelino Lopes	220110	2201101	11316.8	1835.6	1389	1666.3	1245.4	154	37	1.7	0.5	1.8	0.6	1.8	0.6	[ 0.1, 13.6)	NA	NA	NA	NA	5328.9	[ 3538, 8102)	1220.4	9.3	[0.1, 11.8)
682	PI	22	Piauí	Baixa Grande do Ribeiro	220115	2201150	11128.7	1805.1	1365.9	1638.6	1224.7	64	10	0.7	0.1	0.8	0.2	0.8	0.2	[ 0.1, 13.6)	NA	NA	NA	NA	43700.2	[23323,525450]	7808.9	1.4	[0.1, 11.8)
683	PI	22	Piauí	Barra D'Alcântara	220117	2201176	3890.2	631	477.5	572.8	428.1	1975	621	62.6	26	69	29	69	29	[45.0,100.0]	NA	NA	NA	NA	6532.6	[ 3538, 8102)	263.9	14.7	[11.8, 25.0)
684	PI	22	Piauí	Barras	220120	2201200	45973.5	7456.9	5642.8	6769.4	5059.3	4852	369	13	1.3	14.3	1.5	14.3	1.5	[13.6, 27.5)	NA	NA	NA	NA	6465.7	[ 3538, 8102)	1722.5	26.7	[25, 54.6)
685	PI	22	Piauí	Barreiras do Piauí	220130	2201309	3285.8	533	403.3	483.8	361.6	19	7	0.7	0.3	0.8	0.4	0.8	0.4	[ 0.1, 13.6)	NA	NA	NA	NA	6124.1	[ 3538, 8102)	2168.7	1.5	[0.1, 11.8)
686	PI	22	Piauí	Barro Duro	220140	2201408	6820.8	1106.3	837.2	1004.3	750.6	711	160	12.9	3.8	14.2	4.3	14.2	4.3	[13.6, 27.5)	NA	NA	NA	NA	7557.4	[ 3538, 8102)	159.4	42.8	[25, 54.6)
687	PI	22	Piauí	Batalha	220150	2201507	26298.3	4265.6	3227.9	3872.3	2894.1	2633	242	12.3	1.5	13.6	1.7	13.6	1.7	[13.6, 27.5)	NA	NA	NA	NA	5545.1	[ 3538, 8102)	1589	16.6	[11.8, 25.0)
688	PI	22	Piauí	Bela Vista do Piauí	220155	2201556	3904.6	633.3	479.3	574.9	429.7	135	56	4.3	2.3	4.7	2.6	4.7	2.6	[ 0.1, 13.6)	NA	NA	NA	NA	6739	[ 3538, 8102)	499.1	7.8	[0.1, 11.8)
689	PI	22	Piauí	Belém do Piauí	220157	2201572	3442.4	558.4	422.5	506.9	378.8	153	56	5.5	2.7	6	3	6	3	[ 0.1, 13.6)	NA	NA	NA	NA	6119.1	[ 3538, 8102)	243.2	14.2	[11.8, 25.0)
690	PI	22	Piauí	Beneditinos	220160	2201606	10084.1	1635.6	1237.7	1484.8	1109.7	562	181	6.9	2.9	7.6	3.3	7.6	3.3	[ 0.1, 13.6)	NA	NA	NA	NA	5470.5	[ 3538, 8102)	937.1	10.8	[0.1, 11.8)
691	PI	22	Piauí	Bertolínia	220170	2201705	5400.8	876	662.9	795.2	594.4	847	215	19.3	6.5	21.3	7.2	21.3	7.2	[13.6, 27.5)	NA	NA	NA	NA	8033.6	[ 3538, 8102)	1216.1	4.4	[0.1, 11.8)
692	PI	22	Piauí	Betânia do Piauí	220173	2201739	6097.4	989	748.4	897.8	671	603	243	12.2	6.5	13.4	7.2	13.4	7.2	[ 0.1, 13.6)	NA	NA	NA	NA	5981.3	[ 3538, 8102)	579.6	10.5	[0.1, 11.8)
693	PI	22	Piauí	Boa Hora	220177	2201770	6564.1	1064.7	805.7	966.5	722.4	1216	430	22.8	10.7	25.2	11.9	25.2	11.9	[13.6, 27.5)	NA	NA	NA	NA	5578.1	[ 3538, 8102)	337	19.5	[11.8, 25.0)
694	PI	22	Piauí	Bocaina	220180	2201804	4430	718.5	543.7	652.3	487.5	1458	266	40.6	9.8	44.7	10.9	44.7	10.9	[27.5, 45.0)	NA	NA	NA	NA	7178.3	[ 3538, 8102)	261.7	16.9	[11.8, 25.0)
695	PI	22	Piauí	Bom Jesus	220190	2201903	24104.2	3909.7	2958.5	3549.2	2652.6	841	196	4.3	1.3	4.7	1.5	4.7	1.5	[ 0.1, 13.6)	NA	NA	NA	NA	22566.7	[14202, 23323)	5471	4.4	[0.1, 11.8)
696	PI	22	Piauí	Bom Princípio do Piauí	220191	2201919	5477.5	888.5	672.3	806.5	602.8	266	42	6	1.2	6.6	1.4	6.6	1.4	[ 0.1, 13.6)	NA	NA	NA	NA	6574.5	[ 3538, 8102)	523.1	10.5	[0.1, 11.8)
697	PI	22	Piauí	Bonfim do Piauí	220192	2201929	5535.3	897.8	679.4	815	609.2	809	313	18	9.2	19.9	10.3	19.9	10.3	[13.6, 27.5)	NA	NA	NA	NA	5443.2	[ 3538, 8102)	289.1	19.1	[11.8, 25.0)
698	PI	22	Piauí	Boqueirão do Piauí	220194	2201945	6317.5	1024.7	775.4	930.2	695.2	3142	795	61.3	20.5	67.6	22.9	67.6	22.9	[45.0,100.0]	NA	NA	NA	NA	5169.1	[ 3538, 8102)	269.8	23.4	[11.8, 25.0)
699	PI	22	Piauí	Brasileira	220196	2201960	8145.7	1321.2	999.8	1199.4	896.4	1033	52	15.6	1	17.2	1.2	17.2	1.2	[13.6, 27.5)	NA	NA	NA	NA	5114.1	[ 3538, 8102)	880.8	9.2	[0.1, 11.8)
700	PI	22	Piauí	Brejo do Piauí	220198	2201988	3813.9	618.6	468.1	561.6	419.7	219	90	7.1	3.8	7.8	4.3	7.8	4.3	[ 0.1, 13.6)	NA	NA	NA	NA	6683.3	[ 3538, 8102)	2267.3	1.7	[0.1, 11.8)
701	PI	22	Piauí	Buriti dos Lopes	220200	2202000	19402.3	3147.1	2381.4	2856.9	2135.2	1114	338	7.1	2.8	7.8	3.2	7.8	3.2	[ 0.1, 13.6)	NA	NA	NA	NA	6772.4	[ 3538, 8102)	690.5	28.1	[25, 54.6)
702	PI	22	Piauí	Buriti dos Montes	220202	2202026	8105.5	1314.7	994.9	1193.5	892	606	141	9.2	2.8	10.2	3.2	10.2	3.2	[ 0.1, 13.6)	NA	NA	NA	NA	5161	[ 3538, 8102)	2437.3	3.3	[0.1, 11.8)
703	PI	22	Piauí	Cabeceiras do Piauí	220205	2202059	10283.1	1667.9	1262.1	1514.1	1131.6	2622	738	31.4	11.7	34.6	13	34.6	13	[27.5, 45.0)	NA	NA	NA	NA	4836.9	[ 3538, 8102)	608.7	16.9	[11.8, 25.0)
704	PI	22	Piauí	Cajazeiras do Piauí	220207	2202075	3458.4	561	424.5	509.2	380.6	206	67	7.3	3.2	8.1	3.5	8.1	3.5	[ 0.1, 13.6)	NA	NA	NA	NA	5817.6	[ 3538, 8102)	514.1	6.7	[0.1, 11.8)
705	PI	22	Piauí	Cajueiro da Praia	220208	2202083	7421.1	1203.7	910.9	1092.7	816.7	442	77	7.3	1.7	8.1	1.9	8.1	1.9	[ 0.1, 13.6)	NA	NA	NA	NA	8396.2	[ 8102, 14202)	271.2	27.4	[25, 54.6)
706	PI	22	Piauí	Caldeirão Grande do Piauí	220209	2202091	5705.8	925.5	700.3	840.2	627.9	186	57	4	1.6	4.4	1.8	4.4	1.8	[ 0.1, 13.6)	NA	NA	NA	NA	8184.3	[ 8102, 14202)	467.1	12.2	[11.8, 25.0)
707	PI	22	Piauí	Campinas do Piauí	220210	2202109	5503.3	892.6	675.5	810.3	605.6	394	38	8.8	1.1	9.7	1.3	9.7	1.3	[ 0.1, 13.6)	1	NA	100	NA	6172.8	[ 3538, 8102)	783.8	7	[0.1, 11.8)
708	PI	22	Piauí	Campo Alegre do Fidalgo	220211	2202117	4886.4	792.6	599.8	719.5	537.7	447	170	11.3	5.7	12.4	6.3	12.4	6.3	[ 0.1, 13.6)	NA	NA	NA	NA	5665.1	[ 3538, 8102)	657.8	7.4	[0.1, 11.8)
709	PI	22	Piauí	Campo Grande do Piauí	220213	2202133	5779.4	937.4	709.4	851	636	598	263	12.8	7.4	14.1	8.3	14.1	8.3	[13.6, 27.5)	NA	NA	NA	NA	6862.7	[ 3538, 8102)	311.7	18.5	[11.8, 25.0)
710	PI	22	Piauí	Campo Largo do Piauí	220217	2202174	7062.3	1145.5	866.8	1039.9	777.2	502	26	8.8	0.6	9.7	0.7	9.7	0.7	[ 0.1, 13.6)	NA	NA	NA	NA	4895.8	[ 3538, 8102)	478.1	14.8	[11.8, 25.0)
711	PI	22	Piauí	Campo Maior	220220	2202208	45942.6	7451.9	5639	6764.8	5055.9	22690	6546	60.9	23.2	67.1	25.9	67.1	25.9	[45.0,100.0]	NA	NA	NA	NA	9696.8	[ 8102, 14202)	1680.9	27.3	[25, 54.6)
712	PI	22	Piauí	Canavieira	220225	2202251	3915.1	635	480.5	576.5	430.9	522	189	16.4	7.9	18.1	8.8	18.1	8.8	[13.6, 27.5)	NA	NA	NA	NA	6407.3	[ 3538, 8102)	2165.3	1.8	[0.1, 11.8)
713	PI	22	Piauí	Canto do Buriti	220230	2202307	20634.2	3346.9	2532.6	3038.3	2270.8	2315	706	13.8	5.6	15.2	6.2	15.2	6.2	[13.6, 27.5)	NA	NA	NA	NA	8108.3	[ 8102, 14202)	4325.6	4.8	[0.1, 11.8)
714	PI	22	Piauí	Capitão de Campos	220240	2202406	11192.7	1815.5	1373.8	1648.1	1231.7	4977	1080	54.8	15.7	60.4	17.5	60.4	17.5	[45.0,100.0]	NA	NA	NA	NA	5632.6	[ 3538, 8102)	571.7	19.6	[11.8, 25.0)
715	PI	22	Piauí	Capitão Gervásio Oliveira	220245	2202455	3995.2	648	490.4	588.3	439.7	213	74	6.6	3	7.2	3.4	7.2	3.4	[ 0.1, 13.6)	NA	NA	NA	NA	6147.2	[ 3538, 8102)	1133	3.5	[0.1, 11.8)
716	PI	22	Piauí	Caracol	220250	2202505	10594.7	1718.5	1300.4	1560	1165.9	184	88	2.1	1.4	2.4	1.5	2.4	1.5	[ 0.1, 13.6)	NA	NA	NA	NA	5671	[ 3538, 8102)	1611	6.6	[0.1, 11.8)
717	PI	22	Piauí	Caraúbas do Piauí	220253	2202539	5707.9	925.8	700.6	840.5	628.1	426	51	9.2	1.5	10.1	1.6	10.1	1.6	[ 0.1, 13.6)	NA	NA	NA	NA	6145.3	[ 3538, 8102)	471.2	12.1	[11.8, 25.0)
718	PI	22	Piauí	Caridade do Piauí	220255	2202554	4964.1	805.2	609.3	730.9	546.3	1058	387	26.3	12.7	28.9	14.2	28.9	14.2	[27.5, 45.0)	NA	NA	NA	NA	5793.4	[ 3538, 8102)	498.8	10	[0.1, 11.8)
719	PI	22	Piauí	Castelo do Piauí	220260	2202604	18835.4	3055.1	2311.9	2773.4	2072.8	2035	739	13.3	6.4	14.7	7.1	14.7	7.1	[13.6, 27.5)	NA	NA	NA	NA	6820.6	[ 3538, 8102)	2378.8	7.9	[0.1, 11.8)
720	PI	22	Piauí	Caxingó	220265	2202653	5251.5	851.8	644.6	773.3	577.9	302	64	7.1	2	7.8	2.2	7.8	2.2	[ 0.1, 13.6)	NA	NA	NA	NA	6682.4	[ 3538, 8102)	491.1	10.7	[0.1, 11.8)
721	PI	22	Piauí	Cocal	220270	2202703	27182.9	4409.1	3336.4	4002.6	2991.4	625	185	2.8	1.1	3.1	1.2	3.1	1.2	[ 0.1, 13.6)	NA	NA	NA	NA	5923.4	[ 3538, 8102)	1294.1	21	[11.8, 25.0)
722	PI	22	Piauí	Cocal de Telha	220271	2202711	4686	760.1	575.2	690	515.7	1899	579	50	20.1	55	22.5	55	22.5	[45.0,100.0]	NA	NA	NA	NA	6324.3	[ 3538, 8102)	310.3	15.1	[11.8, 25.0)
723	PI	22	Piauí	Cocal dos Alves	220272	2202729	5891.9	955.7	723.2	867.6	648.4	296	125	6.2	3.5	6.8	3.9	6.8	3.9	[ 0.1, 13.6)	NA	NA	NA	NA	5757.6	[ 3538, 8102)	324.9	18.1	[11.8, 25.0)
724	PI	22	Piauí	Coivaras	220273	2202737	3919.4	635.7	481.1	577.1	431.3	850	265	26.7	11	29.5	12.3	29.5	12.3	[27.5, 45.0)	NA	NA	NA	NA	6053.7	[ 3538, 8102)	484.5	8.1	[0.1, 11.8)
725	PI	22	Piauí	Colônia do Gurguéia	220275	2202752	6282.4	1019	771.1	925.1	691.4	420	116	8.2	3	9.1	3.4	9.1	3.4	[ 0.1, 13.6)	NA	NA	NA	NA	6794.9	[ 3538, 8102)	429.6	14.6	[11.8, 25.0)
726	PI	22	Piauí	Colônia do Piauí	220277	2202778	7528	1221	924	1108.5	828.4	815	232	13.3	5	14.7	5.6	14.7	5.6	[13.6, 27.5)	NA	NA	NA	NA	5691.5	[ 3538, 8102)	950.2	7.9	[0.1, 11.8)
727	PI	22	Piauí	Conceição do Canindé	220280	2202802	4591.9	744.8	563.6	676.1	505.3	358	114	9.6	4	10.6	4.5	10.6	4.5	[ 0.1, 13.6)	NA	NA	NA	NA	7131.5	[ 3538, 8102)	824.7	5.6	[0.1, 11.8)
728	PI	22	Piauí	Coronel José Dias	220285	2202851	4602	746.4	564.8	677.6	506.4	407	178	10.9	6.3	12	7	12	7	[ 0.1, 13.6)	NA	NA	NA	NA	5742.2	[ 3538, 8102)	1926.1	2.4	[0.1, 11.8)
729	PI	22	Piauí	Corrente	220290	2202901	26031.3	4222.3	3195.1	3833	2864.7	332	15	1.6	0.1	1.7	0.1	1.7	0.1	[ 0.1, 13.6)	NA	NA	NA	NA	10740.2	[ 8102, 14202)	3048.7	8.5	[0.1, 11.8)
730	PI	22	Piauí	Cristalândia do Piauí	220300	2203008	8075.3	1309.8	991.2	1189	888.7	57	3	0.9	0.1	1	0.1	1	0.1	[ 0.1, 13.6)	NA	NA	NA	NA	5449	[ 3538, 8102)	1202.9	6.7	[0.1, 11.8)
731	PI	22	Piauí	Cristino Castro	220310	2203107	10198.7	1654.2	1251.8	1501.7	1122.4	97	32	1.2	0.5	1.3	0.6	1.3	0.6	[ 0.1, 13.6)	NA	NA	NA	NA	7458.2	[ 3538, 8102)	1845.7	5.5	[0.1, 11.8)
732	PI	22	Piauí	Curimatá	220320	2203206	11087.8	1798.4	1360.9	1632.6	1220.2	23	6	0.3	0.1	0.3	0.1	0.3	0.1	[ 0.1, 13.6)	NA	NA	NA	NA	7128.1	[ 3538, 8102)	2344.9	4.7	[0.1, 11.8)
733	PI	22	Piauí	Currais	220323	2203230	4832.8	783.9	593.2	711.6	531.8	97	17	2.5	0.6	2.7	0.6	2.7	0.6	[ 0.1, 13.6)	NA	NA	NA	NA	24222.7	[23323,525450]	3156.7	1.5	[0.1, 11.8)
734	PI	22	Piauí	Curralinhos	220325	2203255	4321.3	700.9	530.4	636.3	475.6	299	98	8.5	3.7	9.4	4.1	9.4	4.1	[ 0.1, 13.6)	NA	NA	NA	NA	4903.8	[ 3538, 8102)	345.8	12.5	[11.8, 25.0)
735	PI	22	Piauí	Curral Novo do Piauí	220327	2203271	5102.3	827.6	626.3	751.3	561.5	433	198	10.5	6.3	11.5	7.1	11.5	7.1	[ 0.1, 13.6)	NA	NA	NA	NA	11411.7	[ 8102, 14202)	755.3	6.8	[0.1, 11.8)
736	PI	22	Piauí	Demerval Lobão	220330	2203305	13536.9	2195.7	1661.5	1993.2	1489.7	1050	416	9.6	5	10.5	5.6	10.5	5.6	[ 0.1, 13.6)	NA	NA	NA	NA	8309	[ 8102, 14202)	216.8	62.4	[54.6, 13251]
737	PI	22	Piauí	Dirceu Arcoverde	220335	2203354	6846.4	1110.5	840.3	1008.1	753.4	256	113	4.6	2.7	5.1	3	5.1	3	[ 0.1, 13.6)	NA	NA	NA	NA	5289.3	[ 3538, 8102)	1005.6	6.8	[0.1, 11.8)
738	PI	22	Piauí	Dom Expedito Lopes	220340	2203404	6740.2	1093.3	827.3	992.5	741.8	956	239	17.5	5.8	19.3	6.4	19.3	6.4	[13.6, 27.5)	NA	NA	NA	NA	8228.7	[ 8102, 14202)	218.8	30.8	[25, 54.6)
739	PI	22	Piauí	Domingos Mourão	220342	2203420	4294.6	696.6	527.1	632.4	472.6	184	11	5.3	0.4	5.8	0.5	5.8	0.5	[ 0.1, 13.6)	NA	NA	NA	NA	5867	[ 3538, 8102)	848.7	5.1	[0.1, 11.8)
740	PI	22	Piauí	Dom Inocêncio	220345	2203453	9384.1	1522.1	1151.8	1381.8	1032.7	767	311	10.1	5.4	11.1	6	11.1	6	[ 0.1, 13.6)	NA	NA	NA	NA	4877	[ 3538, 8102)	3871.8	2.4	[0.1, 11.8)
741	PI	22	Piauí	Elesbão Veloso	220350	2203503	14476.9	2348.2	1776.9	2131.7	1593.2	1024	376	8.7	4.2	9.6	4.7	9.6	4.7	[ 0.1, 13.6)	1	NA	0	NA	7021.6	[ 3538, 8102)	1384	10.5	[0.1, 11.8)
742	PI	22	Piauí	Eliseu Martins	220360	2203602	4794.7	777.7	588.5	706	527.7	299	76	7.7	2.6	8.5	2.9	8.5	2.9	[ 0.1, 13.6)	NA	NA	NA	NA	7214.2	[ 3538, 8102)	1097.8	4.4	[0.1, 11.8)
743	PI	22	Piauí	Esperantina	220370	2203701	38778.7	6289.9	4759.7	5710	4267.5	2540	184	8.1	0.8	8.9	0.9	8.9	0.9	[ 0.1, 13.6)	NA	NA	NA	NA	7117.5	[ 3538, 8102)	908.7	42.7	[25, 54.6)
744	PI	22	Piauí	Fartura do Piauí	220375	2203750	5189.9	841.8	637	764.2	571.1	221	78	5.3	2.4	5.8	2.7	5.8	2.7	[ 0.1, 13.6)	NA	NA	NA	NA	4584.4	[ 3538, 8102)	713	7.3	[0.1, 11.8)
745	PI	22	Piauí	Flores do Piauí	220380	2203800	4399.7	713.6	540	647.8	484.2	218	70	6.1	2.6	6.7	2.9	6.7	2.9	[ 0.1, 13.6)	NA	NA	NA	NA	6403.6	[ 3538, 8102)	946.7	4.6	[0.1, 11.8)
746	PI	22	Piauí	Floresta do Piauí	220385	2203859	2514.9	407.9	308.7	370.3	276.8	87	30	4.3	1.9	4.7	2.2	4.7	2.2	[ 0.1, 13.6)	NA	NA	NA	NA	6520.1	[ 3538, 8102)	223.2	11.3	[0.1, 11.8)
747	PI	22	Piauí	Floriano	220390	2203909	58750.3	9529.3	7211	8650.7	6465.4	17657	5774	37.1	16	40.8	17.9	40.8	17.9	[27.5, 45.0)	NA	NA	NA	NA	15040.5	[14202, 23323)	3408	17.2	[11.8, 25.0)
748	PI	22	Piauí	Francinópolis	220400	2204006	5273.3	855.3	647.2	776.5	580.3	724	233	16.9	7.2	18.6	8	18.6	8	[13.6, 27.5)	NA	NA	NA	NA	5722.1	[ 3538, 8102)	268.7	19.6	[11.8, 25.0)
749	PI	22	Piauí	Francisco Ayres	220410	2204105	4366.3	708.2	535.9	642.9	480.5	1394	263	39.4	9.8	43.4	10.9	43.4	10.9	[27.5, 45.0)	NA	NA	NA	NA	6473	[ 3538, 8102)	656.5	6.7	[0.1, 11.8)
750	PI	22	Piauí	Francisco Macedo	220415	2204154	3051.1	494.9	374.5	449.3	335.8	55	30	2.2	1.6	2.4	1.8	2.4	1.8	[ 0.1, 13.6)	NA	NA	NA	NA	6300.3	[ 3538, 8102)	179.2	17	[11.8, 25.0)
751	PI	22	Piauí	Francisco Santos	220420	2204204	8998.9	1459.6	1104.5	1325	990.3	1337	349	18.3	6.3	20.2	7	20.2	7	[13.6, 27.5)	NA	NA	NA	NA	5891.2	[ 3538, 8102)	492.2	18.3	[11.8, 25.0)
752	PI	22	Piauí	Fronteiras	220430	2204303	11380.6	1845.9	1396.9	1675.7	1252.4	272	117	2.9	1.7	3.2	1.9	3.2	1.9	[ 0.1, 13.6)	NA	NA	NA	NA	15240.1	[14202, 23323)	777.2	14.6	[11.8, 25.0)
753	PI	22	Piauí	Geminiano	220435	2204352	5335.3	865.4	654.9	785.6	587.1	640	166	14.8	5.1	16.3	5.7	16.3	5.7	[13.6, 27.5)	NA	NA	NA	NA	6991.6	[ 3538, 8102)	440.6	12.1	[11.8, 25.0)
754	PI	22	Piauí	Gilbués	220440	2204402	10518.9	1706.2	1291.1	1548.9	1157.6	17	4	0.2	0.1	0.2	0.1	0.2	0.1	[ 0.1, 13.6)	NA	NA	NA	NA	14677.3	[14202, 23323)	3495.7	3	[0.1, 11.8)
755	PI	22	Piauí	Guadalupe	220450	2204501	10349.5	1678.7	1270.3	1523.9	1138.9	968	231	11.5	3.6	12.7	4.1	12.7	4.1	[ 0.1, 13.6)	NA	NA	NA	NA	35027	[23323,525450]	1026.5	10.1	[0.1, 11.8)
756	PI	22	Piauí	Guaribas	220455	2204550	4475.5	725.9	549.3	659	492.5	226	115	6.2	4.2	6.9	4.7	6.9	4.7	[ 0.1, 13.6)	NA	NA	NA	NA	5708	[ 3538, 8102)	3118.2	1.4	[0.1, 11.8)
757	PI	22	Piauí	Hugo Napoleão	220460	2204600	3814.5	618.7	468.2	561.7	419.8	146	69	4.7	2.9	5.2	3.3	5.2	3.3	[ 0.1, 13.6)	NA	NA	NA	NA	5924.2	[ 3538, 8102)	224.6	17	[11.8, 25.0)
758	PI	22	Piauí	Ilha Grande	220465	2204659	9182.9	1489.5	1127.1	1352.1	1010.6	568	139	7.6	2.5	8.4	2.8	8.4	2.8	[ 0.1, 13.6)	NA	NA	NA	NA	6194.5	[ 3538, 8102)	129.7	70.8	[54.6, 13251]
759	PI	22	Piauí	Inhuma	220470	2204709	15044.9	2440.3	1846.6	2215.3	1655.7	3455	1321	28.3	14.3	31.2	16	31.2	16	[27.5, 45.0)	NA	NA	NA	NA	6509.4	[ 3538, 8102)	978.2	15.4	[11.8, 25.0)
760	PI	22	Piauí	Ipiranga do Piauí	220480	2204808	9575.6	1553.2	1175.3	1410	1053.8	1662	519	21.4	8.8	23.6	9.9	23.6	9.9	[13.6, 27.5)	NA	NA	NA	NA	5905.5	[ 3538, 8102)	529.4	18.1	[11.8, 25.0)
761	PI	22	Piauí	Isaías Coelho	220490	2204907	8390.9	1361	1029.9	1235.5	923.4	715	160	10.5	3.1	11.6	3.5	11.6	3.5	[ 0.1, 13.6)	NA	NA	NA	NA	5385	[ 3538, 8102)	800.7	10.5	[0.1, 11.8)
762	PI	22	Piauí	Itainópolis	220500	2205003	11323.4	1836.7	1389.8	1667.3	1246.1	2118	510	23.1	7.3	25.4	8.2	25.4	8.2	[13.6, 27.5)	NA	NA	NA	NA	5838.8	[ 3538, 8102)	827.6	13.7	[11.8, 25.0)
763	PI	22	Piauí	Itaueira	220510	2205102	10827.2	1756.2	1328.9	1594.3	1191.5	1286	426	14.6	6.4	16.1	7.2	16.1	7.2	[13.6, 27.5)	NA	NA	NA	NA	7686	[ 3538, 8102)	2554.2	4.2	[0.1, 11.8)
764	PI	22	Piauí	Jacobina do Piauí	220515	2205151	5699.6	924.5	699.6	839.2	627.2	1545	638	33.4	18.2	36.8	20.3	36.8	20.3	[27.5, 45.0)	NA	NA	NA	NA	6423.9	[ 3538, 8102)	1333.8	4.3	[0.1, 11.8)
765	PI	22	Piauí	Jaicós	220520	2205201	18599.3	3016.8	2282.9	2738.7	2046.8	1605	421	10.6	3.7	11.7	4.1	11.7	4.1	[ 0.1, 13.6)	NA	NA	NA	NA	6834.6	[ 3538, 8102)	866.8	21.5	[11.8, 25.0)
766	PI	22	Piauí	Jardim do Mulato	220525	2205250	4405.3	714.5	540.7	648.7	484.8	213	75	6	2.8	6.6	3.1	6.6	3.1	[ 0.1, 13.6)	NA	NA	NA	NA	5312.3	[ 3538, 8102)	510.2	8.6	[0.1, 11.8)
767	PI	22	Piauí	Jatobá do Piauí	220527	2205276	4759.5	772	584.2	700.8	523.8	2162	599	56	20.5	61.7	22.9	61.7	22.9	[45.0,100.0]	NA	NA	NA	NA	6798	[ 3538, 8102)	650.4	7.3	[0.1, 11.8)
768	PI	22	Piauí	Jerumenha	220530	2205300	4401.5	713.9	540.2	648.1	484.4	1429	474	40	17.5	44.1	19.6	44.1	19.6	[27.5, 45.0)	NA	NA	NA	NA	8145.5	[ 8102, 14202)	1865.9	2.4	[0.1, 11.8)
769	PI	22	Piauí	João Costa	220535	2205359	2971.2	481.9	364.7	437.5	327	468	189	19.4	10.4	21.4	11.6	21.4	11.6	[13.6, 27.5)	NA	NA	NA	NA	7671.7	[ 3538, 8102)	1800.2	1.7	[0.1, 11.8)
770	PI	22	Piauí	Joaquim Pires	220540	2205409	14070.8	2282.3	1727	2071.9	1548.5	1321	93	11.6	1.1	12.8	1.2	12.8	1.2	[ 0.1, 13.6)	NA	NA	NA	NA	5194.7	[ 3538, 8102)	740.6	19	[11.8, 25.0)
771	PI	22	Piauí	Joca Marques	220545	2205458	5285.8	857.4	648.8	778.3	581.7	562	7	13.1	0.2	14.4	0.2	14.4	0.2	[13.6, 27.5)	NA	NA	NA	NA	5273.1	[ 3538, 8102)	169	31.3	[25, 54.6)
772	PI	22	Piauí	José de Freitas	220550	2205508	38197.6	6195.7	4688.4	5624.4	4203.6	1876	687	6.1	2.9	6.7	3.3	6.7	3.3	[ 0.1, 13.6)	NA	NA	NA	NA	6934.4	[ 3538, 8102)	1538.2	24.8	[11.8, 25.0)
773	PI	22	Piauí	Juazeiro do Piauí	220551	2205516	5109.6	828.8	627.2	752.4	562.3	1226	294	29.6	9.4	32.6	10.5	32.6	10.5	[27.5, 45.0)	NA	NA	NA	NA	6658.5	[ 3538, 8102)	935.4	5.5	[0.1, 11.8)
774	PI	22	Piauí	Júlio Borges	220552	2205524	5500.2	892.1	675.1	809.9	605.3	34	9	0.8	0.3	0.8	0.3	0.8	0.3	[ 0.1, 13.6)	NA	NA	NA	NA	6191.3	[ 3538, 8102)	1283.9	4.3	[0.1, 11.8)
775	PI	22	Piauí	Jurema	220553	2205532	4644.4	753.3	570.1	683.9	511.1	251	111	6.7	3.9	7.3	4.3	7.3	4.3	[ 0.1, 13.6)	NA	NA	NA	NA	6203.3	[ 3538, 8102)	1271.9	3.7	[0.1, 11.8)
776	PI	22	Piauí	Lagoinha do Piauí	220554	2205540	2759.3	447.6	338.7	406.3	303.7	234	74	10.5	4.4	11.5	4.9	11.5	4.9	[ 0.1, 13.6)	NA	NA	NA	NA	5871.5	[ 3538, 8102)	67.6	40.8	[25, 54.6)
777	PI	22	Piauí	Lagoa Alegre	220555	2205557	8296	1345.6	1018.3	1221.5	913	269	109	4	2.1	4.4	2.4	4.4	2.4	[ 0.1, 13.6)	NA	NA	NA	NA	5459.8	[ 3538, 8102)	394.2	21	[11.8, 25.0)
778	PI	22	Piauí	Lagoa do Barro do Piauí	220556	2205565	4577.4	742.5	561.8	674	503.7	446	226	12	8	13.2	9	13.2	9	[ 0.1, 13.6)	NA	NA	NA	NA	17830.5	[14202, 23323)	1329.1	3.4	[0.1, 11.8)
779	PI	22	Piauí	Lagoa de São Francisco	220557	2205573	6594.8	1069.7	809.4	971.1	725.7	628	19	11.7	0.5	12.9	0.5	12.9	0.5	[ 0.1, 13.6)	NA	NA	NA	NA	5155.4	[ 3538, 8102)	155.9	42.3	[25, 54.6)
780	PI	22	Piauí	Lagoa do Piauí	220558	2205581	3966	643.3	486.8	584	436.5	304	123	9.5	5.1	10.4	5.6	10.4	5.6	[ 0.1, 13.6)	NA	NA	NA	NA	11383.5	[ 8102, 14202)	427.8	9.3	[0.1, 11.8)
781	PI	22	Piauí	Lagoa do Sítio	220559	2205599	5026.3	815.3	616.9	740.1	553.1	1159	437	28.4	14.2	31.3	15.8	31.3	15.8	[27.5, 45.0)	NA	NA	NA	NA	6210.3	[ 3538, 8102)	805	6.2	[0.1, 11.8)
782	PI	22	Piauí	Landri Sales	220560	2205607	5256.5	852.6	645.2	774	578.5	867	232	20.3	7.2	22.4	8	22.4	8	[13.6, 27.5)	NA	NA	NA	NA	10892.4	[ 8102, 14202)	1088.6	4.8	[0.1, 11.8)
783	PI	22	Piauí	Luís Correia	220570	2205706	29435.3	4774.4	3612.9	4334.2	3239.3	1494	381	6.3	2.1	6.9	2.4	6.9	2.4	[ 0.1, 13.6)	NA	NA	NA	NA	7462.8	[ 3538, 8102)	1074.1	27.4	[25, 54.6)
784	PI	22	Piauí	Luzilândia	220580	2205805	25050.2	4063.1	3074.7	3688.5	2756.7	1904	82	9.4	0.5	10.3	0.6	10.3	0.6	[ 0.1, 13.6)	NA	NA	NA	NA	6430	[ 3538, 8102)	705.6	35.5	[25, 54.6)
785	PI	22	Piauí	Madeiro	220585	2205854	8080.5	1310.7	991.8	1189.8	889.2	986	42	15	0.8	16.6	0.9	16.6	0.9	[13.6, 27.5)	NA	NA	NA	NA	5005	[ 3538, 8102)	178.8	45.2	[25, 54.6)
786	PI	22	Piauí	Manoel Emídio	220590	2205904	5266.7	854.3	646.4	775.5	579.6	548	117	12.8	3.6	14.1	4	14.1	4	[13.6, 27.5)	NA	NA	NA	NA	6809.8	[ 3538, 8102)	1620.4	3.3	[0.1, 11.8)
787	PI	22	Piauí	Marcolândia	220595	2205953	8193.6	1329	1005.7	1206.5	901.7	770	249	11.6	5	12.8	5.5	12.8	5.5	[ 0.1, 13.6)	NA	NA	NA	NA	6389.9	[ 3538, 8102)	136.8	59.9	[54.6, 13251]
788	PI	22	Piauí	Marcos Parente	220600	2206001	4486.6	727.7	550.7	660.6	493.7	1104	273	30.3	9.9	33.4	11.1	33.4	11.1	[27.5, 45.0)	NA	NA	NA	NA	6765.3	[ 3538, 8102)	677.4	6.6	[0.1, 11.8)
789	PI	22	Piauí	Massapê do Piauí	220605	2206050	6320.8	1025.2	775.8	930.7	695.6	491	178	9.6	4.6	10.6	5.1	10.6	5.1	[ 0.1, 13.6)	NA	NA	NA	NA	4917.1	[ 3538, 8102)	530.2	11.9	[11.8, 25.0)
790	PI	22	Piauí	Matias Olímpio	220610	2206100	10701.2	1735.7	1313.5	1575.7	1177.7	939	24	10.8	0.4	11.9	0.4	11.9	0.4	[ 0.1, 13.6)	NA	NA	NA	NA	5580.6	[ 3538, 8102)	226.8	47.2	[25, 54.6)
791	PI	22	Piauí	Miguel Alves	220620	2206209	33019	5355.7	4052.8	4861.9	3633.7	821	331	3.1	1.6	3.4	1.8	3.4	1.8	[ 0.1, 13.6)	NA	NA	NA	NA	5409.1	[ 3538, 8102)	1392.1	23.7	[11.8, 25.0)
792	PI	22	Piauí	Miguel Leão	220630	2206308	1240.6	201.2	152.3	182.7	136.5	151	63	15	8.3	16.5	9.2	16.5	9.2	[13.6, 27.5)	NA	NA	NA	NA	9648.9	[ 8102, 14202)	93.4	13.3	[11.8, 25.0)
793	PI	22	Piauí	Milton Brandão	220635	2206357	6663.7	1080.9	817.9	981.2	733.3	857	45	15.9	1.1	17.5	1.2	17.5	1.2	[13.6, 27.5)	NA	NA	NA	NA	5289.7	[ 3538, 8102)	1309.1	5.1	[0.1, 11.8)
794	PI	22	Piauí	Monsenhor Gil	220640	2206407	10418.3	1689.8	1278.7	1534	1146.5	722	243	8.5	3.8	9.4	4.2	9.4	4.2	[ 0.1, 13.6)	NA	NA	NA	NA	7716.5	[ 3538, 8102)	567.9	18.3	[11.8, 25.0)
795	PI	22	Piauí	Monsenhor Hipólito	220650	2206506	7571.2	1228	929.3	1114.8	833.2	491	135	8	2.9	8.8	3.2	8.8	3.2	[ 0.1, 13.6)	NA	NA	NA	NA	5888.9	[ 3538, 8102)	401.6	18.9	[11.8, 25.0)
796	PI	22	Piauí	Monte Alegre do Piauí	220660	2206605	10450.3	1695	1282.7	1538.8	1150	51	4	0.6	0.1	0.7	0.1	0.7	0.1	[ 0.1, 13.6)	NA	NA	NA	NA	11124.4	[ 8102, 14202)	2417.4	4.3	[0.1, 11.8)
797	PI	22	Piauí	Morro Cabeça no Tempo	220665	2206654	4161.4	675	510.8	612.7	458	3	1	0.1	0	0.1	0	0.1	0	[ 0.1, 13.6)	NA	NA	NA	NA	5917.3	[ 3538, 8102)	2207.7	1.9	[0.1, 11.8)
798	PI	22	Piauí	Morro do Chapéu do Piauí	220667	2206670	6646.3	1078	815.8	978.6	731.4	1004	23	18.6	0.6	20.5	0.6	20.5	0.6	[13.6, 27.5)	NA	NA	NA	NA	5417.4	[ 3538, 8102)	328.4	20.2	[11.8, 25.0)
799	PI	22	Piauí	Murici dos Portelas	220669	2206696	8851.4	1435.7	1086.4	1303.3	974.1	336	63	4.7	1.2	5.2	1.3	5.2	1.3	[ 0.1, 13.6)	NA	NA	NA	NA	5547.5	[ 3538, 8102)	475.7	18.6	[11.8, 25.0)
800	PI	22	Piauí	Nazaré do Piauí	220670	2206704	7286.4	1181.9	894.3	1072.9	801.9	1878	492	31.8	11	35	12.3	35	12.3	[27.5, 45.0)	NA	NA	NA	NA	5527	[ 3538, 8102)	1315.8	5.5	[0.1, 11.8)
801	PI	22	Piauí	Nazária	220672	2206720	8335.8	1352.1	1023.1	1227.4	917.3	349	124	5.2	2.4	5.7	2.7	5.7	2.7	[ 0.1, 13.6)	NA	NA	NA	NA	7011.4	[ 3538, 8102)	362.4	23	[11.8, 25.0)
802	PI	22	Piauí	Nossa Senhora de Nazaré	220675	2206753	4726.3	766.6	580.1	695.9	520.1	1674	558	43.7	19.2	48.1	21.5	48.1	21.5	[45.0,100.0]	NA	NA	NA	NA	5575.8	[ 3538, 8102)	356.9	13.2	[11.8, 25.0)
803	PI	22	Piauí	Nossa Senhora dos Remédios	220680	2206803	8463.2	1372.7	1038.8	1246.2	931.4	793	20	11.6	0.4	12.7	0.4	12.7	0.4	[ 0.1, 13.6)	NA	NA	NA	NA	5873.4	[ 3538, 8102)	357.9	23.6	[11.8, 25.0)
804	PI	22	Piauí	Novo Oriente do Piauí	220690	2206902	6499.6	1054.2	797.8	957	715.3	1582	641	30	16.1	33.1	17.9	33.1	17.9	[27.5, 45.0)	NA	NA	NA	NA	5423.2	[ 3538, 8102)	525.9	12.4	[11.8, 25.0)
805	PI	22	Piauí	Novo Santo Antônio	220695	2206951	3183.6	516.4	390.8	468.8	350.4	390	91	15.1	4.7	16.6	5.2	16.6	5.2	[13.6, 27.5)	NA	NA	NA	NA	6144.3	[ 3538, 8102)	443.9	7.2	[0.1, 11.8)
806	PI	22	Piauí	Oeiras	220700	2207009	36296.6	5887.3	4455	5344.5	3994.4	5047	1493	17.1	6.7	18.9	7.5	18.9	7.5	[13.6, 27.5)	NA	NA	NA	NA	8909.7	[ 8102, 14202)	2703.1	13.4	[11.8, 25.0)
807	PI	22	Piauí	Olho D'Água do Piauí	220710	2207108	2517.8	408.4	309	370.7	277.1	261	107	12.8	6.9	14.1	7.7	14.1	7.7	[13.6, 27.5)	NA	NA	NA	NA	6379.6	[ 3538, 8102)	183.6	13.7	[11.8, 25.0)
808	PI	22	Piauí	Padre Marcos	220720	2207207	6748.2	1094.6	828.3	993.6	742.6	918	387	16.8	9.3	18.5	10.4	18.5	10.4	[13.6, 27.5)	NA	NA	NA	NA	6619.2	[ 3538, 8102)	278.7	24.2	[11.8, 25.0)
809	PI	22	Piauí	Paes Landim	220730	2207306	4077.7	661.4	500.5	600.4	448.7	174	31	5.3	1.2	5.8	1.4	5.8	1.4	[ 0.1, 13.6)	NA	NA	NA	NA	7133.6	[ 3538, 8102)	401.4	10.2	[0.1, 11.8)
810	PI	22	Piauí	Pajeú do Piauí	220735	2207355	3386.1	549.2	415.6	498.6	372.6	975	297	35.5	14.3	39.1	15.9	39.1	15.9	[27.5, 45.0)	NA	NA	NA	NA	6754.6	[ 3538, 8102)	987	3.4	[0.1, 11.8)
811	PI	22	Piauí	Palmeira do Piauí	220740	2207405	4993.1	809.9	612.9	735.2	549.5	67	11	1.7	0.4	1.8	0.4	1.8	0.4	[ 0.1, 13.6)	NA	NA	NA	NA	11514.3	[ 8102, 14202)	2024	2.5	[0.1, 11.8)
812	PI	22	Piauí	Palmeirais	220750	2207504	14162	2297.1	1738.2	2085.3	1558.5	748	255	6.5	2.9	7.2	3.3	7.2	3.3	[ 0.1, 13.6)	NA	NA	NA	NA	5539.7	[ 3538, 8102)	1493.8	9.5	[0.1, 11.8)
813	PI	22	Piauí	Paquetá	220755	2207553	3935.1	638.3	483	579.4	433.1	564	159	17.7	6.6	19.5	7.3	19.5	7.3	[13.6, 27.5)	NA	NA	NA	NA	6209.2	[ 3538, 8102)	432.6	9.1	[0.1, 11.8)
814	PI	22	Piauí	Parnaguá	220760	2207603	10538	1709.3	1293.4	1551.7	1159.7	104	10	1.2	0.2	1.3	0.2	1.3	0.2	[ 0.1, 13.6)	NA	NA	NA	NA	6473.4	[ 3538, 8102)	3428.8	3.1	[0.1, 11.8)
815	PI	22	Piauí	Parnaíba	220770	2207702	149463.4	24243	18345.1	22007.8	16448.3	13877	3311	11.4	3.6	12.6	4	12.6	4	[ 0.1, 13.6)	NA	NA	NA	NA	11393.9	[ 8102, 14202)	436.9	342.1	[54.6, 13251]
816	PI	22	Piauí	Passagem Franca do Piauí	220775	2207751	4455.8	722.7	546.9	656.1	490.4	203	85	5.6	3.1	6.2	3.5	6.2	3.5	[ 0.1, 13.6)	NA	NA	NA	NA	6740.9	[ 3538, 8102)	643.2	6.9	[0.1, 11.8)
817	PI	22	Piauí	Patos do Piauí	220777	2207777	6247.4	1013.3	766.8	919.9	687.5	921	231	18.2	6	20	6.7	20	6.7	[13.6, 27.5)	NA	NA	NA	NA	5785.2	[ 3538, 8102)	801.4	7.8	[0.1, 11.8)
818	PI	22	Piauí	Pau D'Arco do Piauí	220779	2207793	3916.2	635.2	480.7	576.6	431	128	46	4	1.9	4.4	2.1	4.4	2.1	[ 0.1, 13.6)	NA	NA	NA	NA	5072.4	[ 3538, 8102)	430	9.1	[0.1, 11.8)
819	PI	22	Piauí	Paulistana	220780	2207801	20139.6	3266.6	2471.9	2965.5	2216.3	2489	877	15.2	7.1	16.8	7.9	16.8	7.9	[13.6, 27.5)	NA	NA	NA	NA	8481.8	[ 8102, 14202)	1941.1	10.4	[0.1, 11.8)
820	PI	22	Piauí	Pavussu	220785	2207850	3648.9	591.9	447.9	537.3	401.6	704	241	23.8	10.8	26.2	12	26.2	12	[13.6, 27.5)	NA	NA	NA	NA	5980	[ 3538, 8102)	1090.7	3.3	[0.1, 11.8)
821	PI	22	Piauí	Pedro II	220790	2207900	38048.3	6171.4	4670	5602.4	4187.2	3706	130	12	0.6	13.2	0.6	13.2	0.6	[ 0.1, 13.6)	NA	NA	NA	NA	6262	[ 3538, 8102)	1544.4	24.6	[11.8, 25.0)
822	PI	22	Piauí	Pedro Laurentino	220793	2207934	2474.2	401.3	303.7	364.3	272.3	86	37	4.3	2.4	4.7	2.7	4.7	2.7	[ 0.1, 13.6)	NA	NA	NA	NA	7090.3	[ 3538, 8102)	870.6	2.8	[0.1, 11.8)
823	PI	22	Piauí	Nova Santa Rita	220795	2207959	4279.2	694.1	525.2	630.1	470.9	125	52	3.6	2	4	2.2	4	2.2	[ 0.1, 13.6)	NA	NA	NA	NA	6436.1	[ 3538, 8102)	909.7	4.7	[0.1, 11.8)
824	PI	22	Piauí	Picos	220800	2208007	76265.7	12370.3	9360.9	11229.8	8392.9	35456	9758	57.3	20.8	63.1	23.3	63.1	23.3	[45.0,100.0]	NA	NA	NA	NA	15469.2	[14202, 23323)	577.3	132.1	[54.6, 13251]
825	PI	22	Piauí	Pimenteiras	220810	2208106	11909.6	1931.7	1461.8	1753.6	1310.6	1364	512	14.1	7	15.6	7.8	15.6	7.8	[13.6, 27.5)	NA	NA	NA	NA	5530.4	[ 3538, 8102)	4562.6	2.6	[0.1, 11.8)
826	PI	22	Piauí	Pio IX	220820	2208205	18037.6	2925.7	2213.9	2655.9	1985	1530	668	10.5	6	11.5	6.7	11.5	6.7	[ 0.1, 13.6)	NA	NA	NA	NA	6621.2	[ 3538, 8102)	1948.1	9.3	[0.1, 11.8)
827	PI	22	Piauí	Piracuruca	220830	2208304	28174.2	4569.9	3458.1	4148.5	3100.5	2863	132	12.5	0.8	13.8	0.9	13.8	0.9	[13.6, 27.5)	NA	NA	NA	NA	7412.8	[ 3538, 8102)	2368.9	11.9	[11.8, 25.0)
828	PI	22	Piauí	Piripiri	220840	2208403	62654.1	10162.5	7690.2	9225.5	6895	9267	1227	18.2	3.2	20.1	3.6	20.1	3.6	[13.6, 27.5)	NA	NA	NA	NA	8663.6	[ 8102, 14202)	1407.2	44.5	[25, 54.6)
829	PI	22	Piauí	Porto	220850	2208502	12248	1986.6	1503.3	1803.5	1347.9	727	76	7.3	1	8.1	1.1	8.1	1.1	[ 0.1, 13.6)	NA	NA	NA	NA	5383.5	[ 3538, 8102)	253.1	48.4	[25, 54.6)
830	PI	22	Piauí	Porto Alegre do Piauí	220855	2208551	2638.7	428	323.9	388.5	290.4	226	52	10.6	3.2	11.6	3.6	11.6	3.6	[ 0.1, 13.6)	NA	NA	NA	NA	7728	[ 3538, 8102)	1168	2.3	[0.1, 11.8)
831	PI	22	Piauí	Prata do Piauí	220860	2208601	3108.9	504.3	381.6	457.8	342.1	115	42	4.6	2.2	5	2.5	5	2.5	[ 0.1, 13.6)	NA	NA	NA	NA	5912.5	[ 3538, 8102)	196.8	15.8	[11.8, 25.0)
832	PI	22	Piauí	Queimada Nova	220865	2208650	8778.4	1423.9	1077.5	1292.6	966.1	781	258	11	4.8	12.1	5.3	12.1	5.3	[ 0.1, 13.6)	NA	NA	NA	NA	6261.1	[ 3538, 8102)	1284.8	6.8	[0.1, 11.8)
833	PI	22	Piauí	Redenção do Gurguéia	220870	2208700	8586.6	1392.7	1053.9	1264.3	944.9	101	20	1.5	0.4	1.6	0.4	1.6	0.4	[ 0.1, 13.6)	NA	NA	NA	NA	6441.7	[ 3538, 8102)	2470.5	3.5	[0.1, 11.8)
834	PI	22	Piauí	Regeneração	220880	2208809	17712.8	2873	2174.1	2608.1	1949.3	687	216	4.8	2	5.3	2.2	5.3	2.2	[ 0.1, 13.6)	NA	NA	NA	NA	7018.6	[ 3538, 8102)	1251.3	14.2	[11.8, 25.0)
835	PI	22	Piauí	Riacho Frio	220885	2208858	4259.3	690.9	522.8	627.2	468.7	39	1	1.1	0	1.2	0	1.2	0	[ 0.1, 13.6)	NA	NA	NA	NA	6709.9	[ 3538, 8102)	2220.6	1.9	[0.1, 11.8)
836	PI	22	Piauí	Ribeira do Piauí	220887	2208874	4371.6	709.1	536.6	643.7	481.1	232	62	6.5	2.3	7.2	2.6	7.2	2.6	[ 0.1, 13.6)	NA	NA	NA	NA	16302.3	[14202, 23323)	1012.5	4.3	[0.1, 11.8)
837	PI	22	Piauí	Ribeiro Gonçalves	220890	2208908	7116.7	1154.3	873.5	1047.9	783.2	201	72	3.5	1.6	3.8	1.8	3.8	1.8	[ 0.1, 13.6)	NA	NA	NA	NA	32141.7	[23323,525450]	3987.1	1.8	[0.1, 11.8)
838	PI	22	Piauí	Rio Grande do Piauí	220900	2209005	6334	1027.4	777.4	932.7	697	561	115	10.9	3	12	3.3	12	3.3	[ 0.1, 13.6)	NA	NA	NA	NA	5901.6	[ 3538, 8102)	636	10	[0.1, 11.8)
839	PI	22	Piauí	Santa Cruz do Piauí	220910	2209104	6124	993.3	751.7	901.7	673.9	818	358	16.5	9.5	18.1	10.6	18.1	10.6	[13.6, 27.5)	NA	NA	NA	NA	6434.7	[ 3538, 8102)	582.7	10.5	[0.1, 11.8)
840	PI	22	Piauí	Santa Cruz dos Milagres	220915	2209153	3913.1	634.7	480.3	576.2	430.6	421	190	13.3	7.9	14.6	8.8	14.6	8.8	[13.6, 27.5)	NA	NA	NA	NA	6659.8	[ 3538, 8102)	978.5	4	[0.1, 11.8)
841	PI	22	Piauí	Santa Filomena	220920	2209203	6157.4	998.7	755.8	906.6	677.6	21	9	0.4	0.2	0.5	0.3	0.5	0.3	[ 0.1, 13.6)	NA	NA	NA	NA	27399.6	[23323,525450]	5293.7	1.2	[0.1, 11.8)
842	PI	22	Piauí	Santa Luz	220930	2209302	5698.3	924.3	699.4	839	627.1	76	24	1.6	0.7	1.8	0.8	1.8	0.8	[ 0.1, 13.6)	NA	NA	NA	NA	6306.7	[ 3538, 8102)	1185.4	4.8	[0.1, 11.8)
843	PI	22	Piauí	Santana do Piauí	220935	2209351	4584.3	743.6	562.7	675	504.5	339	119	9.1	4.2	10	4.7	10	4.7	[ 0.1, 13.6)	NA	NA	NA	NA	5712	[ 3538, 8102)	112.2	40.9	[25, 54.6)
844	PI	22	Piauí	Santa Rosa do Piauí	220937	2209377	5184.8	841	636.4	763.4	570.6	319	118	7.6	3.7	8.4	4.1	8.4	4.1	[ 0.1, 13.6)	NA	NA	NA	NA	5679.4	[ 3538, 8102)	338.3	15.3	[11.8, 25.0)
845	PI	22	Piauí	Santo Antônio de Lisboa	220940	2209401	6223.4	1009.4	763.9	916.4	684.9	534	168	10.6	4.4	11.7	4.9	11.7	4.9	[ 0.1, 13.6)	NA	NA	NA	NA	7141.8	[ 3538, 8102)	385.3	16.2	[11.8, 25.0)
846	PI	22	Piauí	Santo Antônio dos Milagres	220945	2209450	2110.6	342.3	259.1	310.8	232.3	42	20	2.5	1.5	2.7	1.7	2.7	1.7	[ 0.1, 13.6)	NA	NA	NA	NA	5473.7	[ 3538, 8102)	33.6	62.7	[54.6, 13251]
847	PI	22	Piauí	Santo Inácio do Piauí	220950	2209500	3716.9	602.9	456.2	547.3	409	107	33	3.5	1.4	3.9	1.6	3.9	1.6	[ 0.1, 13.6)	NA	NA	NA	NA	6155	[ 3538, 8102)	852.1	4.4	[0.1, 11.8)
848	PI	22	Piauí	São Braz do Piauí	220955	2209559	4371.1	709	536.5	643.6	481	553	212	15.6	7.9	17.2	8.8	17.2	8.8	[13.6, 27.5)	NA	NA	NA	NA	5438.6	[ 3538, 8102)	656	6.7	[0.1, 11.8)
849	PI	22	Piauí	São Félix do Piauí	220960	2209609	2954	479.1	362.6	435	325.1	589	197	24.6	10.9	27.1	12.1	27.1	12.1	[13.6, 27.5)	NA	NA	NA	NA	6742	[ 3538, 8102)	627	4.7	[0.1, 11.8)
850	PI	22	Piauí	São Francisco de Assis do Piauí	220965	2209658	5710.6	926.3	700.9	840.9	628.4	266	112	5.7	3.2	6.3	3.6	6.3	3.6	[ 0.1, 13.6)	NA	NA	NA	NA	5644.6	[ 3538, 8102)	1072.9	5.3	[0.1, 11.8)
851	PI	22	Piauí	São Francisco do Piauí	220970	2209708	6337.6	1028	777.9	933.2	697.4	910	261	17.7	6.7	19.5	7.5	19.5	7.5	[13.6, 27.5)	NA	NA	NA	NA	6168.1	[ 3538, 8102)	1341.5	4.7	[0.1, 11.8)
852	PI	22	Piauí	São Gonçalo do Gurguéia	220975	2209757	2944.4	477.6	361.4	433.5	324	40	3	1.7	0.2	1.8	0.2	1.8	0.2	[ 0.1, 13.6)	NA	NA	NA	NA	8217.2	[ 8102, 14202)	1385.3	2.1	[0.1, 11.8)
853	PI	22	Piauí	São Gonçalo do Piauí	220980	2209807	4889.5	793.1	600.1	720	538.1	194	69	4.9	2.3	5.4	2.6	5.4	2.6	[ 0.1, 13.6)	NA	NA	NA	NA	5909.2	[ 3538, 8102)	150.5	32.5	[25, 54.6)
854	PI	22	Piauí	São João da Canabrava	220985	2209856	4520.3	733.2	554.8	665.6	497.5	1062	148	29	5.3	31.9	6	31.9	6	[27.5, 45.0)	NA	NA	NA	NA	5901.2	[ 3538, 8102)	480.5	9.4	[0.1, 11.8)
855	PI	22	Piauí	São João da Fronteira	220987	2209872	5843.8	947.9	717.3	860.5	643.1	580	10	12.2	0.3	13.5	0.3	13.5	0.3	[ 0.1, 13.6)	NA	NA	NA	NA	6050.8	[ 3538, 8102)	817.1	7.2	[0.1, 11.8)
856	PI	22	Piauí	São João da Serra	220990	2209906	6106.7	990.5	749.5	899.2	672	314	64	6.3	1.7	7	1.9	7	1.9	[ 0.1, 13.6)	1	NA	100	NA	6133.1	[ 3538, 8102)	994.2	6.1	[0.1, 11.8)
857	PI	22	Piauí	São João da Varjota	220995	2209955	4741.8	769.1	582	698.2	521.8	447	80	11.6	2.7	12.8	3.1	12.8	3.1	[ 0.1, 13.6)	NA	NA	NA	NA	4975.7	[ 3538, 8102)	394.5	12	[11.8, 25.0)
858	PI	22	Piauí	São João do Arraial	220997	2209971	7704.1	1249.6	945.6	1134.4	847.8	865	37	13.8	0.8	15.3	0.9	15.3	0.9	[13.6, 27.5)	NA	NA	NA	NA	4988.2	[ 3538, 8102)	213.4	36.1	[25, 54.6)
859	PI	22	Piauí	São João do Piauí	221000	2210003	20092.7	3259	2466.2	2958.6	2211.2	402	144	2.5	1.2	2.7	1.3	2.7	1.3	[ 0.1, 13.6)	NA	NA	NA	NA	8760.9	[ 8102, 14202)	1527.5	13.2	[11.8, 25.0)
860	PI	22	Piauí	São José do Divino	221005	2210052	5241.2	850.1	643.3	771.7	576.8	642	48	15.1	1.5	16.6	1.7	16.6	1.7	[13.6, 27.5)	NA	NA	NA	NA	7051	[ 3538, 8102)	319.4	16.4	[11.8, 25.0)
861	PI	22	Piauí	São José do Peixe	221010	2210102	3705.4	601	454.8	545.6	407.8	407	154	13.5	6.8	14.9	7.6	14.9	7.6	[13.6, 27.5)	NA	NA	NA	NA	7117.2	[ 3538, 8102)	1287.2	2.9	[0.1, 11.8)
862	PI	22	Piauí	São José do Piauí	221020	2210201	6621.6	1074	812.7	975	728.7	403	158	7.5	3.9	8.3	4.3	8.3	4.3	[ 0.1, 13.6)	NA	NA	NA	NA	6342	[ 3538, 8102)	373.3	17.7	[11.8, 25.0)
863	PI	22	Piauí	São Julião	221030	2210300	6009.7	974.8	737.6	884.9	661.4	290	110	6	3	6.6	3.3	6.6	3.3	[ 0.1, 13.6)	NA	NA	NA	NA	5910.3	[ 3538, 8102)	291.1	20.6	[11.8, 25.0)
864	PI	22	Piauí	São Lourenço do Piauí	221035	2210359	4492	728.6	551.3	661.4	494.3	371	129	10.2	4.7	11.2	5.2	11.2	5.2	[ 0.1, 13.6)	NA	NA	NA	NA	5622.1	[ 3538, 8102)	673.8	6.7	[0.1, 11.8)
865	PI	22	Piauí	São Luis do Piauí	221037	2210375	2596.5	421.2	318.7	382.3	285.7	745	160	35.4	10	39	11.2	39	11.2	[27.5, 45.0)	NA	NA	NA	NA	5569.8	[ 3538, 8102)	217.9	11.9	[11.8, 25.0)
866	PI	22	Piauí	São Miguel da Baixa Grande	221038	2210383	2355.7	382.1	289.1	346.9	259.2	116	38	6.1	2.6	6.7	2.9	6.7	2.9	[ 0.1, 13.6)	NA	NA	NA	NA	6774.3	[ 3538, 8102)	444.5	5.3	[0.1, 11.8)
867	PI	22	Piauí	São Miguel do Fidalgo	221039	2210391	2996.9	486.1	367.8	441.3	329.8	61	13	2.5	0.7	2.8	0.8	2.8	0.8	[ 0.1, 13.6)	NA	NA	NA	NA	6118.3	[ 3538, 8102)	813.4	3.7	[0.1, 11.8)
868	PI	22	Piauí	São Miguel do Tapuio	221040	2210409	17899.5	2903.3	2197	2635.6	1969.8	2455	553	16.9	5	18.6	5.6	18.6	5.6	[13.6, 27.5)	NA	NA	NA	NA	5620.2	[ 3538, 8102)	4989	3.6	[0.1, 11.8)
869	PI	22	Piauí	São Pedro do Piauí	221050	2210508	13966.7	2265.4	1714.3	2056.5	1537	655	260	5.8	3	6.4	3.4	6.4	3.4	[ 0.1, 13.6)	NA	NA	NA	NA	6111.4	[ 3538, 8102)	518.3	26.9	[25, 54.6)
870	PI	22	Piauí	São Raimundo Nonato	221060	2210607	33635.4	5455.7	4128.4	4952.6	3701.5	7665	3465	28.1	16.8	31	18.7	31	18.7	[27.5, 45.0)	NA	NA	NA	NA	9773.8	[ 8102, 14202)	2415.3	13.9	[11.8, 25.0)
871	PI	22	Piauí	Sebastião Barros	221062	2210623	3479.6	564.4	427.1	512.4	382.9	15	6	0.5	0.3	0.6	0.3	0.6	0.3	[ 0.1, 13.6)	NA	NA	NA	NA	8369.8	[ 8102, 14202)	893.5	3.9	[0.1, 11.8)
872	PI	22	Piauí	Sebastião Leal	221063	2210631	4203.1	681.7	515.9	618.9	462.5	1318	437	38.7	16.9	42.6	18.9	42.6	18.9	[27.5, 45.0)	NA	NA	NA	NA	20496.9	[14202, 23323)	3148.9	1.3	[0.1, 11.8)
873	PI	22	Piauí	Sigefredo Pacheco	221065	2210656	9822.8	1593.3	1205.7	1446.4	1081	2595	707	32.6	11.7	35.9	13.1	35.9	13.1	[27.5, 45.0)	NA	NA	NA	NA	5100.2	[ 3538, 8102)	1031.1	9.5	[0.1, 11.8)
874	PI	22	Piauí	Simões	221070	2210706	14387.7	2333.7	1765.9	2118.5	1583.3	1594	659	13.7	7.5	15	8.3	15	8.3	[13.6, 27.5)	NA	NA	NA	NA	10523.6	[ 8102, 14202)	1076.1	13.4	[11.8, 25.0)
875	PI	22	Piauí	Simplício Mendes	221080	2210805	12396.3	2010.7	1521.5	1825.3	1364.2	248	80	2.5	1.1	2.7	1.2	2.7	1.2	[ 0.1, 13.6)	NA	NA	NA	NA	8770.5	[ 8102, 14202)	1360	9.1	[0.1, 11.8)
876	PI	22	Piauí	Socorro do Piauí	221090	2210904	4523.4	733.7	555.2	666	497.8	393	165	10.7	5.9	11.8	6.6	11.8	6.6	[ 0.1, 13.6)	NA	NA	NA	NA	5566.3	[ 3538, 8102)	761.9	5.9	[0.1, 11.8)
877	PI	22	Piauí	Sussuapara	221093	2210938	6507.9	1055.6	798.8	958.3	716.2	533	148	10.1	3.7	11.1	4.1	11.1	4.1	[ 0.1, 13.6)	NA	NA	NA	NA	6836.6	[ 3538, 8102)	205.2	31.7	[25, 54.6)
878	PI	22	Piauí	Tamboril do Piauí	221095	2210953	2841.1	460.8	348.7	418.3	312.7	243	98	10.5	5.6	11.6	6.3	11.6	6.3	[ 0.1, 13.6)	NA	NA	NA	NA	6231.5	[ 3538, 8102)	1587.3	1.8	[0.1, 11.8)
879	PI	22	Piauí	Tanque do Piauí	221097	2210979	2695.7	437.2	330.9	396.9	296.7	406	106	18.6	6.4	20.5	7.1	20.5	7.1	[13.6, 27.5)	NA	NA	NA	NA	7372.3	[ 3538, 8102)	398	6.8	[0.1, 11.8)
880	PI	22	Piauí	Teresina	221100	2211001	841205.9	136443.6	103249.6	123863.5	92573.6	173708	68120	25.5	13.2	28	14.7	28	14.7	[27.5, 45.0)	1605	870	23.2	18.9	19850.1	[14202, 23323)	1391.3	604.6	[54.6, 13251]
881	PI	22	Piauí	União	221110	2211100	43546.3	7063.2	5344.9	6412	4792.2	1979	623	5.6	2.3	6.2	2.6	6.2	2.6	[ 0.1, 13.6)	NA	NA	NA	NA	6757.3	[ 3538, 8102)	1170.7	37.2	[25, 54.6)
882	PI	22	Piauí	Uruçuí	221120	2211209	20916.2	3392.6	2567.3	3079.8	2301.8	200	55	1.2	0.4	1.3	0.5	1.3	0.5	[ 0.1, 13.6)	NA	NA	NA	NA	45686.1	[23323,525450]	8413	2.5	[0.1, 11.8)
883	PI	22	Piauí	Valença do Piauí	221130	2211308	20573.4	3337	2525.2	3029.3	2264.1	5560	2187	33.3	17.3	36.7	19.3	36.7	19.3	[27.5, 45.0)	NA	NA	NA	NA	8647.1	[ 8102, 14202)	1333.7	15.4	[11.8, 25.0)
884	PI	22	Piauí	Várzea Branca	221135	2211357	4903.7	795.4	601.9	722	539.6	356	144	9	4.8	9.9	5.3	9.9	5.3	[ 0.1, 13.6)	NA	NA	NA	NA	5531.3	[ 3538, 8102)	450.4	10.9	[0.1, 11.8)
885	PI	22	Piauí	Várzea Grande	221140	2211407	4343.8	704.6	533.2	639.6	478	612	213	17.4	8	19.1	8.9	19.1	8.9	[13.6, 27.5)	NA	NA	NA	NA	5919.4	[ 3538, 8102)	236.5	18.4	[11.8, 25.0)
886	PI	22	Piauí	Vera Mendes	221150	2211506	3025.3	490.7	371.3	445.5	332.9	674	229	27.5	12.3	30.3	13.8	30.3	13.8	[27.5, 45.0)	NA	NA	NA	NA	6403.8	[ 3538, 8102)	342	8.8	[0.1, 11.8)
887	PI	22	Piauí	Vila Nova do Piauí	221160	2211605	2989.9	485	367	440.2	329	993	392	41	21.4	45.1	23.8	45.1	23.8	[45.0,100.0]	NA	NA	NA	NA	7951.7	[ 3538, 8102)	221.6	13.5	[11.8, 25.0)
888	PI	22	Piauí	Wall Ferraz	221170	2211704	4368.9	708.6	536.2	643.3	480.8	546	195	15.4	7.3	17	8.1	17	8.1	[13.6, 27.5)	NA	NA	NA	NA	5776.9	[ 3538, 8102)	270.4	16.2	[11.8, 25.0)
889	CE	23	Ceará	Abaiara	230010	2300101	11212.9	1803.4	1421.5	1521.3	1196.9	1324	596	14.7	8.4	17.4	10	17.4	10	[13.6, 27.5)	NA	NA	NA	NA	5839.4	[ 3538, 8102)	180.8	62	[54.6, 13251]
890	CE	23	Ceará	Acarape	230015	2300150	15950	2565.2	2022	2164	1702.5	1162	239	9.1	2.4	10.7	2.8	10.7	2.8	[ 0.1, 13.6)	NA	NA	NA	NA	6977.3	[ 3538, 8102)	130	122.7	[54.6, 13251]
891	CE	23	Ceará	Acaraú	230020	2300200	60575.2	9742.3	7679.1	8218.6	6465.8	3867	1524	7.9	4	9.4	4.7	9.4	4.7	[ 0.1, 13.6)	NA	NA	NA	NA	8485.9	[ 8102, 14202)	842.5	71.9	[54.6, 13251]
892	CE	23	Ceará	Acopiara	230030	2300309	52822.7	8495.5	6696.3	7166.8	5638.3	3387	1202	8	3.6	9.5	4.3	9.5	4.3	[ 0.1, 13.6)	NA	NA	NA	NA	6281	[ 3538, 8102)	2254.3	23.4	[11.8, 25.0)
893	CE	23	Ceará	Aiuaba	230040	2300408	16867.6	2712.8	2138.3	2288.5	1800.5	966	284	7.1	2.7	8.4	3.2	8.4	3.2	[ 0.1, 13.6)	NA	NA	NA	NA	5413.4	[ 3538, 8102)	2438.6	6.9	[0.1, 11.8)
894	CE	23	Ceará	Alcântaras	230050	2300507	11242.4	1808.1	1425.2	1525.3	1200	1936	621	21.4	8.7	25.4	10.3	25.4	10.3	[13.6, 27.5)	NA	NA	NA	NA	5147.5	[ 3538, 8102)	135.8	82.8	[54.6, 13251]
895	CE	23	Ceará	Altaneira	230060	2300606	7264.5	1168.3	920.9	985.6	775.4	630	166	10.8	3.6	12.8	4.3	12.8	4.3	[ 0.1, 13.6)	NA	NA	NA	NA	5781.5	[ 3538, 8102)	72.7	100	[54.6, 13251]
896	CE	23	Ceará	Alto Santo	230070	2300705	16790.8	2700.5	2128.6	2278.1	1792.3	2989	844	22.1	7.9	26.2	9.4	26.2	9.4	[13.6, 27.5)	NA	NA	NA	NA	7296.9	[ 3538, 8102)	1345.7	12.5	[11.8, 25.0)
897	CE	23	Ceará	Amontada	230075	2300754	41625.7	6694.7	5276.9	5647.6	4443.1	3118	1156	9.3	4.4	11	5.2	11	5.2	[ 0.1, 13.6)	NA	NA	NA	NA	8618.3	[ 8102, 14202)	1175	35.4	[25, 54.6)
898	CE	23	Ceará	Antonina do Norte	230080	2300804	7187.1	1155.9	911.1	975.1	767.2	424	118	7.3	2.6	8.7	3.1	8.7	3.1	[ 0.1, 13.6)	NA	NA	NA	NA	6445.9	[ 3538, 8102)	259.7	27.7	[25, 54.6)
899	CE	23	Ceará	Apuiarés	230090	2300903	14431.3	2321	1829.5	1958	1540.4	1665	421	14.3	4.6	17	5.5	17	5.5	[13.6, 27.5)	NA	NA	NA	NA	5645.2	[ 3538, 8102)	544	26.5	[25, 54.6)
900	CE	23	Ceará	Aquiraz	230100	2301000	76892.4	12366.6	9747.6	10432.5	8207.5	5749	1928	9.3	4	11	4.7	11	4.7	[ 0.1, 13.6)	NA	NA	NA	NA	21488.2	[14202, 23323)	480.2	160.1	[54.6, 13251]
901	CE	23	Ceará	Aracati	230110	2301109	72146.5	11603.3	9146	9788.6	7700.9	7626	2813	13.1	6.2	15.6	7.3	15.6	7.3	[13.6, 27.5)	NA	NA	NA	NA	14383.6	[14202, 23323)	1227.2	58.8	[54.6, 13251]
902	CE	23	Ceará	Aracoiaba	230120	2301208	26005.6	4182.5	3296.7	3528.3	2775.8	7862	3209	37.6	19.5	44.6	23.1	44.6	23.1	[27.5, 45.0)	NA	NA	NA	NA	6277.7	[ 3538, 8102)	644	40.4	[25, 54.6)
903	CE	23	Ceará	Ararendá	230125	2301257	10729	1725.5	1360.1	1455.7	1145.2	190	20	2.2	0.3	2.6	0.3	2.6	0.3	[ 0.1, 13.6)	NA	NA	NA	NA	5554.9	[ 3538, 8102)	342.3	31.3	[25, 54.6)
904	CE	23	Ceará	Araripe	230130	2301307	21188.3	3407.7	2686	2874.7	2261.6	1207	508	7.1	3.8	8.4	4.5	8.4	4.5	[ 0.1, 13.6)	NA	NA	NA	NA	6320.6	[ 3538, 8102)	1097.3	19.3	[11.8, 25.0)
905	CE	23	Ceará	Aratuba	230140	2301406	11439.4	1839.8	1450.2	1552.1	1221	3480	1256	37.8	17.3	44.8	20.6	44.8	20.6	[27.5, 45.0)	NA	NA	NA	NA	8231.4	[ 8102, 14202)	119.8	95.5	[54.6, 13251]
906	CE	23	Ceará	Arneiroz	230150	2301505	7750.8	1246.6	982.6	1051.6	827.3	420	114	6.7	2.3	8	2.8	8	2.8	[ 0.1, 13.6)	NA	NA	NA	NA	5675.1	[ 3538, 8102)	1068.4	7.3	[0.1, 11.8)
907	CE	23	Ceará	Assaré	230160	2301604	23006.9	3700.2	2916.6	3121.5	2455.8	1505	637	8.1	4.4	9.6	5.2	9.6	5.2	[ 0.1, 13.6)	NA	NA	NA	NA	6612.3	[ 3538, 8102)	1155.1	19.9	[11.8, 25.0)
908	CE	23	Ceará	Aurora	230170	2301703	24592.6	3955.2	3117.6	3336.6	2625	2362	727	11.9	4.7	14.2	5.5	14.2	5.5	[13.6, 27.5)	NA	NA	NA	NA	6467.8	[ 3538, 8102)	885.9	27.8	[25, 54.6)
909	CE	23	Ceará	Baixio	230180	2301802	6169.4	992.2	782.1	837	658.5	550	129	11.1	3.3	13.1	3.9	13.1	3.9	[ 0.1, 13.6)	NA	NA	NA	NA	6213.1	[ 3538, 8102)	145.6	42.4	[25, 54.6)
910	CE	23	Ceará	Banabuiú	230185	2301851	17807.2	2863.9	2257.4	2416	1900.7	2780	1221	19.4	10.8	23	12.8	23	12.8	[13.6, 27.5)	NA	NA	NA	NA	7340.1	[ 3538, 8102)	1081	16.5	[11.8, 25.0)
911	CE	23	Ceará	Barbalha	230190	2301901	58191.9	9359	7377	7895.3	6211.4	8426	3258	18	8.8	21.3	10.5	21.3	10.5	[13.6, 27.5)	459	259	13.7	12.4	12420.1	[ 8102, 14202)	608.2	95.7	[54.6, 13251]
912	CE	23	Ceará	Barreira	230195	2301950	20623.2	3316.8	2614.4	2798.1	2201.3	1341	437	8.1	3.3	9.6	4	9.6	4	[ 0.1, 13.6)	NA	NA	NA	NA	6435.4	[ 3538, 8102)	260	79.3	[54.6, 13251]
913	CE	23	Ceará	Barro	230200	2302008	22153.6	3563	2808.4	3005.7	2364.7	1949	686	10.9	4.9	13	5.8	13	5.8	[ 0.1, 13.6)	NA	NA	NA	NA	6379.6	[ 3538, 8102)	711.3	31.1	[25, 54.6)
914	CE	23	Ceará	Barroquinha	230205	2302057	14769.4	2375.4	1872.3	2003.9	1576.5	1097	454	9.2	4.8	10.9	5.8	10.9	5.8	[ 0.1, 13.6)	NA	NA	NA	NA	5916	[ 3538, 8102)	385.6	38.3	[25, 54.6)
915	CE	23	Ceará	Baturité	230210	2302107	34680.6	5577.7	4396.5	4705.3	3701.8	12560	5395	45	24.5	53.4	29.1	53.4	29.1	[45.0,100.0]	NA	NA	NA	NA	8431.7	[ 8102, 14202)	314.1	110.4	[54.6, 13251]
916	CE	23	Ceará	Beberibe	230220	2302206	51798.1	8330.7	6566.4	7027.8	5528.9	4431	1580	10.6	4.8	12.6	5.7	12.6	5.7	[ 0.1, 13.6)	NA	NA	NA	NA	11365.4	[ 8102, 14202)	1596.8	32.4	[25, 54.6)
917	CE	23	Ceará	Bela Cruz	230230	2302305	31887.6	5128.5	4042.4	4326.4	3403.7	2074	551	8.1	2.7	9.6	3.2	9.6	3.2	[ 0.1, 13.6)	NA	NA	NA	NA	5698.9	[ 3538, 8102)	842.1	37.9	[25, 54.6)
918	CE	23	Ceará	Boa Viagem	230240	2302404	53606.8	8621.6	6795.7	7273.2	5722	2670	566	6.2	1.7	7.3	2	7.3	2	[ 0.1, 13.6)	NA	NA	NA	NA	6175.1	[ 3538, 8102)	2835	18.9	[11.8, 25.0)
919	CE	23	Ceará	Brejo Santo	230250	2302503	47589.4	7653.8	6032.9	6456.7	5079.7	5694	2411	14.9	8	17.6	9.5	17.6	9.5	[13.6, 27.5)	NA	NA	NA	NA	10019.4	[ 8102, 14202)	654.7	72.7	[54.6, 13251]
920	CE	23	Ceará	Camocim	230260	2302602	62092.8	9986.4	7871.5	8424.5	6627.8	6600	2914	13.2	7.4	15.7	8.8	15.7	8.8	[13.6, 27.5)	NA	NA	NA	NA	8733.9	[ 8102, 14202)	1120.5	55.4	[54.6, 13251]
921	CE	23	Ceará	Campos Sales	230270	2302701	27017.3	4345.2	3425	3665.6	2883.8	756	284	3.5	1.7	4.1	2	4.1	2	[ 0.1, 13.6)	NA	NA	NA	NA	6939.7	[ 3538, 8102)	1082.6	25	[11.8, 25.0)
922	CE	23	Ceará	Canindé	230280	2302800	76451.1	12295.6	9691.7	10372.6	8160.4	2499	528	4.1	1.1	4.8	1.3	4.8	1.3	[ 0.1, 13.6)	NA	NA	NA	NA	7536.4	[ 3538, 8102)	3032.4	25.2	[25, 54.6)
923	CE	23	Ceará	Capistrano	230290	2302909	17478.3	2811	2215.7	2371.4	1865.6	4986	2024	35.5	18.3	42.1	21.7	42.1	21.7	[27.5, 45.0)	NA	NA	NA	NA	6490.5	[ 3538, 8102)	226.5	77.2	[54.6, 13251]
924	CE	23	Ceará	Caridade	230300	2303006	21498.5	3457.6	2725.4	2916.8	2294.8	975	182	5.6	1.3	6.7	1.6	6.7	1.6	[ 0.1, 13.6)	NA	NA	NA	NA	4888.4	[ 3538, 8102)	926.3	23.2	[11.8, 25.0)
925	CE	23	Ceará	Cariré	230310	2303105	18558.1	2984.7	2352.6	2517.9	1980.9	1201	403	8	3.4	9.5	4.1	9.5	4.1	[ 0.1, 13.6)	NA	NA	NA	NA	5920.1	[ 3538, 8102)	755.6	24.6	[11.8, 25.0)
926	CE	23	Ceará	Caririaçu	230320	2303204	26764.3	4304.5	3392.9	3631.3	2856.8	2046	681	9.5	4	11.3	4.8	11.3	4.8	[ 0.1, 13.6)	NA	NA	NA	NA	5807.6	[ 3538, 8102)	634.2	42.2	[25, 54.6)
927	CE	23	Ceará	Cariús	230330	2303303	18742.7	3014.4	2376	2542.9	2000.6	1442	399	9.6	3.4	11.3	4	11.3	4	[ 0.1, 13.6)	NA	NA	NA	NA	5647.4	[ 3538, 8102)	1036.4	18.1	[11.8, 25.0)
928	CE	23	Ceará	Carnaubal	230340	2303402	17323.5	2786.1	2196.1	2350.4	1849.1	1807	570	13	5.2	15.4	6.2	15.4	6.2	[13.6, 27.5)	NA	NA	NA	NA	5723.7	[ 3538, 8102)	363.2	47.7	[25, 54.6)
929	CE	23	Ceará	Cascavel	230350	2303501	69384.5	11159.1	8795.9	9413.8	7406.1	6236	2490	11.2	5.7	13.2	6.7	13.2	6.7	[ 0.1, 13.6)	NA	NA	NA	NA	10416.6	[ 8102, 14202)	838.1	82.8	[54.6, 13251]
930	CE	23	Ceará	Catarina	230360	2303600	19858	3193.8	2517.4	2694.3	2119.6	260	38	1.6	0.3	1.9	0.4	1.9	0.4	[ 0.1, 13.6)	NA	NA	NA	NA	4564.2	[ 3538, 8102)	488.2	40.7	[25, 54.6)
931	CE	23	Ceará	Catunda	230365	2303659	10225.2	1644.5	1296.2	1387.3	1091.4	720	226	8.8	3.5	10.4	4.1	10.4	4.1	[ 0.1, 13.6)	NA	NA	NA	NA	7182.5	[ 3538, 8102)	784	13	[11.8, 25.0)
932	CE	23	Ceará	Caucaia	230370	2303709	348654.9	56074.2	44199	47304.2	37215.5	28725	10417	10.2	4.7	12.1	5.6	12.1	5.6	[ 0.1, 13.6)	NA	NA	NA	NA	14057.2	[ 8102, 14202)	1223.2	285	[54.6, 13251]
933	CE	23	Ceará	Cedro	230380	2303808	24958.8	4014.1	3164	3386.3	2664.1	1753	350	8.7	2.2	10.4	2.6	10.4	2.6	[ 0.1, 13.6)	NA	NA	NA	NA	6323.3	[ 3538, 8102)	730	34.2	[25, 54.6)
934	CE	23	Ceará	Chaval	230390	2303907	12861.1	2068.5	1630.4	1744.9	1372.8	1299	341	12.6	4.2	14.9	5	14.9	5	[13.6, 27.5)	NA	NA	NA	NA	5646.9	[ 3538, 8102)	237.2	54.2	[25, 54.6)
935	CE	23	Ceará	Choró	230393	2303931	13220.9	2126.3	1676	1793.8	1411.2	1717	702	16.1	8.4	19.1	9.9	19.1	9.9	[13.6, 27.5)	NA	NA	NA	NA	5384.2	[ 3538, 8102)	815.3	16.2	[11.8, 25.0)
936	CE	23	Ceará	Chorozinho	230395	2303956	19236.1	3093.7	2438.6	2609.9	2053.3	1495	667	9.7	5.5	11.5	6.5	11.5	6.5	[ 0.1, 13.6)	NA	NA	NA	NA	8867.8	[ 8102, 14202)	296.4	64.9	[54.6, 13251]
937	CE	23	Ceará	Coreaú	230400	2304004	22712.7	3652.9	2879.3	3081.6	2424.4	2376	846	13	5.9	15.4	7	15.4	7	[13.6, 27.5)	NA	NA	NA	NA	5370.6	[ 3538, 8102)	750.3	30.3	[25, 54.6)
938	CE	23	Ceará	Crateús	230410	2304103	74026.7	11905.7	9384.4	10043.7	7901.6	2650	671	4.5	1.4	5.3	1.7	5.3	1.7	[ 0.1, 13.6)	NA	NA	NA	NA	8042.4	[ 3538, 8102)	2981.5	24.8	[11.8, 25.0)
939	CE	23	Ceará	Crato	230420	2304202	127479.6	20502.5	16160.6	17295.9	13607.2	15275	6289	14.9	7.8	17.7	9.2	17.7	9.2	[13.6, 27.5)	NA	NA	NA	NA	10391.8	[ 8102, 14202)	1138.2	112	[54.6, 13251]
940	CE	23	Ceará	Croatá	230423	2304236	17619.3	2833.7	2233.6	2390.5	1880.7	1150	440	8.1	3.9	9.6	4.7	9.6	4.7	[ 0.1, 13.6)	NA	NA	NA	NA	6145.8	[ 3538, 8102)	696.3	25.3	[25, 54.6)
941	CE	23	Ceará	Cruz	230425	2304251	23536.1	3785.3	2983.7	3193.3	2512.3	2122	644	11.2	4.3	13.3	5.1	13.3	5.1	[ 0.1, 13.6)	NA	NA	NA	NA	7101.6	[ 3538, 8102)	335.9	70.1	[54.6, 13251]
942	CE	23	Ceará	Deputado Irapuan Pinheiro	230426	2304269	9386.8	1509.7	1190	1273.6	1002	764	145	10.1	2.4	12	2.9	12	2.9	[ 0.1, 13.6)	NA	NA	NA	NA	5873.6	[ 3538, 8102)	471.1	19.9	[11.8, 25.0)
943	CE	23	Ceará	Ererê	230427	2304277	7056.7	1134.9	894.6	957.4	753.2	718	186	12.7	4.2	15	4.9	15	4.9	[13.6, 27.5)	NA	NA	NA	NA	6005.6	[ 3538, 8102)	362.9	19.4	[11.8, 25.0)
944	CE	23	Ceará	Eusébio	230428	2304285	50302.3	8090.1	6376.8	6824.8	5369.3	6004	2367	14.8	7.4	17.6	8.8	17.6	8.8	[13.6, 27.5)	NA	NA	NA	NA	46661	[23323,525450]	78.8	638.2	[54.6, 13251]
945	CE	23	Ceará	Farias Brito	230430	2304301	18945.1	3046.9	2401.7	2570.4	2022.2	2311	785	15.2	6.5	18	7.8	18	7.8	[13.6, 27.5)	NA	NA	NA	NA	7226	[ 3538, 8102)	530.5	35.7	[25, 54.6)
946	CE	23	Ceará	Forquilha	230435	2304350	23239	3737.5	2946	3153	2480.5	1912	716	10.2	4.9	12.1	5.8	12.1	5.8	[ 0.1, 13.6)	NA	NA	NA	NA	6427.2	[ 3538, 8102)	568.8	40.9	[25, 54.6)
947	CE	23	Ceará	Fortaleza	230440	2304400	2569364.5	413230.9	325718.3	348601.6	274254.8	348233	112528	16.9	6.9	20	8.2	20	8.2	[13.6, 27.5)	2959	1718	17.5	15.1	21037.4	[14202, 23323)	312.4	8225.8	[54.6, 13251]
948	CE	23	Ceará	Fortim	230445	2304459	15763.7	2535.3	1998.4	2138.8	1682.6	1744	711	13.8	7.1	16.3	8.5	16.3	8.5	[13.6, 27.5)	NA	NA	NA	NA	8320.8	[ 8102, 14202)	285	55.3	[54.6, 13251]
949	CE	23	Ceará	Frecheirinha	230450	2304509	13475.9	2167.3	1708.3	1828.4	1438.4	898	362	8.3	4.2	9.8	5	9.8	5	[ 0.1, 13.6)	NA	NA	NA	NA	12234.1	[ 8102, 14202)	210.3	64.1	[54.6, 13251]
950	CE	23	Ceará	General Sampaio	230460	2304608	6733.7	1083	853.6	913.6	718.8	655	158	12.1	3.7	14.3	4.4	14.3	4.4	[13.6, 27.5)	NA	NA	NA	NA	6582.5	[ 3538, 8102)	230.4	29.2	[25, 54.6)
951	CE	23	Ceará	Graça	230465	2304657	15149.2	2436.4	1920.5	2055.4	1617	1890	547	15.5	5.7	18.4	6.8	18.4	6.8	[13.6, 27.5)	NA	NA	NA	NA	5211.8	[ 3538, 8102)	258.9	58.5	[54.6, 13251]
952	CE	23	Ceará	Granja	230470	2304707	53641.9	8627.2	6800.2	7277.9	5725.8	3461	1115	8	3.3	9.5	3.9	9.5	3.9	[ 0.1, 13.6)	NA	NA	NA	NA	5479.9	[ 3538, 8102)	2663.2	20.1	[11.8, 25.0)
953	CE	23	Ceará	Granjeiro	230480	2304806	4556	732.7	577.6	618.1	486.3	506	157	13.8	5.4	16.4	6.5	16.4	6.5	[13.6, 27.5)	NA	NA	NA	NA	6803.5	[ 3538, 8102)	111.5	40.9	[25, 54.6)
954	CE	23	Ceará	Groaíras	230490	2304905	10737.2	1726.9	1361.2	1456.8	1146.1	1719	650	19.9	9.6	23.6	11.3	23.6	11.3	[13.6, 27.5)	NA	NA	NA	NA	5783.9	[ 3538, 8102)	155.7	69	[54.6, 13251]
955	CE	23	Ceará	Guaiúba	230495	2304954	25492.2	4099.9	3231.6	3458.7	2721	1234	473	6	2.9	7.1	3.5	7.1	3.5	[ 0.1, 13.6)	NA	NA	NA	NA	6110.5	[ 3538, 8102)	256.1	99.6	[54.6, 13251]
956	CE	23	Ceará	Guaraciaba do Norte	230500	2305001	39002.8	6272.8	4944.4	5291.8	4163.2	2597	810	8.3	3.3	9.8	3.9	9.8	3.9	[ 0.1, 13.6)	NA	NA	NA	NA	8803.2	[ 8102, 14202)	624.6	62.4	[54.6, 13251]
957	CE	23	Ceará	Guaramiranga	230510	2305100	3958.6	636.7	501.8	537.1	422.5	1723	710	54.1	28.3	64.2	33.6	64.2	33.6	[45.0,100.0]	NA	NA	NA	NA	13448.9	[ 8102, 14202)	90.8	43.6	[25, 54.6)
958	CE	23	Ceará	Hidrolândia	230520	2305209	19889.9	3198.9	2521.4	2698.6	2123.1	2472	730	15.5	5.8	18.3	6.9	18.3	6.9	[13.6, 27.5)	NA	NA	NA	NA	5997.8	[ 3538, 8102)	926.6	21.5	[11.8, 25.0)
959	CE	23	Ceará	Horizonte	230523	2305233	62043.7	9978.5	7865.3	8417.9	6622.6	6040	2561	12.1	6.5	14.4	7.7	14.4	7.7	[13.6, 27.5)	NA	NA	NA	NA	22198.5	[14202, 23323)	160.6	386.4	[54.6, 13251]
960	CE	23	Ceará	Ibaretama	230526	2305266	13145.5	2114.2	1666.5	1783.5	1403.2	1261	469	11.9	5.6	14.1	6.7	14.1	6.7	[13.6, 27.5)	NA	NA	NA	NA	5662.3	[ 3538, 8102)	879.3	15	[11.8, 25.0)
961	CE	23	Ceará	Ibiapina	230530	2305308	24501.9	3940.6	3106.1	3324.3	2615.3	1982	582	10.1	3.7	11.9	4.5	11.9	4.5	[ 0.1, 13.6)	NA	NA	NA	NA	7729.2	[ 3538, 8102)	414.1	59.2	[54.6, 13251]
962	CE	23	Ceará	Ibicuitinga	230533	2305332	12000.6	1930.1	1521.3	1628.2	1280.9	2223	1011	23	13.3	27.3	15.8	27.3	15.8	[13.6, 27.5)	NA	NA	NA	NA	6065.1	[ 3538, 8102)	423.9	28.3	[25, 54.6)
963	CE	23	Ceará	Icapuí	230535	2305357	19251	3096.1	2440.4	2611.9	2054.9	1727	581	11.2	4.8	13.2	5.7	13.2	5.7	[ 0.1, 13.6)	NA	NA	NA	NA	12570.4	[ 8102, 14202)	421.4	45.7	[25, 54.6)
964	CE	23	Ceará	Icó	230540	2305407	66898.6	10759.3	8480.7	9076.5	7140.8	2926	1085	5.4	2.6	6.4	3	6.4	3	[ 0.1, 13.6)	NA	NA	NA	NA	7100.1	[ 3538, 8102)	1865.9	35.9	[25, 54.6)
965	CE	23	Ceará	Iguatu	230550	2305506	100451.5	16155.6	12734.2	13628.9	10722.2	7781	2973	9.6	4.7	11.4	5.5	11.4	5.5	[ 0.1, 13.6)	NA	NA	NA	NA	13062.7	[ 8102, 14202)	992.2	101.2	[54.6, 13251]
966	CE	23	Ceará	Independência	230560	2305605	25892	4164.2	3282.3	3512.9	2763.7	390	59	1.9	0.4	2.2	0.4	2.2	0.4	[ 0.1, 13.6)	NA	NA	NA	NA	7336.8	[ 3538, 8102)	3222.4	8	[0.1, 11.8)
967	CE	23	Ceará	Ipaporanga	230565	2305654	11472.8	1845.2	1454.4	1556.6	1224.6	207	31	2.2	0.4	2.7	0.5	2.7	0.5	[ 0.1, 13.6)	NA	NA	NA	NA	5530.6	[ 3538, 8102)	704.8	16.3	[11.8, 25.0)
968	CE	23	Ceará	Ipaumirim	230570	2305704	12255.4	1971	1553.6	1662.8	1308.1	220	75	2.2	1	2.6	1.1	2.6	1.1	[ 0.1, 13.6)	NA	NA	NA	NA	6776.6	[ 3538, 8102)	276.5	44.3	[25, 54.6)
969	CE	23	Ceará	Ipu	230580	2305803	41208.5	6627.6	5224	5591	4398.6	5137	1961	15.5	7.5	18.4	8.9	18.4	8.9	[13.6, 27.5)	NA	NA	NA	NA	7398.2	[ 3538, 8102)	626	65.8	[54.6, 13251]
970	CE	23	Ceará	Ipueiras	230590	2305902	37992.3	6110.3	4816.3	5154.7	4055.3	1212	362	4	1.5	4.7	1.8	4.7	1.8	[ 0.1, 13.6)	NA	NA	NA	NA	5468.7	[ 3538, 8102)	1483.3	25.6	[25, 54.6)
971	CE	23	Ceará	Iracema	230600	2306009	14016.7	2254.3	1776.9	1901.7	1496.1	1979	462	17.6	5.2	20.8	6.2	20.8	6.2	[13.6, 27.5)	NA	NA	NA	NA	7901	[ 3538, 8102)	839.2	16.7	[11.8, 25.0)
972	CE	23	Ceará	Irauçuba	230610	2306108	23344.4	3754.5	2959.4	3167.3	2491.8	1394	407	7.4	2.8	8.8	3.3	8.8	3.3	[ 0.1, 13.6)	NA	NA	NA	NA	5973.6	[ 3538, 8102)	1466.4	15.9	[11.8, 25.0)
973	CE	23	Ceará	Itaiçaba	230620	2306207	7600.2	1222.3	963.5	1031.2	811.2	2134	862	34.9	17.9	41.4	21.3	41.4	21.3	[27.5, 45.0)	NA	NA	NA	NA	6759.4	[ 3538, 8102)	213.6	35.6	[25, 54.6)
974	CE	23	Ceará	Itaitinga	230625	2306256	37907.2	6096.6	4805.5	5143.1	4046.2	1791	611	5.9	2.5	7	3	7	3	[ 0.1, 13.6)	NA	NA	NA	NA	12385.3	[ 8102, 14202)	153.7	246.7	[54.6, 13251]
975	CE	23	Ceará	Itapagé	230630	2306306	50678	8150.5	6424.5	6875.8	5409.4	3248	1088	8	3.4	9.4	4	9.4	4	[ 0.1, 13.6)	NA	NA	NA	NA	10746	[ 8102, 14202)	432.2	117.3	[54.6, 13251]
976	CE	23	Ceará	Itapipoca	230640	2306405	123507.9	19863.8	15657.1	16757.1	13183.3	14111	5290	14.2	6.8	16.8	8	16.8	8	[13.6, 27.5)	NA	NA	NA	NA	9671.9	[ 8102, 14202)	1600.4	77.2	[54.6, 13251]
977	CE	23	Ceará	Itapiúna	230650	2306504	19555.9	3145.2	2479.1	2653.3	2087.4	3290	1266	20.9	10.2	24.8	12.1	24.8	12.1	[13.6, 27.5)	NA	NA	NA	NA	5404	[ 3538, 8102)	593.2	33	[25, 54.6)
978	CE	23	Ceará	Itarema	230655	2306553	39920.6	6420.4	5060.7	5416.3	4261.1	2176	893	6.8	3.5	8	4.2	8	4.2	[ 0.1, 13.6)	NA	NA	NA	NA	10857.2	[ 8102, 14202)	714.8	55.8	[54.6, 13251]
979	CE	23	Ceará	Itatira	230660	2306603	20126.1	3236.9	2551.4	2730.6	2148.3	877	95	5.4	0.7	6.4	0.9	6.4	0.9	[ 0.1, 13.6)	NA	NA	NA	NA	5237.5	[ 3538, 8102)	829.6	24.3	[11.8, 25.0)
980	CE	23	Ceará	Jaguaretama	230670	2306702	17980.7	2891.8	2279.4	2439.6	1919.3	3003	1165	20.8	10.2	24.6	12.1	24.6	12.1	[13.6, 27.5)	NA	NA	NA	NA	7061.3	[ 3538, 8102)	1826.8	9.8	[0.1, 11.8)
981	CE	23	Ceará	Jaguaribara	230680	2306801	10982.6	1766.3	1392.3	1490.1	1172.3	1502	430	17	6.2	20.2	7.3	20.2	7.3	[13.6, 27.5)	NA	NA	NA	NA	10715.5	[ 8102, 14202)	623	17.6	[11.8, 25.0)
982	CE	23	Ceará	Jaguaribe	230690	2306900	34531.5	5553.7	4377.6	4685.1	3685.9	9049	2775	32.6	12.7	38.6	15.1	38.6	15.1	[27.5, 45.0)	NA	NA	NA	NA	11985.8	[ 8102, 14202)	1877.1	18.4	[11.8, 25.0)
983	CE	23	Ceará	Jaguaruana	230700	2307007	33226.4	5343.8	4212.1	4508	3546.6	6229	2479	23.3	11.8	27.6	14	27.6	14	[27.5, 45.0)	NA	NA	NA	NA	10337.8	[ 8102, 14202)	854.4	38.9	[25, 54.6)
984	CE	23	Ceará	Jardim	230710	2307106	26994.3	4341.5	3422.1	3662.5	2881.4	2635	1048	12.1	6.1	14.4	7.3	14.4	7.3	[13.6, 27.5)	NA	NA	NA	NA	6156.7	[ 3538, 8102)	545	49.5	[25, 54.6)
985	CE	23	Ceará	Jati	230720	2307205	7804	1255.1	989.3	1058.8	833	867	381	13.8	7.7	16.4	9.1	16.4	9.1	[13.6, 27.5)	NA	NA	NA	NA	8429.8	[ 8102, 14202)	368.4	21.2	[11.8, 25.0)
986	CE	23	Ceará	Jijoca de Jericoacoara	230725	2307254	18609.6	2993	2359.1	2524.9	1986.4	1077	394	7.2	3.3	8.5	4	8.5	4	[ 0.1, 13.6)	NA	1	NA	100	12221	[ 8102, 14202)	209	89	[54.6, 13251]
987	CE	23	Ceará	Juazeiro do Norte	230730	2307304	263420.7	42366	33393.8	35739.9	28117.6	23768	9432	11.2	5.6	13.3	6.7	13.3	6.7	[ 0.1, 13.6)	NA	NA	NA	NA	13852.1	[ 8102, 14202)	258.8	1017.9	[54.6, 13251]
988	CE	23	Ceará	Jucás	230740	2307403	24367.9	3919.1	3089.1	3306.1	2601	1643	683	8.4	4.4	9.9	5.3	9.9	5.3	[ 0.1, 13.6)	NA	NA	NA	NA	6812.5	[ 3538, 8102)	940.3	25.9	[25, 54.6)
989	CE	23	Ceará	Lavras da Mangabeira	230750	2307502	31325.7	5038.1	3971.2	4250.2	3343.7	1071	298	4.3	1.5	5	1.8	5	1.8	[ 0.1, 13.6)	NA	NA	NA	NA	6263	[ 3538, 8102)	945.3	33.1	[25, 54.6)
990	CE	23	Ceará	Limoeiro do Norte	230760	2307601	57890.7	9310.6	7338.8	7854.4	6179.3	10579	3606	22.7	9.8	26.9	11.7	26.9	11.7	[13.6, 27.5)	NA	NA	NA	NA	13534.5	[ 8102, 14202)	744.5	77.8	[54.6, 13251]
991	CE	23	Ceará	Madalena	230763	2307635	19167.8	3082.8	2429.9	2600.6	2046	714	298	4.6	2.5	5.5	2.9	5.5	2.9	[ 0.1, 13.6)	NA	NA	NA	NA	5834.5	[ 3538, 8102)	997.8	19.2	[11.8, 25.0)
992	CE	23	Ceará	Maracanaú	230765	2307650	219490.9	35300.7	27824.9	29779.7	23428.5	51457	19368	29.2	13.9	34.6	16.5	34.6	16.5	[27.5, 45.0)	NA	NA	NA	NA	32933.7	[23323,525450]	105.1	2089	[54.6, 13251]
993	CE	23	Ceará	Maranguape	230770	2307700	121994.6	19620.4	15465.3	16551.8	13021.7	5801	1838	5.9	2.4	7	2.8	7	2.8	[ 0.1, 13.6)	NA	NA	NA	NA	9284.7	[ 8102, 14202)	583.5	209.1	[54.6, 13251]
994	CE	23	Ceará	Marco	230780	2307809	26193.7	4212.7	3320.6	3553.9	2795.9	1512	517	7.2	3.1	8.5	3.7	8.5	3.7	[ 0.1, 13.6)	NA	NA	NA	NA	9338.5	[ 8102, 14202)	573.6	45.7	[25, 54.6)
995	CE	23	Ceará	Martinópole	230790	2307908	10784.2	1734.4	1367.1	1463.2	1151.1	659	159	7.6	2.3	9	2.8	9	2.8	[ 0.1, 13.6)	NA	NA	NA	NA	5338.7	[ 3538, 8102)	303.4	35.5	[25, 54.6)
996	CE	23	Ceará	Massapê	230800	2308005	37174.4	5978.8	4712.6	5043.7	3968	2281	977	7.6	4.1	9	4.9	9	4.9	[ 0.1, 13.6)	NA	NA	NA	NA	5411.6	[ 3538, 8102)	567.8	65.5	[54.6, 13251]
997	CE	23	Ceará	Mauriti	230810	2308104	45895.2	7381.3	5818.1	6226.9	4898.9	3931	1617	10.7	5.6	12.6	6.6	12.6	6.6	[ 0.1, 13.6)	NA	NA	NA	NA	6829.4	[ 3538, 8102)	1079	42.5	[25, 54.6)
998	CE	23	Ceará	Meruoca	230820	2308203	14504.5	2332.8	1838.7	1967.9	1548.2	2030	630	17.4	6.9	20.6	8.1	20.6	8.1	[13.6, 27.5)	NA	NA	NA	NA	5340.2	[ 3538, 8102)	151.7	95.6	[54.6, 13251]
999	CE	23	Ceará	Milagres	230830	2308302	28254	4544.1	3581.8	3833.4	3015.8	2734	1118	12	6.2	14.3	7.4	14.3	7.4	[13.6, 27.5)	NA	NA	NA	NA	6543.2	[ 3538, 8102)	579.1	48.8	[25, 54.6)
1000	CE	23	Ceará	Milhã	230835	2308351	13147.1	2114.4	1666.7	1783.7	1403.3	2346	697	22.2	8.4	26.3	9.9	26.3	9.9	[13.6, 27.5)	NA	NA	NA	NA	7449.6	[ 3538, 8102)	502.1	26.2	[25, 54.6)
1001	CE	23	Ceará	Miraíma	230837	2308377	13332.4	2144.2	1690.1	1808.9	1423.1	810	269	7.6	3.2	9	3.8	9	3.8	[ 0.1, 13.6)	NA	NA	NA	NA	5217.5	[ 3538, 8102)	708.7	18.8	[11.8, 25.0)
1002	CE	23	Ceará	Missão Velha	230840	2308401	35149.2	5653	4455.9	4768.9	3751.8	2092	848	7.4	3.8	8.8	4.5	8.8	4.5	[ 0.1, 13.6)	NA	NA	NA	NA	9914.9	[ 8102, 14202)	613.3	57.3	[54.6, 13251]
1003	CE	23	Ceará	Mombaça	230850	2308500	43431.2	6985	5505.8	5892.6	4635.9	2699	775	7.7	2.8	9.2	3.3	9.2	3.3	[ 0.1, 13.6)	NA	NA	NA	NA	5802.7	[ 3538, 8102)	2115.7	20.5	[11.8, 25.0)
1004	CE	23	Ceará	Monsenhor Tabosa	230860	2308609	16965.6	2728.6	2150.7	2301.8	1810.9	623	58	4.6	0.5	5.4	0.6	5.4	0.6	[ 0.1, 13.6)	NA	NA	NA	NA	6102.5	[ 3538, 8102)	892.5	19	[11.8, 25.0)
1005	CE	23	Ceará	Morada Nova	230870	2308708	61917.4	9958.2	7849.3	8400.7	6609.1	12157	5063	24.4	12.9	28.9	15.3	28.9	15.3	[27.5, 45.0)	NA	NA	NA	NA	11072.7	[ 8102, 14202)	2764	22.4	[11.8, 25.0)
1006	CE	23	Ceará	Moraújo	230880	2308807	8444.2	1358.1	1070.5	1145.7	901.3	790	225	11.6	4.2	13.8	5	13.8	5	[13.6, 27.5)	NA	NA	NA	NA	6298.9	[ 3538, 8102)	414.4	20.4	[11.8, 25.0)
1007	CE	23	Ceará	Morrinhos	230890	2308906	21711.2	3491.8	2752.3	2945.7	2317.5	1205	444	6.9	3.2	8.2	3.8	8.2	3.8	[ 0.1, 13.6)	NA	NA	NA	NA	5338.3	[ 3538, 8102)	411.6	52.8	[25, 54.6)
1008	CE	23	Ceará	Mucambo	230900	2309003	14317.6	2302.7	1815	1942.6	1528.3	1683	542	14.6	6	17.3	7.1	17.3	7.1	[13.6, 27.5)	NA	NA	NA	NA	5608.7	[ 3538, 8102)	192.2	74.5	[54.6, 13251]
1009	CE	23	Ceará	Mulungu	230910	2309102	12135.9	1951.8	1538.5	1646.6	1295.4	3458	1284	35.4	16.7	42	19.8	42	19.8	[27.5, 45.0)	NA	NA	NA	NA	7455	[ 3538, 8102)	98	123.9	[54.6, 13251]
1010	CE	23	Ceará	Nova Olinda	230920	2309201	15023	2416.1	1904.5	2038.3	1603.6	904	405	7.5	4.3	8.9	5.1	8.9	5.1	[ 0.1, 13.6)	NA	NA	NA	NA	7358.6	[ 3538, 8102)	282.6	53.2	[25, 54.6)
1011	CE	23	Ceará	Nova Russas	230930	2309300	31718.8	5101.3	4021	4303.5	3385.7	795	134	3.1	0.7	3.7	0.8	3.7	0.8	[ 0.1, 13.6)	NA	NA	NA	NA	7127.3	[ 3538, 8102)	736.9	43	[25, 54.6)
1012	CE	23	Ceará	Novo Oriente	230940	2309409	28091.2	4517.9	3561.1	3811.3	2998.5	689	51	3.1	0.3	3.6	0.3	3.6	0.3	[ 0.1, 13.6)	NA	NA	NA	NA	5971.6	[ 3538, 8102)	947.4	29.6	[25, 54.6)
1013	CE	23	Ceará	Ocara	230945	2309458	24941.9	4011.4	3161.9	3384	2662.3	3812	1394	19	8.8	22.5	10.5	22.5	10.5	[13.6, 27.5)	NA	NA	NA	NA	5375.3	[ 3538, 8102)	763.1	32.7	[25, 54.6)
1014	CE	23	Ceará	Orós	230950	2309508	21389.9	3440.1	2711.6	2902.1	2283.2	1390	331	8.1	2.4	9.6	2.9	9.6	2.9	[ 0.1, 13.6)	NA	NA	NA	NA	7482.3	[ 3538, 8102)	577.5	37	[25, 54.6)
1015	CE	23	Ceará	Pacajus	230960	2309607	67673.3	10883.9	8578.9	9181.7	7223.5	6432	2565	11.8	6	14	7.1	14	7.1	[13.6, 27.5)	NA	NA	NA	NA	13230.8	[ 8102, 14202)	250.3	270.4	[54.6, 13251]
1016	CE	23	Ceará	Pacatuba	230970	2309706	78980.8	12702.5	10012.4	10715.8	8430.4	3672	1412	5.8	2.8	6.9	3.3	6.9	3.3	[ 0.1, 13.6)	NA	NA	NA	NA	11068.1	[ 8102, 14202)	133.2	592.8	[54.6, 13251]
1017	CE	23	Ceará	Pacoti	230980	2309805	11879.1	1910.5	1505.9	1611.7	1268	2807	1109	29.4	14.7	34.8	17.5	34.8	17.5	[27.5, 45.0)	NA	NA	NA	NA	9108.6	[ 8102, 14202)	112.4	105.7	[54.6, 13251]
1018	CE	23	Ceará	Pacujá	230990	2309904	6165.1	991.5	781.5	836.5	658.1	1092	386	22	9.9	26.1	11.7	26.1	11.7	[13.6, 27.5)	NA	NA	NA	NA	6197.2	[ 3538, 8102)	88.4	69.8	[54.6, 13251]
1019	CE	23	Ceará	Palhano	231000	2310001	9152.9	1472.1	1160.3	1241.8	977	2171	851	29.5	14.7	35	17.4	35	17.4	[27.5, 45.0)	NA	NA	NA	NA	6656.3	[ 3538, 8102)	437	20.9	[11.8, 25.0)
1020	CE	23	Ceará	Palmácia	231010	2310100	12748.9	2050.4	1616.2	1729.7	1360.8	797	236	7.8	2.9	9.2	3.5	9.2	3.5	[ 0.1, 13.6)	NA	NA	NA	NA	6197.9	[ 3538, 8102)	128.9	98.9	[54.6, 13251]
1021	CE	23	Ceará	Paracuru	231020	2310209	33209.6	5341.1	4210	4505.8	3544.8	3630	1062	13.6	5	16.1	6	16.1	6	[13.6, 27.5)	NA	NA	NA	NA	11919	[ 8102, 14202)	304.7	109	[54.6, 13251]
1022	CE	23	Ceará	Paraipaba	231025	2310258	31648.5	5090	4012.1	4293.9	3378.2	2630	1060	10.3	5.3	12.2	6.3	12.2	6.3	[ 0.1, 13.6)	NA	NA	NA	NA	9939.6	[ 8102, 14202)	289.2	109.4	[54.6, 13251]
1023	CE	23	Ceará	Parambu	231030	2310308	31310.2	5035.6	3969.2	4248	3342.1	3879	1108	15.4	5.6	18.3	6.6	18.3	6.6	[13.6, 27.5)	NA	NA	NA	NA	5696.1	[ 3538, 8102)	2313.9	13.5	[11.8, 25.0)
1024	CE	23	Ceará	Paramoti	231040	2310407	11563.3	1859.7	1465.9	1568.9	1234.3	620	90	6.7	1.2	7.9	1.5	7.9	1.5	[ 0.1, 13.6)	NA	NA	NA	NA	6489.2	[ 3538, 8102)	539.2	21.4	[11.8, 25.0)
1025	CE	23	Ceará	Pedra Branca	231050	2310506	42607.1	6852.5	5401.3	5780.8	4547.9	5187	2181	15.1	8.1	17.9	9.6	17.9	9.6	[13.6, 27.5)	NA	NA	NA	NA	5610.6	[ 3538, 8102)	1302.1	32.7	[25, 54.6)
1026	CE	23	Ceará	Penaforte	231060	2310605	8718.5	1402.2	1105.2	1182.9	930.6	1071	444	15.3	8	18.1	9.5	18.1	9.5	[13.6, 27.5)	NA	NA	NA	NA	10460.1	[ 8102, 14202)	150.5	57.9	[54.6, 13251]
1027	CE	23	Ceará	Pentecoste	231070	2310704	36574.6	5882.3	4636.6	4962.3	3904	3195	1082	10.9	4.7	12.9	5.5	12.9	5.5	[ 0.1, 13.6)	NA	NA	NA	NA	9592.1	[ 8102, 14202)	1379.8	26.5	[25, 54.6)
1028	CE	23	Ceará	Pereiro	231080	2310803	16055	2582.1	2035.3	2178.3	1713.7	2258	643	17.5	6.3	20.7	7.5	20.7	7.5	[13.6, 27.5)	NA	NA	NA	NA	10889.4	[ 8102, 14202)	435.9	36.8	[25, 54.6)
1029	CE	23	Ceará	Pindoretama	231085	2310852	19920.3	3203.8	2525.3	2702.7	2126.3	1668	579	10.4	4.6	12.3	5.4	12.3	5.4	[ 0.1, 13.6)	NA	NA	NA	NA	8611.4	[ 8102, 14202)	74	269.1	[54.6, 13251]
1030	CE	23	Ceará	Piquet Carneiro	231090	2310902	16299.7	2621.5	2066.3	2211.5	1739.8	1015	211	7.7	2	9.2	2.4	9.2	2.4	[ 0.1, 13.6)	NA	NA	NA	NA	5968.9	[ 3538, 8102)	589.6	27.6	[25, 54.6)
1031	CE	23	Ceará	Pires Ferreira	231095	2310951	10603.7	1705.4	1344.2	1438.7	1131.8	1009	422	11.8	6.3	14	7.5	14	7.5	[13.6, 27.5)	NA	NA	NA	NA	4532.9	[ 3538, 8102)	244.5	43.4	[25, 54.6)
1032	CE	23	Ceará	Poranga	231100	2311009	12185.1	1959.7	1544.7	1653.2	1300.6	295	30	3	0.4	3.6	0.5	3.6	0.5	[ 0.1, 13.6)	NA	NA	NA	NA	5128.3	[ 3538, 8102)	1310.8	9.3	[0.1, 11.8)
1033	CE	23	Ceará	Porteiras	231110	2311108	15015.2	2414.9	1903.5	2037.2	1602.7	1433	624	11.9	6.6	14.1	7.8	14.1	7.8	[13.6, 27.5)	NA	NA	NA	NA	7083.5	[ 3538, 8102)	224.9	66.8	[54.6, 13251]
1034	CE	23	Ceará	Potengi	231120	2311207	10705.5	1721.8	1357.1	1452.5	1142.7	1065	480	12.4	7.1	14.7	8.4	14.7	8.4	[13.6, 27.5)	NA	NA	NA	NA	6804.1	[ 3538, 8102)	343.3	31.2	[25, 54.6)
1035	CE	23	Ceará	Potiretama	231123	2311231	6286.7	1011.1	797	853	671	886	216	17.5	5.4	20.8	6.4	20.8	6.4	[13.6, 27.5)	NA	NA	NA	NA	6758.4	[ 3538, 8102)	409.1	15.4	[11.8, 25.0)
1036	CE	23	Ceará	Quiterianópolis	231126	2311264	20563.6	3307.2	2606.8	2790	2195	517	81	3.1	0.6	3.7	0.7	3.7	0.7	[ 0.1, 13.6)	NA	NA	NA	NA	6139.6	[ 3538, 8102)	1041.8	19.7	[11.8, 25.0)
1037	CE	23	Ceará	Quixadá	231130	2311306	84577.1	13602.5	10721.8	11475.1	9027.8	14256	5651	21	10.5	24.8	12.5	24.8	12.5	[13.6, 27.5)	NA	NA	NA	NA	9759.5	[ 8102, 14202)	2020.6	41.9	[25, 54.6)
1038	CE	23	Ceará	Quixelô	231135	2311355	15078.4	2425.1	1911.5	2045.8	1609.5	1295	289	10.7	3	12.7	3.6	12.7	3.6	[ 0.1, 13.6)	NA	NA	NA	NA	7024.1	[ 3538, 8102)	605.3	24.9	[11.8, 25.0)
1039	CE	23	Ceará	Quixeramobim	231140	2311405	76444.1	12294.5	9690.8	10371.6	8159.7	9476	4168	15.4	8.6	18.3	10.2	18.3	10.2	[13.6, 27.5)	NA	NA	NA	NA	10113	[ 8102, 14202)	3325	23	[11.8, 25.0)
1040	CE	23	Ceará	Quixeré	231150	2311504	21181.4	3406.6	2685.2	2873.8	2260.9	2992	975	17.6	7.3	20.8	8.6	20.8	8.6	[13.6, 27.5)	NA	NA	NA	NA	16409.2	[14202, 23323)	613.1	34.5	[25, 54.6)
1041	CE	23	Ceará	Redenção	231160	2311603	27264.1	4384.9	3456.3	3699.1	2910.2	1990	622	9.1	3.6	10.8	4.3	10.8	4.3	[ 0.1, 13.6)	NA	NA	NA	NA	9485.2	[ 8102, 14202)	248	109.9	[54.6, 13251]
1042	CE	23	Ceará	Reriutaba	231170	2311702	19048.4	3063.6	2414.8	2584.4	2033.2	2055	722	13.4	6	15.9	7.1	15.9	7.1	[13.6, 27.5)	NA	NA	NA	NA	7392.1	[ 3538, 8102)	372.9	51.1	[25, 54.6)
1043	CE	23	Ceará	Russas	231180	2311801	74236.1	11939.4	9410.9	10072.1	7924	19334	8113	32.4	17.2	38.4	20.5	38.4	20.5	[27.5, 45.0)	NA	NA	NA	NA	11757.7	[ 8102, 14202)	1611.1	46.1	[25, 54.6)
1044	CE	23	Ceará	Saboeiro	231190	2311900	15755	2533.9	1997.3	2137.6	1681.7	1095	265	8.6	2.7	10.2	3.2	10.2	3.2	[ 0.1, 13.6)	NA	NA	NA	NA	5853.9	[ 3538, 8102)	1381.3	11.4	[0.1, 11.8)
1045	CE	23	Ceará	Salitre	231195	2311959	16048.2	2581	2034.4	2177.4	1713	766	271	5.9	2.7	7	3.2	7	3.2	[ 0.1, 13.6)	NA	NA	NA	NA	6075.2	[ 3538, 8102)	806.3	19.9	[11.8, 25.0)
1046	CE	23	Ceará	Santana do Acaraú	231200	2312007	31329.5	5038.7	3971.6	4250.7	3344.1	2661	1144	10.6	5.8	12.5	6.8	12.5	6.8	[ 0.1, 13.6)	NA	NA	NA	NA	5532.2	[ 3538, 8102)	972.6	32.2	[25, 54.6)
1047	CE	23	Ceará	Santana do Cariri	231210	2312106	17424.4	2802.4	2208.9	2364.1	1859.9	1183	437	8.4	4	10	4.7	10	4.7	[ 0.1, 13.6)	NA	NA	NA	NA	6068.9	[ 3538, 8102)	855.2	20.4	[11.8, 25.0)
1048	CE	23	Ceará	Santa Quitéria	231220	2312205	43257.1	6957	5483.7	5869	4617.3	2726	821	7.8	3	9.3	3.6	9.3	3.6	[ 0.1, 13.6)	NA	NA	NA	NA	8234.2	[ 8102, 14202)	4262.3	10.1	[0.1, 11.8)
1049	CE	23	Ceará	São Benedito	231230	2312304	45916.5	7384.8	5820.8	6229.8	4901.1	3593	973	9.7	3.3	11.5	4	11.5	4	[ 0.1, 13.6)	NA	NA	NA	NA	8462.5	[ 8102, 14202)	350.8	130.9	[54.6, 13251]
1050	CE	23	Ceará	São Gonçalo do Amarante	231240	2312403	46687.8	7508.8	5918.6	6334.4	4983.5	6331	2558	16.9	8.6	20	10.3	20	10.3	[13.6, 27.5)	NA	NA	NA	NA	40112.4	[23323,525450]	842.6	55.4	[54.6, 13251]
1051	CE	23	Ceará	São João do Jaguaribe	231250	2312502	7748.2	1246.1	982.2	1051.2	827	1613	317	25.9	6.5	30.7	7.7	30.7	7.7	[27.5, 45.0)	NA	NA	NA	NA	9865.8	[ 8102, 14202)	279.5	27.7	[25, 54.6)
1052	CE	23	Ceará	São Luís do Curu	231260	2312601	12691.5	2041.2	1608.9	1721.9	1354.7	1075	342	10.5	4.3	12.5	5	12.5	5	[ 0.1, 13.6)	NA	NA	NA	NA	6670.7	[ 3538, 8102)	122.9	103.3	[54.6, 13251]
1053	CE	23	Ceará	Senador Pompeu	231270	2312700	26418.1	4248.8	3349	3584.3	2819.9	3205	1020	15.1	6.1	17.9	7.2	17.9	7.2	[13.6, 27.5)	NA	NA	NA	NA	9190.2	[ 8102, 14202)	956.9	27.6	[25, 54.6)
1054	CE	23	Ceará	Senador Sá	231280	2312809	7283.9	1171.5	923.4	988.3	777.5	397	136	6.8	2.9	8	3.5	8	3.5	[ 0.1, 13.6)	NA	NA	NA	NA	5446	[ 3538, 8102)	424.6	17.2	[11.8, 25.0)
1055	CE	23	Ceará	Sobral	231290	2312908	199605	32102.5	25303.9	27081.6	21305.9	39291	15472	24.5	12.2	29	14.5	29	14.5	[27.5, 45.0)	231	119	10.4	12.6	18619.7	[14202, 23323)	2068.5	96.5	[54.6, 13251]
1056	CE	23	Ceará	Solonópole	231300	2313005	18022.9	2898.6	2284.8	2445.3	1923.8	2832	915	19.5	8	23.2	9.5	23.2	9.5	[13.6, 27.5)	NA	NA	NA	NA	7577.9	[ 3538, 8102)	1535.9	11.7	[0.1, 11.8)
1057	CE	23	Ceará	Tabuleiro do Norte	231310	2313104	30077.4	4837.3	3812.9	4080.8	3210.5	3434	1162	14.2	6.1	16.8	7.2	16.8	7.2	[13.6, 27.5)	NA	NA	NA	NA	8751.2	[ 8102, 14202)	849.1	35.4	[25, 54.6)
1058	CE	23	Ceará	Tamboril	231320	2313203	25624.5	4121.2	3248.4	3476.6	2735.2	1216	209	5.9	1.3	7	1.5	7	1.5	[ 0.1, 13.6)	NA	NA	NA	NA	6362.5	[ 3538, 8102)	2014.5	12.7	[11.8, 25.0)
1059	CE	23	Ceará	Tarrafas	231325	2313252	8867.8	1426.2	1124.2	1203.1	946.6	381	179	5.3	3.2	6.3	3.8	6.3	3.8	[ 0.1, 13.6)	NA	NA	NA	NA	6109.5	[ 3538, 8102)	412.7	21.5	[11.8, 25.0)
1060	CE	23	Ceará	Tauá	231330	2313302	57387.3	9229.6	7275	7786.1	6125.5	5978	2395	13	6.6	15.4	7.8	15.4	7.8	[13.6, 27.5)	NA	NA	NA	NA	8179.5	[ 8102, 14202)	4010.6	14.3	[11.8, 25.0)
1061	CE	23	Ceará	Tejuçuoca	231335	2313351	18224.1	2931	2310.3	2472.6	1945.2	1146	322	7.8	2.8	9.3	3.3	9.3	3.3	[ 0.1, 13.6)	NA	NA	NA	NA	4901.5	[ 3538, 8102)	758.7	24	[11.8, 25.0)
1062	CE	23	Ceará	Tianguá	231340	2313401	72743.5	11699.3	9221.7	9869.6	7764.7	7257	2258	12.4	4.9	14.7	5.8	14.7	5.8	[13.6, 27.5)	NA	NA	NA	NA	12262.7	[ 8102, 14202)	909.9	80	[54.6, 13251]
1063	CE	23	Ceará	Trairi	231350	2313500	53929.4	8673.5	6836.6	7316.9	5756.4	3120	1017	7.2	3	8.5	3.5	8.5	3.5	[ 0.1, 13.6)	NA	NA	NA	NA	10242.7	[ 8102, 14202)	928.7	58.1	[54.6, 13251]
1064	CE	23	Ceará	Tururu	231355	2313559	15410.7	2478.5	1953.6	2090.9	1644.9	929	303	7.5	3.1	8.9	3.7	8.9	3.7	[ 0.1, 13.6)	NA	NA	NA	NA	5273	[ 3538, 8102)	201.3	76.6	[54.6, 13251]
1065	CE	23	Ceará	Ubajara	231360	2313609	33465.4	5382.2	4242.4	4540.5	3572.1	1990	573	7.4	2.7	8.8	3.2	8.8	3.2	[ 0.1, 13.6)	NA	NA	NA	NA	10823.1	[ 8102, 14202)	423.7	79	[54.6, 13251]
1066	CE	23	Ceará	Umari	231370	2313708	7644.8	1229.5	969.1	1037.2	816	373	98	6.1	2	7.2	2.4	7.2	2.4	[ 0.1, 13.6)	NA	NA	NA	NA	5446.7	[ 3538, 8102)	263.2	29	[25, 54.6)
1067	CE	23	Ceará	Umirim	231375	2313757	19396.3	3119.5	2458.9	2631.6	2070.4	1246	327	8	2.7	9.5	3.2	9.5	3.2	[ 0.1, 13.6)	NA	NA	NA	NA	5629.4	[ 3538, 8102)	315.6	61.4	[54.6, 13251]
1068	CE	23	Ceará	Uruburetama	231380	2313807	20964.5	3371.7	2657.7	2844.4	2237.8	1734	673	10.3	5.1	12.2	6	12.2	6	[ 0.1, 13.6)	NA	NA	NA	NA	13701	[ 8102, 14202)	99.4	210.9	[54.6, 13251]
1069	CE	23	Ceará	Uruoca	231390	2313906	13415.2	2157.6	1700.6	1820.1	1431.9	838	307	7.8	3.6	9.2	4.3	9.2	4.3	[ 0.1, 13.6)	NA	NA	NA	NA	7759.4	[ 3538, 8102)	697.7	19.2	[11.8, 25.0)
1070	CE	23	Ceará	Varjota	231395	2313955	18046.4	2902.4	2287.7	2448.5	1926.3	2191	722	15.1	6.3	17.9	7.5	17.9	7.5	[13.6, 27.5)	NA	NA	NA	NA	10519.8	[ 8102, 14202)	179.2	100.7	[54.6, 13251]
1071	CE	23	Ceará	Várzea Alegre	231400	2314003	39777.7	6397.4	5042.6	5396.9	4245.9	6094	2147	19.1	8.5	22.6	10.1	22.6	10.1	[13.6, 27.5)	NA	NA	NA	NA	6954.8	[ 3538, 8102)	830	47.9	[25, 54.6)
1072	CE	23	Ceará	Viçosa do Ceará	231410	2314102	58276.9	9372.7	7387.8	7906.8	6220.5	3542	1186	7.6	3.2	9	3.8	9	3.8	[ 0.1, 13.6)	NA	NA	NA	NA	5771.3	[ 3538, 8102)	1310.9	44.5	[25, 54.6)
1073	RN	24	Rio Grande do Norte	Acari	240010	2400109	11207.7	1854.3	1478.1	1481.4	1215.6	2067	612	22.3	8.3	27.9	10.1	27.9	10.1	[27.5, 45.0)	NA	NA	NA	NA	9019.7	[ 8102, 14202)	608.5	18.4	[11.8, 25.0)
1074	RN	24	Rio Grande do Norte	Açu	240020	2400208	56295.6	9314.1	7424.3	7441	6105.7	7697	3150	16.5	8.5	20.7	10.3	20.7	10.3	[13.6, 27.5)	NA	1	NA	100	14586.7	[14202, 23323)	1303.4	43.2	[25, 54.6)
1075	RN	24	Rio Grande do Norte	Afonso Bezerra	240030	2400307	11061.1	1830.1	1458.7	1462	1199.7	1315	549	14.4	7.5	18	9.2	18	9.2	[13.6, 27.5)	NA	NA	NA	NA	6744.1	[ 3538, 8102)	576.2	19.2	[11.8, 25.0)
1076	RN	24	Rio Grande do Norte	Água Nova	240040	2400406	3153.5	521.7	415.9	416.8	342	432	171	16.6	8.2	20.7	10	20.7	10	[13.6, 27.5)	NA	NA	NA	NA	6971.8	[ 3538, 8102)	50.7	62.2	[54.6, 13251]
1077	RN	24	Rio Grande do Norte	Alexandria	240050	2400505	13690	2265	1805.4	1809.5	1484.8	3854	1245	34	13.8	42.6	16.8	42.6	16.8	[27.5, 45.0)	NA	NA	NA	NA	7556	[ 3538, 8102)	381.2	35.9	[25, 54.6)
1078	RN	24	Rio Grande do Norte	Almino Afonso	240060	2400604	4853.2	803	640	641.5	526.4	783	254	19.5	7.9	24.4	9.7	24.4	9.7	[13.6, 27.5)	NA	NA	NA	NA	6489.7	[ 3538, 8102)	128	37.9	[25, 54.6)
1079	RN	24	Rio Grande do Norte	Alto do Rodrigues	240070	2400703	13595.2	2249.3	1792.9	1797	1474.5	2084	750	18.5	8.4	23.2	10.2	23.2	10.2	[13.6, 27.5)	NA	NA	NA	NA	31523.6	[23323,525450]	191.3	71.1	[54.6, 13251]
1080	RN	24	Rio Grande do Norte	Angicos	240080	2400802	11760.3	1945.7	1550.9	1554.5	1275.5	1379	551	14.2	7.1	17.7	8.6	17.7	8.6	[13.6, 27.5)	NA	NA	NA	NA	9211.1	[ 8102, 14202)	741.6	15.9	[11.8, 25.0)
1081	RN	24	Rio Grande do Norte	Antônio Martins	240090	2400901	7106.1	1175.7	937.2	939.3	770.7	1110	325	18.9	6.9	23.6	8.4	23.6	8.4	[13.6, 27.5)	NA	NA	NA	NA	6285.2	[ 3538, 8102)	244.9	29	[25, 54.6)
1082	RN	24	Rio Grande do Norte	Apodi	240100	2401008	35702	5906.9	4708.4	4719	3872.2	5491	2169	18.6	9.2	23.3	11.2	23.3	11.2	[13.6, 27.5)	NA	NA	NA	NA	13117.9	[ 8102, 14202)	1602.5	22.3	[11.8, 25.0)
1083	RN	24	Rio Grande do Norte	Areia Branca	240110	2401107	26743.2	4424.7	3526.9	3534.9	2900.5	2583	924	11.7	5.2	14.6	6.4	14.6	6.4	[13.6, 27.5)	NA	NA	NA	NA	27565	[23323,525450]	342.7	78	[54.6, 13251]
1084	RN	24	Rio Grande do Norte	Arês	240120	2401206	13782.9	2280.4	1817.7	1821.8	1494.9	1381	565	12.1	6.2	15.2	7.6	15.2	7.6	[13.6, 27.5)	NA	NA	NA	NA	21070.9	[14202, 23323)	115.4	119.4	[54.6, 13251]
1085	RN	24	Rio Grande do Norte	Augusto Severo	240130	2401305	9579.5	1584.9	1263.3	1266.2	1039	722	176	9.1	2.8	11.4	3.4	11.4	3.4	[ 0.1, 13.6)	NA	NA	NA	NA	7842.1	[ 3538, 8102)	897	10.7	[0.1, 11.8)
1086	RN	24	Rio Grande do Norte	Baía Formosa	240140	2401404	9028.2	1493.7	1190.6	1193.3	979.2	777	191	10.4	3.2	13	3.9	13	3.9	[ 0.1, 13.6)	NA	NA	NA	NA	13750.9	[ 8102, 14202)	247.5	36.5	[25, 54.6)
1087	RN	24	Rio Grande do Norte	Baraúna	240145	2401453	26624.9	4405.1	3511.3	3519.2	2887.7	1883	762	8.5	4.3	10.7	5.3	10.7	5.3	[ 0.1, 13.6)	NA	NA	NA	NA	17966	[14202, 23323)	825.7	32.2	[25, 54.6)
1088	RN	24	Rio Grande do Norte	Barcelona	240150	2401503	4017	664.6	529.8	531	435.7	927	330	27.9	12.5	34.9	15.1	34.9	15.1	[27.5, 45.0)	NA	NA	NA	NA	7519	[ 3538, 8102)	152.6	26.3	[25, 54.6)
1089	RN	24	Rio Grande do Norte	Bento Fernandes	240160	2401602	5368.3	888.2	708	709.6	582.2	586	252	13.2	7.1	16.5	8.7	16.5	8.7	[13.6, 27.5)	NA	NA	NA	NA	7162.1	[ 3538, 8102)	301.1	17.8	[11.8, 25.0)
1090	RN	24	Rio Grande do Norte	Bodó	240165	2401651	2346.3	388.2	309.4	310.1	254.5	138	81	7.1	5.2	8.9	6.4	8.9	6.4	[ 0.1, 13.6)	NA	NA	NA	NA	46399.8	[23323,525450]	253.5	9.3	[0.1, 11.8)
1091	RN	24	Rio Grande do Norte	Bom Jesus	240170	2401701	9943	1645.1	1311.3	1314.2	1078.4	1228	395	14.9	6	18.7	7.3	18.7	7.3	[13.6, 27.5)	NA	NA	NA	NA	6629.9	[ 3538, 8102)	122	81.5	[54.6, 13251]
1092	RN	24	Rio Grande do Norte	Brejinho	240180	2401800	12285.8	2032.7	1620.3	1623.9	1332.5	1797	603	17.7	7.4	22.1	9.1	22.1	9.1	[13.6, 27.5)	NA	NA	NA	NA	9877.6	[ 8102, 14202)	61.6	199.6	[54.6, 13251]
1093	RN	24	Rio Grande do Norte	Caiçara do Norte	240185	2401859	6381.6	1055.8	841.6	843.5	692.1	527	200	10	4.8	12.5	5.8	12.5	5.8	[ 0.1, 13.6)	NA	NA	NA	NA	8205.8	[ 8102, 14202)	225.6	28.3	[25, 54.6)
1094	RN	24	Rio Grande do Norte	Caiçara do Rio do Vento	240190	2401909	3539.5	585.6	466.8	467.8	383.9	610	161	20.8	6.9	26.1	8.4	26.1	8.4	[13.6, 27.5)	NA	NA	NA	NA	8093.2	[ 3538, 8102)	261.2	13.6	[11.8, 25.0)
1095	RN	24	Rio Grande do Norte	Caicó	240200	2402006	66116.6	10939	8719.5	8739.2	7170.9	20494	7833	37.5	18	46.9	21.8	46.9	21.8	[45.0,100.0]	NA	NA	NA	NA	14263.4	[14202, 23323)	1228.6	53.8	[25, 54.6)
1096	RN	24	Rio Grande do Norte	Campo Redondo	240210	2402105	10871.9	1798.8	1433.8	1437	1179.1	847	306	9.4	4.3	11.8	5.2	11.8	5.2	[ 0.1, 13.6)	NA	NA	NA	NA	6005	[ 3538, 8102)	213.7	50.9	[25, 54.6)
1097	RN	24	Rio Grande do Norte	Canguaretama	240220	2402204	32998.6	5459.6	4351.9	4361.7	3579	3440	1362	12.6	6.3	15.8	7.6	15.8	7.6	[13.6, 27.5)	NA	NA	NA	NA	11818.5	[ 8102, 14202)	245.5	134.4	[54.6, 13251]
1098	RN	24	Rio Grande do Norte	Caraúbas	240230	2402303	20391	3373.7	2689.2	2695.2	2211.6	3290	1358	19.5	10.1	24.4	12.3	24.4	12.3	[13.6, 27.5)	NA	NA	NA	NA	14823.4	[14202, 23323)	1095.8	18.6	[11.8, 25.0)
1099	RN	24	Rio Grande do Norte	Carnaúba dos Dantas	240240	2402402	7900	1307.1	1041.9	1044.2	856.8	1419	346	21.7	6.6	27.2	8.1	27.2	8.1	[13.6, 27.5)	NA	NA	NA	NA	8837.1	[ 8102, 14202)	246.3	32.1	[25, 54.6)
1100	RN	24	Rio Grande do Norte	Carnaubais	240250	2402501	10424.1	1724.7	1374.7	1377.8	1130.6	455	208	5.3	3	6.6	3.7	6.6	3.7	[ 0.1, 13.6)	NA	NA	NA	NA	15441.5	[14202, 23323)	517.7	20.1	[11.8, 25.0)
1101	RN	24	Rio Grande do Norte	Ceará-Mirim	240260	2402600	71664.9	11857	9451.2	9472.5	7772.6	7622	2976	12.9	6.3	16.1	7.7	16.1	7.7	[13.6, 27.5)	NA	NA	NA	NA	9695.1	[ 8102, 14202)	724.8	98.9	[54.6, 13251]
1102	RN	24	Rio Grande do Norte	Cerro Corá	240270	2402709	11171.3	1848.3	1473.3	1476.6	1211.6	1558	569	16.9	7.7	21.1	9.4	21.1	9.4	[13.6, 27.5)	NA	NA	NA	NA	8977.3	[ 8102, 14202)	393.6	28.4	[25, 54.6)
1103	RN	24	Rio Grande do Norte	Coronel Ezequiel	240280	2402808	5516.2	912.7	727.5	729.1	598.3	633	257	13.9	7.1	17.4	8.6	17.4	8.6	[13.6, 27.5)	NA	NA	NA	NA	6619.5	[ 3538, 8102)	185.7	29.7	[25, 54.6)
1104	RN	24	Rio Grande do Norte	Coronel João Pessoa	240290	2402907	4896.8	810.2	645.8	647.2	531.1	617	231	15.2	7.2	19.1	8.7	19.1	8.7	[13.6, 27.5)	NA	NA	NA	NA	6982.6	[ 3538, 8102)	117.1	41.8	[25, 54.6)
1105	RN	24	Rio Grande do Norte	Cruzeta	240300	2403004	8069.6	1335.1	1064.2	1066.6	875.2	1183	420	17.7	7.9	22.2	9.6	22.2	9.6	[13.6, 27.5)	NA	NA	NA	NA	14662	[14202, 23323)	295.8	27.3	[25, 54.6)
1106	RN	24	Rio Grande do Norte	Currais Novos	240310	2403103	44224.4	7316.9	5832.3	5845.5	4796.5	3106	1051	8.5	3.6	10.6	4.4	10.6	4.4	[ 0.1, 13.6)	NA	NA	NA	NA	13414.4	[ 8102, 14202)	864.3	51.2	[25, 54.6)
1107	RN	24	Rio Grande do Norte	Doutor Severiano	240320	2403202	7000.9	1158.3	923.3	925.4	759.3	871	232	15	5	18.8	6.1	18.8	6.1	[13.6, 27.5)	NA	NA	NA	NA	6537.1	[ 3538, 8102)	113.7	61.6	[54.6, 13251]
1108	RN	24	Rio Grande do Norte	Parnamirim	240325	2403251	235345.5	38937.9	31037.4	31107.5	25525.1	18864	6544	9.7	4.2	12.1	5.1	12.1	5.1	[ 0.1, 13.6)	NA	NA	NA	NA	18265.9	[14202, 23323)	124	1897.9	[54.6, 13251]
1109	RN	24	Rio Grande do Norte	Encanto	240330	2403301	5499.6	909.9	725.3	726.9	596.5	549	163	12.1	4.5	15.1	5.5	15.1	5.5	[13.6, 27.5)	NA	NA	NA	NA	6349.6	[ 3538, 8102)	125.7	43.7	[25, 54.6)
1110	RN	24	Rio Grande do Norte	Equador	240340	2403400	6001.6	993	791.5	793.3	650.9	809	298	16.3	7.5	20.4	9.2	20.4	9.2	[13.6, 27.5)	NA	NA	NA	NA	8877.3	[ 8102, 14202)	265	22.6	[11.8, 25.0)
1111	RN	24	Rio Grande do Norte	Espírito Santo	240350	2403509	10603.8	1754.4	1398.4	1401.6	1150.1	885	263	10.1	3.8	12.6	4.6	12.6	4.6	[ 0.1, 13.6)	NA	NA	NA	NA	5618.7	[ 3538, 8102)	135.8	78.1	[54.6, 13251]
1112	RN	24	Rio Grande do Norte	Extremoz	240360	2403608	26922.4	4454.3	3550.5	3558.5	2920	2193	732	9.8	4.1	12.3	5	12.3	5	[ 0.1, 13.6)	NA	NA	NA	NA	10916.5	[ 8102, 14202)	140.6	191.4	[54.6, 13251]
1113	RN	24	Rio Grande do Norte	Felipe Guerra	240370	2403707	5927	980.6	781.7	783.4	642.8	844	337	17.2	8.6	21.5	10.5	21.5	10.5	[13.6, 27.5)	NA	NA	NA	NA	15847.7	[14202, 23323)	268.6	22.1	[11.8, 25.0)
1114	RN	24	Rio Grande do Norte	Fernando Pedroza	240375	2403756	2988.5	494.4	394.1	395	324.1	736	263	29.8	13.3	37.3	16.2	37.3	16.2	[27.5, 45.0)	NA	NA	NA	NA	8012.2	[ 3538, 8102)	322.6	9.3	[0.1, 11.8)
1115	RN	24	Rio Grande do Norte	Florânia	240380	2403806	9138	1511.9	1205.1	1207.8	991.1	1562	467	20.7	7.8	25.9	9.4	25.9	9.4	[13.6, 27.5)	NA	NA	NA	NA	7739.6	[ 3538, 8102)	507.9	18	[11.8, 25.0)
1116	RN	24	Rio Grande do Norte	Francisco Dantas	240390	2403905	2879.5	476.4	379.7	380.6	312.3	544	179	22.8	9.4	28.6	11.5	28.6	11.5	[27.5, 45.0)	NA	NA	NA	NA	7875.2	[ 3538, 8102)	181.6	15.9	[11.8, 25.0)
1117	RN	24	Rio Grande do Norte	Frutuoso Gomes	240400	2404002	4192.9	693.7	553	554.2	454.8	525	194	15.1	7	18.9	8.5	18.9	8.5	[13.6, 27.5)	NA	NA	NA	NA	7302.5	[ 3538, 8102)	63.3	66.3	[54.6, 13251]
1118	RN	24	Rio Grande do Norte	Galinhos	240410	2404101	2508.8	415.1	330.9	331.6	272.1	300	130	14.5	7.9	18.1	9.6	18.1	9.6	[13.6, 27.5)	NA	NA	NA	NA	25774.6	[23323,525450]	340.8	7.4	[0.1, 11.8)
1119	RN	24	Rio Grande do Norte	Goianinha	240420	2404200	24725.9	4090.9	3260.9	3268.2	2681.7	3903	1451	19.1	8.9	23.9	10.8	23.9	10.8	[13.6, 27.5)	NA	NA	NA	NA	11152.5	[ 8102, 14202)	192.3	128.6	[54.6, 13251]
1120	RN	24	Rio Grande do Norte	Governador Dix-Sept Rosado	240430	2404309	12852.7	2126.5	1695	1698.8	1394	818	348	7.7	4.1	9.6	5	9.6	5	[ 0.1, 13.6)	NA	NA	NA	NA	18606.3	[14202, 23323)	1129.6	11.4	[0.1, 11.8)
1121	RN	24	Rio Grande do Norte	Grossos	240440	2404408	10009.8	1656.1	1320.1	1323.1	1085.6	405	185	4.9	2.8	6.1	3.4	6.1	3.4	[ 0.1, 13.6)	NA	NA	NA	NA	15418.7	[14202, 23323)	124.5	80.4	[54.6, 13251]
1122	RN	24	Rio Grande do Norte	Guamaré	240450	2404507	14231.1	2354.5	1876.8	1881	1543.5	1956	932	16.6	9.9	20.8	12.1	20.8	12.1	[13.6, 27.5)	NA	NA	NA	NA	NA	NA	258.3	55.1	[54.6, 13251]
1123	RN	24	Rio Grande do Norte	Ielmo Marinho	240460	2404606	13132.6	2172.8	1731.9	1735.8	1424.3	1572	536	14.5	6.2	18.1	7.5	18.1	7.5	[13.6, 27.5)	NA	NA	NA	NA	6728.7	[ 3538, 8102)	312	42.1	[25, 54.6)
1124	RN	24	Rio Grande do Norte	Ipanguaçu	240470	2404705	14856.9	2458.1	1959.3	1963.8	1611.4	1873	588	15.2	6	19.1	7.3	19.1	7.3	[13.6, 27.5)	NA	NA	NA	NA	7887.2	[ 3538, 8102)	374.2	39.7	[25, 54.6)
1125	RN	24	Rio Grande do Norte	Ipueira	240480	2404804	2184.4	361.4	288.1	288.7	236.9	446	136	24.7	9.4	30.9	11.5	30.9	11.5	[27.5, 45.0)	NA	NA	NA	NA	9424.4	[ 8102, 14202)	127.3	17.2	[11.8, 25.0)
1126	RN	24	Rio Grande do Norte	Itajá	240485	2404853	7327.7	1212.4	966.4	968.6	794.7	628	190	10.4	3.9	13	4.8	13	4.8	[ 0.1, 13.6)	NA	NA	NA	NA	8857.4	[ 8102, 14202)	203.6	36	[25, 54.6)
1127	RN	24	Rio Grande do Norte	Itaú	240490	2404903	5787.9	957.6	763.3	765	627.7	622	209	13	5.5	16.3	6.7	16.3	6.7	[13.6, 27.5)	NA	NA	NA	NA	7555.3	[ 3538, 8102)	133	43.5	[25, 54.6)
1128	RN	24	Rio Grande do Norte	Jaçanã	240500	2405009	8639.2	1429.4	1139.3	1141.9	937	1008	376	14.1	6.6	17.7	8	17.7	8	[13.6, 27.5)	NA	NA	NA	NA	6137.5	[ 3538, 8102)	54.6	158.3	[54.6, 13251]
1129	RN	24	Rio Grande do Norte	Jandaíra	240510	2405108	6892.1	1140.3	908.9	911	747.5	258	117	4.5	2.6	5.7	3.1	5.7	3.1	[ 0.1, 13.6)	NA	NA	NA	NA	9657.5	[ 8102, 14202)	442.8	15.6	[11.8, 25.0)
1130	RN	24	Rio Grande do Norte	Janduís	240520	2405207	5363.1	887.3	707.3	708.9	581.7	778	231	17.5	6.5	21.9	7.9	21.9	7.9	[13.6, 27.5)	NA	NA	NA	NA	9566.1	[ 8102, 14202)	304.9	17.6	[11.8, 25.0)
1131	RN	24	Rio Grande do Norte	Januário Cicco	240530	2405306	9698.5	1604.6	1279	1281.9	1051.9	570	161	7.1	2.5	8.9	3.1	8.9	3.1	[ 0.1, 13.6)	NA	NA	NA	NA	5819.2	[ 3538, 8102)	170.7	56.8	[54.6, 13251]
1132	RN	24	Rio Grande do Norte	Japi	240540	2405405	5339.1	883.4	704.1	705.7	579.1	357	103	8.1	2.9	10.1	3.6	10.1	3.6	[ 0.1, 13.6)	NA	NA	NA	NA	6320.3	[ 3538, 8102)	189	28.3	[25, 54.6)
1133	RN	24	Rio Grande do Norte	Jardim de Angicos	240550	2405504	2638.3	436.5	347.9	348.7	286.1	306	98	14	5.6	17.5	6.8	17.5	6.8	[13.6, 27.5)	NA	NA	NA	NA	8195.5	[ 8102, 14202)	254	10.4	[0.1, 11.8)
1134	RN	24	Rio Grande do Norte	Jardim de Piranhas	240560	2405603	14344.6	2373.3	1891.8	1896	1555.8	2017	758	17	8	21.3	9.7	21.3	9.7	[13.6, 27.5)	NA	NA	NA	NA	8650.6	[ 8102, 14202)	330.5	43.4	[25, 54.6)
1135	RN	24	Rio Grande do Norte	Jardim do Seridó	240570	2405702	12391.1	2050.1	1634.1	1637.8	1343.9	2618	902	25.5	11	32	13.4	32	13.4	[27.5, 45.0)	NA	NA	NA	NA	10305.6	[ 8102, 14202)	367.6	33.7	[25, 54.6)
1136	RN	24	Rio Grande do Norte	João Câmara	240580	2405801	33995.4	5624.5	4483.3	4493.4	3687.1	6260	2368	22.3	10.6	27.9	12.8	27.9	12.8	[27.5, 45.0)	NA	NA	NA	NA	19361.6	[14202, 23323)	715	47.5	[25, 54.6)
1137	RN	24	Rio Grande do Norte	João Dias	240590	2405900	2656.8	439.6	350.4	351.2	288.2	459	152	20.9	8.7	26.1	10.6	26.1	10.6	[13.6, 27.5)	NA	NA	NA	NA	6837.8	[ 3538, 8102)	88.2	30.1	[25, 54.6)
1138	RN	24	Rio Grande do Norte	José da Penha	240600	2406007	5975	988.6	788	789.8	648	1131	370	22.9	9.4	28.6	11.4	28.6	11.4	[27.5, 45.0)	NA	NA	NA	NA	6949	[ 3538, 8102)	117.6	50.8	[25, 54.6)
1139	RN	24	Rio Grande do Norte	Jucurutu	240610	2406106	18197.6	3010.8	2399.9	2405.3	1973.7	3643	1156	24.2	9.6	30.3	11.7	30.3	11.7	[27.5, 45.0)	NA	NA	NA	NA	9174.6	[ 8102, 14202)	933.7	19.5	[11.8, 25.0)
1140	RN	24	Rio Grande do Norte	Jundiá	240615	2406155	3785	626.2	499.2	500.3	410.5	627	250	20	10	25.1	12.2	25.1	12.2	[13.6, 27.5)	NA	NA	NA	NA	6953.8	[ 3538, 8102)	44.6	84.8	[54.6, 13251]
1141	RN	24	Rio Grande do Norte	Lagoa d'Anta	240620	2406205	6577	1088.2	867.4	869.3	713.3	683	211	12.6	4.9	15.7	5.9	15.7	5.9	[13.6, 27.5)	NA	NA	NA	NA	6646.4	[ 3538, 8102)	105.7	62.3	[54.6, 13251]
1142	RN	24	Rio Grande do Norte	Lagoa de Pedras	240630	2406304	7353.3	1216.6	969.8	971.9	797.5	1177	456	19.3	9.4	24.2	11.4	24.2	11.4	[13.6, 27.5)	NA	NA	NA	NA	6570.6	[ 3538, 8102)	118	62.3	[54.6, 13251]
1143	RN	24	Rio Grande do Norte	Lagoa de Velhos	240640	2406403	2729.6	451.6	360	360.8	296	314	79	13.9	4.4	17.4	5.3	17.4	5.3	[13.6, 27.5)	NA	NA	NA	NA	9702.6	[ 8102, 14202)	111.6	24.5	[11.8, 25.0)
1144	RN	24	Rio Grande do Norte	Lagoa Nova	240650	2406502	14982.9	2478.9	1975.9	1980.4	1625	1741	657	14	6.6	17.6	8.1	17.6	8.1	[13.6, 27.5)	NA	NA	NA	NA	10879.1	[ 8102, 14202)	176.3	85	[54.6, 13251]
1145	RN	24	Rio Grande do Norte	Lagoa Salgada	240660	2406601	8000.4	1323.7	1055.1	1057.5	867.7	967	308	14.6	5.8	18.3	7.1	18.3	7.1	[13.6, 27.5)	NA	NA	NA	NA	6933.3	[ 3538, 8102)	79.1	101.1	[54.6, 13251]
1146	RN	24	Rio Grande do Norte	Lajes	240670	2406700	10959.5	1813.2	1445.3	1448.6	1188.6	2333	653	25.7	9	32.2	11	32.2	11	[27.5, 45.0)	NA	NA	NA	NA	8541	[ 8102, 14202)	676.6	16.2	[11.8, 25.0)
1147	RN	24	Rio Grande do Norte	Lajes Pintadas	240680	2406809	4738.5	784	624.9	626.3	513.9	633	183	16.1	5.9	20.2	7.1	20.2	7.1	[13.6, 27.5)	NA	NA	NA	NA	7347.7	[ 3538, 8102)	130.2	36.4	[25, 54.6)
1148	RN	24	Rio Grande do Norte	Lucrécia	240690	2406908	3861.6	638.9	509.3	510.4	418.8	1068	272	33.4	10.7	41.8	13	41.8	13	[27.5, 45.0)	NA	NA	NA	NA	9198.8	[ 8102, 14202)	30.9	124.8	[54.6, 13251]
1149	RN	24	Rio Grande do Norte	Luís Gomes	240700	2407005	9977.5	1650.8	1315.8	1318.8	1082.1	1013	284	12.3	4.3	15.4	5.2	15.4	5.2	[13.6, 27.5)	NA	NA	NA	NA	6115	[ 3538, 8102)	166.6	59.9	[54.6, 13251]
1150	RN	24	Rio Grande do Norte	Macaíba	240710	2407104	76187	12605.1	10047.5	10070.2	8263.1	11105	4276	17.6	8.5	22.1	10.3	22.1	10.3	[13.6, 27.5)	NA	NA	NA	NA	17975.4	[14202, 23323)	510.1	149.4	[54.6, 13251]
1151	RN	24	Rio Grande do Norte	Macau	240720	2407203	30755.7	5088.5	4056.1	4065.2	3335.7	1908	691	7.5	3.4	9.4	4.1	9.4	4.1	[ 0.1, 13.6)	NA	NA	NA	NA	25124.2	[23323,525450]	775.3	39.7	[25, 54.6)
1152	RN	24	Rio Grande do Norte	Major Sales	240725	2407252	3826.4	633.1	504.6	505.8	415	445	127	14.1	5	17.6	6.1	17.6	6.1	[13.6, 27.5)	NA	NA	NA	NA	7309.9	[ 3538, 8102)	32	119.7	[54.6, 13251]
1153	RN	24	Rio Grande do Norte	Marcelino Vieira	240730	2407302	8397	1389.3	1107.4	1109.9	910.7	920	316	13.2	5.7	16.6	6.9	16.6	6.9	[13.6, 27.5)	NA	NA	NA	NA	6502.4	[ 3538, 8102)	345.7	24.3	[11.8, 25.0)
1154	RN	24	Rio Grande do Norte	Martins	240740	2407401	8570.9	1418.1	1130.3	1132.9	929.6	474	175	6.7	3.1	8.4	3.8	8.4	3.8	[ 0.1, 13.6)	NA	NA	NA	NA	7426.7	[ 3538, 8102)	169.5	50.6	[25, 54.6)
1155	RN	24	Rio Grande do Norte	Maxaranguape	240750	2407500	11557.5	1912.2	1524.2	1527.6	1253.5	1778	604	18.6	7.9	23.3	9.6	23.3	9.6	[13.6, 27.5)	NA	NA	NA	NA	7820.2	[ 3538, 8102)	132.1	87.5	[54.6, 13251]
1156	RN	24	Rio Grande do Norte	Messias Targino	240760	2407609	4448.4	736	586.7	588	482.5	463	227	12.6	7.7	15.7	9.4	15.7	9.4	[13.6, 27.5)	NA	NA	NA	NA	13552.1	[ 8102, 14202)	135.1	32.9	[25, 54.6)
1157	RN	24	Rio Grande do Norte	Montanhas	240770	2407708	11452.8	1894.9	1510.4	1513.8	1242.1	1440	413	15.2	5.5	19	6.6	19	6.6	[13.6, 27.5)	NA	NA	NA	NA	6453.6	[ 3538, 8102)	82.2	139.3	[54.6, 13251]
1158	RN	24	Rio Grande do Norte	Monte Alegre	240780	2407807	21791.5	3605.4	2873.9	2880.4	2363.5	3312	1279	18.4	8.9	23	10.8	23	10.8	[13.6, 27.5)	NA	NA	NA	NA	7718.4	[ 3538, 8102)	211.3	103.2	[54.6, 13251]
1159	RN	24	Rio Grande do Norte	Monte das Gameleiras	240790	2407906	2204.8	364.8	290.8	291.4	239.1	290	134	15.9	9.2	19.9	11.2	19.9	11.2	[13.6, 27.5)	NA	NA	NA	NA	8629.2	[ 8102, 14202)	71.9	30.6	[25, 54.6)
1160	RN	24	Rio Grande do Norte	Mossoró	240800	2408003	282169.1	46684.9	37212.5	37296.5	30603.5	50747	20133	21.7	10.8	27.2	13.2	27.2	13.2	[13.6, 27.5)	505	264	18.4	14.4	20867.7	[14202, 23323)	2099.3	134.4	[54.6, 13251]
1161	RN	24	Rio Grande do Norte	Natal	240810	2408102	854263.9	141338	112660.3	112914.9	92651.8	157697	53568	22.3	9.5	27.9	11.6	27.9	11.6	[27.5, 45.0)	2180	1237	33.7	28.9	22850	[14202, 23323)	167.4	5103.1	[54.6, 13251]
1162	RN	24	Rio Grande do Norte	Nísia Floresta	240820	2408201	26027.5	4306.2	3432.5	3440.3	2822.9	4108	1675	19.1	9.8	23.9	11.9	23.9	11.9	[13.6, 27.5)	NA	NA	NA	NA	11365.5	[ 8102, 14202)	307.7	84.6	[54.6, 13251]
1163	RN	24	Rio Grande do Norte	Nova Cruz	240830	2408300	36837.9	6094.8	4858.2	4869.2	3995.4	2789	1095	9.2	4.5	11.5	5.5	11.5	5.5	[ 0.1, 13.6)	NA	NA	NA	NA	10111.4	[ 8102, 14202)	277.7	132.7	[54.6, 13251]
1164	RN	24	Rio Grande do Norte	Olho-d'Água do Borges	240840	2408409	4322.6	715.2	570.1	571.4	468.8	1054	386	29.5	13.5	36.9	16.5	36.9	16.5	[27.5, 45.0)	NA	NA	NA	NA	7341.5	[ 3538, 8102)	141.2	30.6	[25, 54.6)
1165	RN	24	Rio Grande do Norte	Ouro Branco	240850	2408508	4808.4	795.5	634.1	635.6	521.5	684	211	17.2	6.7	21.5	8.1	21.5	8.1	[13.6, 27.5)	NA	NA	NA	NA	8144.4	[ 8102, 14202)	253.2	19	[11.8, 25.0)
1166	RN	24	Rio Grande do Norte	Paraná	240860	2408607	4152.1	687	547.6	548.8	450.3	507	138	14.8	5	18.5	6.1	18.5	6.1	[13.6, 27.5)	NA	NA	NA	NA	6595.8	[ 3538, 8102)	81.4	51	[25, 54.6)
1167	RN	24	Rio Grande do Norte	Paraú	240870	2408706	3853.5	637.6	508.2	509.3	417.9	479	209	15	8.2	18.8	10	18.8	10	[13.6, 27.5)	NA	NA	NA	NA	8385.3	[ 8102, 14202)	383.2	10.1	[0.1, 11.8)
1168	RN	24	Rio Grande do Norte	Parazinho	240880	2408805	5100.4	843.9	672.6	674.2	553.2	705	244	16.7	7.3	20.9	8.8	20.9	8.8	[13.6, 27.5)	NA	NA	NA	NA	51016.7	[23323,525450]	231	22.1	[11.8, 25.0)
1169	RN	24	Rio Grande do Norte	Parelhas	240890	2408904	21158.7	3500.7	2790.4	2796.7	2294.8	1916	603	10.9	4.3	13.7	5.3	13.7	5.3	[13.6, 27.5)	NA	NA	NA	NA	12324.9	[ 8102, 14202)	513.5	41.2	[25, 54.6)
1170	RN	24	Rio Grande do Norte	Rio do Fogo	240895	2408953	10578.7	1750.2	1395.1	1398.3	1147.3	1275	582	14.6	8.3	18.2	10.1	18.2	10.1	[13.6, 27.5)	NA	NA	NA	NA	10528.3	[ 8102, 14202)	151.1	70	[54.6, 13251]
1171	RN	24	Rio Grande do Norte	Passa e Fica	240910	2409100	12353.1	2043.8	1629.1	1632.8	1339.8	1343	506	13.1	6.2	16.5	7.6	16.5	7.6	[13.6, 27.5)	NA	NA	NA	NA	7135.7	[ 3538, 8102)	42.1	293.2	[54.6, 13251]
1172	RN	24	Rio Grande do Norte	Passagem	240920	2409209	3026.7	500.8	399.2	400.1	328.3	367	112	14.7	5.6	18.3	6.8	18.3	6.8	[13.6, 27.5)	NA	NA	NA	NA	8386.9	[ 8102, 14202)	41.2	73.4	[54.6, 13251]
1173	RN	24	Rio Grande do Norte	Patu	240930	2409308	12505.1	2069	1649.2	1652.9	1356.3	1375	484	13.3	5.9	16.6	7.1	16.6	7.1	[13.6, 27.5)	NA	NA	NA	NA	7954.4	[ 3538, 8102)	319.1	39.2	[25, 54.6)
1174	RN	24	Rio Grande do Norte	Santa Maria	240933	2409332	5223.8	864.3	688.9	690.5	566.6	690	240	16	7	20	8.5	20	8.5	[13.6, 27.5)	NA	NA	NA	NA	9440	[ 8102, 14202)	219.6	23.8	[11.8, 25.0)
1175	RN	24	Rio Grande do Norte	Pau dos Ferros	240940	2409407	29423.1	4868.1	3880.3	3889.1	3191.2	7402	3006	30.4	15.5	38.1	18.8	38.1	18.8	[27.5, 45.0)	NA	NA	NA	NA	13269.6	[ 8102, 14202)	260	113.2	[54.6, 13251]
1176	RN	24	Rio Grande do Norte	Pedra Grande	240950	2409506	3411.2	564.4	449.9	450.9	370	479	162	17	7.2	21.2	8.8	21.2	8.8	[13.6, 27.5)	NA	NA	NA	NA	34271.1	[23323,525450]	221.2	15.4	[11.8, 25.0)
1177	RN	24	Rio Grande do Norte	Pedra Preta	240960	2409605	2549.2	421.8	336.2	336.9	276.5	292	104	13.8	6.2	17.3	7.5	17.3	7.5	[13.6, 27.5)	NA	NA	NA	NA	8616.1	[ 8102, 14202)	295	8.6	[0.1, 11.8)
1178	RN	24	Rio Grande do Norte	Pedro Avelino	240970	2409704	7012.2	1160.2	924.8	926.9	760.5	658	278	11.3	6	14.2	7.3	14.2	7.3	[13.6, 27.5)	NA	NA	NA	NA	6819.2	[ 3538, 8102)	952.8	7.4	[0.1, 11.8)
1179	RN	24	Rio Grande do Norte	Pedro Velho	240980	2409803	14626.5	2420	1928.9	1933.3	1586.4	2141	762	17.7	7.9	22.1	9.6	22.1	9.6	[13.6, 27.5)	NA	NA	NA	NA	7011.9	[ 3538, 8102)	192.7	75.9	[54.6, 13251]
1180	RN	24	Rio Grande do Norte	Pendências	240990	2409902	14460.6	2392.5	1907.1	1911.4	1568.4	1160	370	9.7	3.9	12.1	4.7	12.1	4.7	[ 0.1, 13.6)	NA	NA	NA	NA	22789.8	[14202, 23323)	419.1	34.5	[25, 54.6)
1181	RN	24	Rio Grande do Norte	Pilões	241000	2410009	3690.9	610.7	486.8	487.9	400.3	563	134	18.4	5.5	23.1	6.7	23.1	6.7	[13.6, 27.5)	NA	NA	NA	NA	8195	[ 8102, 14202)	82.7	44.6	[25, 54.6)
1182	RN	24	Rio Grande do Norte	Poço Branco	241010	2410108	14861.5	2458.8	1959.9	1964.4	1611.9	1932	547	15.7	5.6	19.7	6.8	19.7	6.8	[13.6, 27.5)	NA	NA	NA	NA	5935.4	[ 3538, 8102)	230.4	64.5	[54.6, 13251]
1183	RN	24	Rio Grande do Norte	Portalegre	241020	2410207	7683.4	1271.2	1013.3	1015.6	833.3	862	293	13.6	5.8	17	7	17	7	[13.6, 27.5)	NA	NA	NA	NA	6546.2	[ 3538, 8102)	110.1	69.8	[54.6, 13251]
1184	RN	24	Rio Grande do Norte	Porto do Mangue	241025	2410256	5995.7	992	790.7	792.5	650.3	576	248	11.6	6.3	14.5	7.6	14.5	7.6	[13.6, 27.5)	NA	NA	NA	NA	32075	[23323,525450]	361.2	16.6	[11.8, 25.0)
1185	RN	24	Rio Grande do Norte	Presidente Juscelino	241030	2410306	9641.9	1595.3	1271.6	1274.4	1045.7	912	274	11.4	4.3	14.3	5.2	14.3	5.2	[13.6, 27.5)	NA	NA	NA	NA	6541.8	[ 3538, 8102)	217.5	44.3	[25, 54.6)
1186	RN	24	Rio Grande do Norte	Pureza	241040	2410405	9138.1	1511.9	1205.1	1207.9	991.1	936	378	12.4	6.3	15.5	7.6	15.5	7.6	[13.6, 27.5)	NA	NA	NA	NA	8618	[ 8102, 14202)	504.3	18.1	[11.8, 25.0)
1187	RN	24	Rio Grande do Norte	Rafael Fernandes	241050	2410504	4953.8	819.6	653.3	654.8	537.3	683	242	16.7	7.4	20.9	9	20.9	9	[13.6, 27.5)	NA	NA	NA	NA	6949.5	[ 3538, 8102)	78.2	63.3	[54.6, 13251]
1188	RN	24	Rio Grande do Norte	Rafael Godeiro	241060	2410603	3167.3	524	417.7	418.6	343.5	335	118	12.8	5.6	16	6.9	16	6.9	[13.6, 27.5)	NA	NA	NA	NA	7578.5	[ 3538, 8102)	100.1	31.6	[25, 54.6)
1189	RN	24	Rio Grande do Norte	Riacho da Cruz	241070	2410702	3414.9	565	450.4	451.4	370.4	196	76	6.9	3.4	8.7	4.1	8.7	4.1	[ 0.1, 13.6)	NA	NA	NA	NA	7192.1	[ 3538, 8102)	127.2	26.8	[25, 54.6)
1190	RN	24	Rio Grande do Norte	Riacho de Santana	241080	2410801	4226.4	699.3	557.4	558.6	458.4	608	198	17.4	7.1	21.8	8.6	21.8	8.6	[13.6, 27.5)	NA	NA	NA	NA	6887.2	[ 3538, 8102)	128.1	33	[25, 54.6)
1191	RN	24	Rio Grande do Norte	Riachuelo	241090	2410900	7696.2	1273.3	1015	1017.3	834.7	890	320	14	6.3	17.5	7.7	17.5	7.7	[13.6, 27.5)	NA	NA	NA	NA	6993.2	[ 3538, 8102)	262.9	29.3	[25, 54.6)
1192	RN	24	Rio Grande do Norte	Rodolfo Fernandes	241100	2411007	4491.7	743.2	592.4	593.7	487.2	655	197	17.6	6.7	22.1	8.1	22.1	8.1	[13.6, 27.5)	NA	NA	NA	NA	7195.3	[ 3538, 8102)	154.8	29	[25, 54.6)
1193	RN	24	Rio Grande do Norte	Tibau	241105	2411056	3944.2	652.6	520.2	521.3	427.8	164	60	5	2.3	6.3	2.8	6.3	2.8	[ 0.1, 13.6)	NA	NA	NA	NA	17374	[14202, 23323)	169.4	23.3	[11.8, 25.0)
1194	RN	24	Rio Grande do Norte	Ruy Barbosa	241110	2411106	3636.5	601.7	479.6	480.7	394.4	465	128	15.5	5.3	19.3	6.5	19.3	6.5	[13.6, 27.5)	NA	NA	NA	NA	7331.3	[ 3538, 8102)	125.8	28.9	[25, 54.6)
1195	RN	24	Rio Grande do Norte	Santa Cruz	241120	2411205	38201.7	6320.5	5038	5049.4	4143.3	3738	1556	11.8	6.2	14.8	7.5	14.8	7.5	[13.6, 27.5)	NA	NA	NA	NA	10695.7	[ 8102, 14202)	624.4	61.2	[54.6, 13251]
1196	RN	24	Rio Grande do Norte	Santana do Matos	241140	2411403	13422.1	2220.7	1770.1	1774.1	1455.7	1202	394	10.8	4.5	13.6	5.4	13.6	5.4	[13.6, 27.5)	NA	NA	NA	NA	8927.1	[ 8102, 14202)	1422.3	9.4	[0.1, 11.8)
1197	RN	24	Rio Grande do Norte	Santana do Seridó	241142	2411429	2633.4	435.7	347.3	348.1	285.6	831	320	38.1	18.4	47.7	22.4	47.7	22.4	[45.0,100.0]	NA	NA	NA	NA	11723.9	[ 8102, 14202)	188.4	14	[11.8, 25.0)
1198	RN	24	Rio Grande do Norte	Santo Antônio	241150	2411502	23455.6	3880.7	3093.3	3100.3	2544	2484	935	12.8	6	16	7.4	16	7.4	[13.6, 27.5)	NA	NA	NA	NA	7562.9	[ 3538, 8102)	301.1	77.9	[54.6, 13251]
1199	RN	24	Rio Grande do Norte	São Bento do Norte	241160	2411601	2888.7	477.9	381	381.8	313.3	232	112	9.7	5.9	12.2	7.1	12.2	7.1	[ 0.1, 13.6)	NA	NA	NA	NA	38863.1	[23323,525450]	288.8	10	[0.1, 11.8)
1200	RN	24	Rio Grande do Norte	São Bento do Trairí	241170	2411700	4229.8	699.8	557.8	559.1	458.8	381	131	10.9	4.7	13.6	5.7	13.6	5.7	[13.6, 27.5)	NA	NA	NA	NA	6927.1	[ 3538, 8102)	190.8	22.2	[11.8, 25.0)
1201	RN	24	Rio Grande do Norte	São Fernando	241180	2411809	3533.4	584.6	466	467	383.2	778	309	26.6	13.3	33.3	16.1	33.3	16.1	[27.5, 45.0)	NA	NA	NA	NA	11774.5	[ 8102, 14202)	404.4	8.7	[0.1, 11.8)
1202	RN	24	Rio Grande do Norte	São Francisco do Oeste	241190	2411908	4099.8	678.3	540.7	541.9	444.7	533	179	15.7	6.6	19.7	8.1	19.7	8.1	[13.6, 27.5)	NA	NA	NA	NA	7881.1	[ 3538, 8102)	75.6	54.2	[25, 54.6)
1203	RN	24	Rio Grande do Norte	São Gonçalo do Amarante	241200	2412005	96204.3	15917	12687.4	12716.1	10434.1	7834	2905	9.8	4.6	12.3	5.6	12.3	5.6	[ 0.1, 13.6)	NA	NA	NA	NA	15541.8	[14202, 23323)	249.8	385.1	[54.6, 13251]
1204	RN	24	Rio Grande do Norte	São João do Sabugi	241210	2412104	6127.7	1013.8	808.1	809.9	664.6	928	367	18.3	9.1	22.9	11	22.9	11	[13.6, 27.5)	NA	NA	NA	NA	7849.9	[ 3538, 8102)	277	22.1	[11.8, 25.0)
1205	RN	24	Rio Grande do Norte	São José de Mipibu	241220	2412203	42387.7	7013	5590.1	5602.7	4597.3	6896	2777	19.7	9.9	24.6	12.1	24.6	12.1	[13.6, 27.5)	NA	NA	NA	NA	14940.2	[14202, 23323)	290	146.2	[54.6, 13251]
1206	RN	24	Rio Grande do Norte	São José do Campestre	241230	2412302	12750.6	2109.6	1681.5	1685.3	1382.9	785	297	7.4	3.5	9.3	4.3	9.3	4.3	[ 0.1, 13.6)	NA	NA	NA	NA	6090.2	[ 3538, 8102)	341.1	37.4	[25, 54.6)
1207	RN	24	Rio Grande do Norte	São José do Seridó	241240	2412401	4486.4	742.3	591.7	593	486.6	1063	404	28.6	13.7	35.9	16.6	35.9	16.6	[27.5, 45.0)	NA	NA	NA	NA	14951.4	[14202, 23323)	174.5	25.7	[25, 54.6)
1208	RN	24	Rio Grande do Norte	São Miguel	241250	2412500	22971.2	3800.6	3029.4	3036.3	2491.4	3099	1041	16.3	6.9	20.4	8.4	20.4	8.4	[13.6, 27.5)	NA	NA	NA	NA	7761.6	[ 3538, 8102)	166.2	138.2	[54.6, 13251]
1209	RN	24	Rio Grande do Norte	São Miguel do Gostoso	241255	2412559	9319.3	1541.9	1229	1231.8	1010.8	1021	298	13.2	4.8	16.6	5.9	16.6	5.9	[13.6, 27.5)	NA	NA	NA	NA	19200.9	[14202, 23323)	431.4	21.6	[11.8, 25.0)
1210	RN	24	Rio Grande do Norte	São Paulo do Potengi	241260	2412609	16917.7	2799	2231.1	2236.1	1834.9	3820	1364	27.3	12.2	34.2	14.9	34.2	14.9	[27.5, 45.0)	NA	NA	NA	NA	8190.3	[ 8102, 14202)	240.4	70.4	[54.6, 13251]
1211	RN	24	Rio Grande do Norte	São Pedro	241270	2412708	6165	1020	813	814.9	668.6	727	247	14.3	6.1	17.8	7.4	17.8	7.4	[13.6, 27.5)	NA	NA	NA	NA	7949.9	[ 3538, 8102)	195.2	31.6	[25, 54.6)
1212	RN	24	Rio Grande do Norte	São Rafael	241280	2412807	8246.2	1364.3	1087.5	1090	894.4	1438	427	21.1	7.9	26.4	9.5	26.4	9.5	[13.6, 27.5)	NA	NA	NA	NA	7361.3	[ 3538, 8102)	469.1	17.6	[11.8, 25.0)
1213	RN	24	Rio Grande do Norte	São Tomé	241290	2412906	11062.5	1830.3	1458.9	1462.2	1199.8	1573	618	17.2	8.5	21.5	10.3	21.5	10.3	[13.6, 27.5)	NA	NA	NA	NA	6801.6	[ 3538, 8102)	862.6	12.8	[11.8, 25.0)
1214	RN	24	Rio Grande do Norte	São Vicente	241300	2413003	6299.1	1042.2	830.7	832.6	683.2	1233	378	23.7	9.1	29.6	11.1	29.6	11.1	[27.5, 45.0)	NA	NA	NA	NA	7706.7	[ 3538, 8102)	197.8	31.8	[25, 54.6)
1215	RN	24	Rio Grande do Norte	Senador Elói de Souza	241310	2413102	5960.7	986.2	786.1	787.9	646.5	987	312	20	7.9	25.1	9.7	25.1	9.7	[13.6, 27.5)	NA	NA	NA	NA	6198	[ 3538, 8102)	152.4	39.1	[25, 54.6)
1216	RN	24	Rio Grande do Norte	Senador Georgino Avelino	241320	2413201	4235.1	700.7	558.5	559.8	459.3	936	330	26.7	11.8	33.4	14.4	33.4	14.4	[27.5, 45.0)	NA	NA	NA	NA	19732.7	[14202, 23323)	26.1	162.3	[54.6, 13251]
1217	RN	24	Rio Grande do Norte	Serra de São Bento	241330	2413300	5815.2	962.1	766.9	768.6	630.7	660	267	13.7	7	17.2	8.5	17.2	8.5	[13.6, 27.5)	NA	NA	NA	NA	6138.2	[ 3538, 8102)	96.6	60.2	[54.6, 13251]
1218	RN	24	Rio Grande do Norte	Serra do Mel	241335	2413359	11257.1	1862.5	1484.6	1487.9	1220.9	1159	449	12.4	6	15.6	7.4	15.6	7.4	[13.6, 27.5)	NA	NA	NA	NA	16035.8	[14202, 23323)	620.2	18.1	[11.8, 25.0)
1219	RN	24	Rio Grande do Norte	Serra Negra do Norte	241340	2413409	8015.1	1326.1	1057	1059.4	869.3	2142	863	32.3	16.3	40.4	19.9	40.4	19.9	[27.5, 45.0)	NA	NA	NA	NA	8053.5	[ 3538, 8102)	562.4	14.3	[11.8, 25.0)
1220	RN	24	Rio Grande do Norte	Serrinha	241350	2413508	6469.8	1070.4	853.2	855.2	701.7	1159	377	21.7	8.8	27.1	10.7	27.1	10.7	[13.6, 27.5)	NA	NA	NA	NA	7376.6	[ 3538, 8102)	193.4	33.5	[25, 54.6)
1221	RN	24	Rio Grande do Norte	Serrinha dos Pintos	241355	2413557	4724.4	781.7	623.1	624.5	512.4	564	192	14.4	6.2	18.1	7.5	18.1	7.5	[13.6, 27.5)	NA	NA	NA	NA	6743.2	[ 3538, 8102)	122.4	38.6	[25, 54.6)
1222	RN	24	Rio Grande do Norte	Severiano Melo	241360	2413607	4215.2	697.4	555.9	557.2	457.2	1123	368	32.2	13.2	40.3	16.1	40.3	16.1	[27.5, 45.0)	NA	NA	NA	NA	10305.1	[ 8102, 14202)	157.8	26.7	[25, 54.6)
1223	RN	24	Rio Grande do Norte	Sítio Novo	241370	2413706	5335.3	882.7	703.6	705.2	578.7	463	155	10.5	4.4	13.1	5.4	13.1	5.4	[ 0.1, 13.6)	NA	NA	NA	NA	6449	[ 3538, 8102)	213.5	25	[25, 54.6)
1224	RN	24	Rio Grande do Norte	Taboleiro Grande	241380	2413805	2471.6	408.9	326	326.7	268.1	398	138	19.5	8.5	24.4	10.3	24.4	10.3	[13.6, 27.5)	NA	NA	NA	NA	8355.9	[ 8102, 14202)	124.1	19.9	[11.8, 25.0)
1225	RN	24	Rio Grande do Norte	Taipu	241390	2413904	12194.5	2017.6	1608.2	1611.8	1322.6	1653	705	16.4	8.8	20.5	10.7	20.5	10.7	[13.6, 27.5)	NA	NA	NA	NA	8746	[ 8102, 14202)	352.8	34.6	[25, 54.6)
1226	RN	24	Rio Grande do Norte	Tangará	241400	2414001	15192.6	2513.6	2003.6	2008.1	1647.8	1422	495	11.3	4.9	14.2	6	14.2	6	[13.6, 27.5)	NA	NA	NA	NA	7615.4	[ 3538, 8102)	339.5	44.8	[25, 54.6)
1227	RN	24	Rio Grande do Norte	Tenente Ananias	241410	2414100	10459.7	1730.6	1379.4	1382.5	1134.4	1088	328	12.6	4.8	15.7	5.8	15.7	5.8	[13.6, 27.5)	NA	NA	NA	NA	6853.4	[ 3538, 8102)	223.7	46.8	[25, 54.6)
1228	RN	24	Rio Grande do Norte	Tenente Laurentino Cruz	241415	2414159	5755.5	952.2	759	760.8	624.2	780	269	16.4	7.1	20.5	8.6	20.5	8.6	[13.6, 27.5)	NA	NA	NA	NA	10811.9	[ 8102, 14202)	68.6	84	[54.6, 13251]
1229	RN	24	Rio Grande do Norte	Tibau do Sul	241420	2414209	12962.5	2144.6	1709.5	1713.4	1405.9	1658	595	15.5	7	19.4	8.5	19.4	8.5	[13.6, 27.5)	NA	NA	NA	NA	19280.9	[14202, 23323)	102.7	126.2	[54.6, 13251]
1230	RN	24	Rio Grande do Norte	Timbaúba dos Batistas	241430	2414308	2382	394.1	314.1	314.8	258.3	617	222	31.3	14.1	39.2	17.2	39.2	17.2	[27.5, 45.0)	NA	NA	NA	NA	10056.8	[ 8102, 14202)	135.5	17.6	[11.8, 25.0)
1231	RN	24	Rio Grande do Norte	Touros	241440	2414407	32851.6	5435.3	4332.5	4342.3	3563	2358	760	8.7	3.5	10.9	4.3	10.9	4.3	[ 0.1, 13.6)	NA	NA	NA	NA	12507	[ 8102, 14202)	754	43.6	[25, 54.6)
1232	RN	24	Rio Grande do Norte	Triunfo Potiguar	241445	2414456	3336.9	552.1	440.1	441.1	361.9	251	110	9.1	5	11.4	6.1	11.4	6.1	[ 0.1, 13.6)	NA	NA	NA	NA	9727.4	[ 8102, 14202)	268.7	12.4	[11.8, 25.0)
1233	RN	24	Rio Grande do Norte	Umarizal	241450	2414506	10720.6	1773.7	1413.8	1417	1162.7	1242	450	14	6.4	17.5	7.7	17.5	7.7	[13.6, 27.5)	NA	NA	NA	NA	9476.7	[ 8102, 14202)	213.6	50.2	[25, 54.6)
1234	RN	24	Rio Grande do Norte	Upanema	241460	2414605	13873.9	2295.4	1829.7	1833.8	1504.7	1477	619	12.9	6.8	16.1	8.2	16.1	8.2	[13.6, 27.5)	NA	NA	NA	NA	10092.6	[ 8102, 14202)	873.1	15.9	[11.8, 25.0)
1235	RN	24	Rio Grande do Norte	Várzea	241470	2414704	5430.3	898.4	716.1	717.8	589	609	191	13.6	5.3	17	6.5	17	6.5	[13.6, 27.5)	NA	NA	NA	NA	6637.1	[ 3538, 8102)	72.7	74.7	[54.6, 13251]
1236	RN	24	Rio Grande do Norte	Venha-Ver	241475	2414753	4047.9	669.7	533.8	535	439	617	210	18.4	7.9	23.1	9.6	23.1	9.6	[13.6, 27.5)	NA	NA	NA	NA	6901.3	[ 3538, 8102)	71.6	56.5	[54.6, 13251]
1237	RN	24	Rio Grande do Norte	Vera Cruz	241480	2414803	11752.1	1944.4	1549.9	1553.4	1274.6	1937	644	19.9	8.3	24.9	10.1	24.9	10.1	[13.6, 27.5)	NA	NA	NA	NA	7242.6	[ 3538, 8102)	84.1	139.7	[54.6, 13251]
1238	RN	24	Rio Grande do Norte	Viçosa	241490	2414902	1687.4	279.2	222.5	223	183	561	158	40.2	14.2	50.3	17.3	50.3	17.3	[45.0,100.0]	NA	NA	NA	NA	8196.1	[ 8102, 14202)	37.9	44.5	[25, 54.6)
1239	RN	24	Rio Grande do Norte	Vila Flor	241500	2415008	3058.6	506	403.4	404.3	331.7	322	129	12.7	6.4	15.9	7.8	15.9	7.8	[13.6, 27.5)	NA	NA	NA	NA	9528.1	[ 8102, 14202)	47.7	64.2	[54.6, 13251]
1240	PB	25	Paraíba	Água Branca	250010	2500106	9938.2	1682.6	1285.1	1443.9	1138.2	1671	222	19.9	3.5	23.1	3.9	23.1	3.9	[13.6, 27.5)	NA	NA	NA	NA	6390.2	[ 3538, 8102)	241.7	41.1	[25, 54.6)
1241	PB	25	Paraíba	Aguiar	250020	2500205	5564.5	942.1	719.5	808.4	637.3	609	131	12.9	3.6	15.1	4.1	15.1	4.1	[13.6, 27.5)	NA	NA	NA	NA	6946.6	[ 3538, 8102)	351.6	15.8	[11.8, 25.0)
1242	PB	25	Paraíba	Alagoa Grande	250030	2500304	28563.6	4836.1	3693.6	4149.9	3271.4	2646	720	10.9	3.9	12.8	4.4	12.8	4.4	[ 0.1, 13.6)	NA	NA	NA	NA	7518.7	[ 3538, 8102)	322.1	88.7	[54.6, 13251]
1243	PB	25	Paraíba	Alagoa Nova	250040	2500403	20321.2	3440.6	2627.7	2952.4	2327.4	2871	759	16.7	5.8	19.4	6.5	19.4	6.5	[13.6, 27.5)	NA	NA	NA	NA	11245.4	[ 8102, 14202)	128.2	158.5	[54.6, 13251]
1244	PB	25	Paraíba	Alagoinha	250050	2500502	14123.1	2391.2	1826.3	2051.9	1617.5	1736	623	14.5	6.8	16.9	7.7	16.9	7.7	[13.6, 27.5)	NA	NA	NA	NA	6149.7	[ 3538, 8102)	111.4	126.8	[54.6, 13251]
1245	PB	25	Paraíba	Alcantil	250053	2500536	5399.5	914.2	698.2	784.5	618.4	1004	264	22	7.6	25.6	8.5	25.6	8.5	[13.6, 27.5)	NA	NA	NA	NA	6445.8	[ 3538, 8102)	309.9	17.4	[11.8, 25.0)
1246	PB	25	Paraíba	Algodão de Jandaíra	250057	2500577	2456	415.8	317.6	356.8	281.3	363	128	17.5	8.1	20.3	9.1	20.3	9.1	[13.6, 27.5)	NA	NA	NA	NA	8541	[ 8102, 14202)	222.7	11	[0.1, 11.8)
1247	PB	25	Paraíba	Alhandra	250060	2500601	18963.2	3210.7	2452.1	2755.1	2171.9	2068	755	12.9	6.2	15	7	15	7	[13.6, 27.5)	NA	NA	NA	NA	44278.1	[23323,525450]	184	103.1	[54.6, 13251]
1248	PB	25	Paraíba	São João do Rio do Peixe	250070	2500700	17966.3	3041.9	2323.2	2610.2	2057.7	1221	255	8	2.2	9.4	2.5	9.4	2.5	[ 0.1, 13.6)	NA	NA	NA	NA	8062.4	[ 3538, 8102)	476.2	37.7	[25, 54.6)
1249	PB	25	Paraíba	Amparo	250073	2500734	2183.4	369.7	282.3	317.2	250.1	1230	289	66.5	20.5	77.5	23.1	77.5	23.1	[45.0,100.0]	NA	NA	NA	NA	8555.4	[ 8102, 14202)	122.1	17.9	[11.8, 25.0)
1250	PB	25	Paraíba	Aparecida	250077	2500775	8124.3	1375.5	1050.6	1180.3	930.5	1924	483	28	9.2	32.6	10.4	32.6	10.4	[27.5, 45.0)	NA	NA	NA	NA	7595.3	[ 3538, 8102)	291.5	27.9	[25, 54.6)
1251	PB	25	Paraíba	Araçagi	250080	2500809	17116.4	2898	2213.3	2486.8	1960.3	1709	426	11.8	3.8	13.7	4.3	13.7	4.3	[13.6, 27.5)	NA	NA	NA	NA	7511	[ 3538, 8102)	232.2	73.7	[54.6, 13251]
1252	PB	25	Paraíba	Arara	250090	2500908	13187.5	2232.8	1705.3	1915.9	1510.4	1062	213	9.5	2.5	11.1	2.8	11.1	2.8	[ 0.1, 13.6)	NA	NA	NA	NA	6054.8	[ 3538, 8102)	91.3	144.4	[54.6, 13251]
1253	PB	25	Paraíba	Araruna	250100	2501005	19775	3348.1	2557.1	2873	2264.8	723	186	4.3	1.5	5	1.6	5	1.6	[ 0.1, 13.6)	NA	NA	NA	NA	6703.8	[ 3538, 8102)	246.7	80.2	[54.6, 13251]
1254	PB	25	Paraíba	Areia	250110	2501104	23225.5	3932.3	3003.3	3374.3	2660	2094	622	10.7	4.1	12.4	4.7	12.4	4.7	[ 0.1, 13.6)	1	NA	100	NA	7964.7	[ 3538, 8102)	269.1	86.3	[54.6, 13251]
1255	PB	25	Paraíba	Areia de Baraúnas	250115	2501153	1995.4	337.8	258	289.9	228.5	384	128	22.7	9.9	26.5	11.2	26.5	11.2	[13.6, 27.5)	NA	NA	NA	NA	7626.7	[ 3538, 8102)	114.1	17.5	[11.8, 25.0)
1256	PB	25	Paraíba	Areial	250120	2501203	6793.4	1150.2	878.5	987	778	824	274	14.3	6.2	16.7	7	16.7	7	[13.6, 27.5)	NA	NA	NA	NA	6396.6	[ 3538, 8102)	35.8	189.7	[54.6, 13251]
1257	PB	25	Paraíba	Aroeiras	250130	2501302	19151.5	3242.5	2476.5	2782.4	2193.4	2096	733	12.9	5.9	15.1	6.7	15.1	6.7	[13.6, 27.5)	NA	NA	NA	NA	6230.7	[ 3538, 8102)	376.1	50.9	[25, 54.6)
1258	PB	25	Paraíba	Assunção	250135	2501351	3769.5	638.2	487.4	547.7	431.7	677	271	21.2	11.1	24.7	12.6	24.7	12.6	[13.6, 27.5)	NA	NA	NA	NA	7874.1	[ 3538, 8102)	132.1	28.5	[25, 54.6)
1259	PB	25	Paraíba	Baía da Traição	250140	2501401	8641.4	1463.1	1117.4	1255.5	989.7	802	275	11	4.9	12.8	5.6	12.8	5.6	[ 0.1, 13.6)	NA	NA	NA	NA	7709.2	[ 3538, 8102)	102.8	84.1	[54.6, 13251]
1260	PB	25	Paraíba	Bananeiras	250150	2501500	21480.7	3636.9	2777.7	3120.8	2460.2	1915	502	10.5	3.6	12.3	4.1	12.3	4.1	[ 0.1, 13.6)	NA	NA	NA	NA	8672.1	[ 8102, 14202)	255.6	84	[54.6, 13251]
1261	PB	25	Paraíba	Baraúna	250153	2501534	4639.5	785.5	599.9	674	531.4	1158	334	29.5	11.1	34.4	12.6	34.4	12.6	[27.5, 45.0)	NA	NA	NA	NA	6972.9	[ 3538, 8102)	50	92.7	[54.6, 13251]
1262	PB	25	Paraíba	Barra de Santana	250157	2501575	8254.3	1397.5	1067.4	1199.2	945.4	1009	351	14.4	6.6	16.8	7.4	16.8	7.4	[13.6, 27.5)	NA	NA	NA	NA	6640.4	[ 3538, 8102)	375.2	22	[11.8, 25.0)
1263	PB	25	Paraíba	Barra de Santa Rosa	250160	2501609	14920.7	2526.2	1929.4	2167.8	1708.9	1906	674	15.1	7	17.6	7.9	17.6	7.9	[13.6, 27.5)	NA	NA	NA	NA	6910.6	[ 3538, 8102)	781.2	19.1	[11.8, 25.0)
1264	PB	25	Paraíba	Barra de São Miguel	250170	2501708	5842.6	989.2	755.5	848.8	669.2	948	219	19.2	5.8	22.3	6.5	22.3	6.5	[13.6, 27.5)	NA	NA	NA	NA	7088.4	[ 3538, 8102)	609.7	9.6	[0.1, 11.8)
1265	PB	25	Paraíba	Bayeux	250180	2501807	98202.4	16626.6	12698.6	14267.3	11247.1	8555	3045	10.3	4.8	12	5.4	12	5.4	[ 0.1, 13.6)	NA	NA	NA	NA	11305.8	[ 8102, 14202)	27.7	3544.6	[54.6, 13251]
1266	PB	25	Paraíba	Belém	250190	2501906	17466.5	2957.3	2258.6	2537.6	2000.4	1302	410	8.8	3.6	10.3	4.1	10.3	4.1	[ 0.1, 13.6)	NA	NA	NA	NA	7905.4	[ 3538, 8102)	99.6	175.4	[54.6, 13251]
1267	PB	25	Paraíba	Belém do Brejo do Cruz	250200	2502003	7273.4	1231.5	940.5	1056.7	833	769	217	12.5	4.6	14.6	5.2	14.6	5.2	[13.6, 27.5)	NA	NA	NA	NA	7017.6	[ 3538, 8102)	601.5	12.1	[11.8, 25.0)
1268	PB	25	Paraíba	Bernardino Batista	250205	2502052	3300.7	558.8	426.8	479.5	378	621	143	22.2	6.7	25.9	7.6	25.9	7.6	[13.6, 27.5)	NA	NA	NA	NA	7445.2	[ 3538, 8102)	57.5	57.5	[54.6, 13251]
1269	PB	25	Paraíba	Boa Ventura	250210	2502102	5523.2	935.1	714.2	802.4	632.6	417	61	8.9	1.7	10.4	1.9	10.4	1.9	[ 0.1, 13.6)	NA	NA	NA	NA	6348.4	[ 3538, 8102)	168.7	32.7	[25, 54.6)
1270	PB	25	Paraíba	Boa Vista	250215	2502151	6738.8	1140.9	871.4	979	771.8	1325	496	23.2	11.4	27.1	12.9	27.1	12.9	[13.6, 27.5)	NA	NA	NA	NA	17824.4	[14202, 23323)	468.9	14.4	[11.8, 25.0)
1271	PB	25	Paraíba	Bom Jesus	250220	2502201	2501.4	423.5	323.5	363.4	286.5	311	49	14.7	3	17.1	3.4	17.1	3.4	[13.6, 27.5)	NA	NA	NA	NA	8352.5	[ 8102, 14202)	47.4	52.8	[25, 54.6)
1272	PB	25	Paraíba	Bom Sucesso	250230	2502300	5005.5	847.5	647.3	727.2	573.3	1239	284	29.2	8.8	34.1	9.9	34.1	9.9	[27.5, 45.0)	NA	NA	NA	NA	6746.6	[ 3538, 8102)	186.1	26.9	[25, 54.6)
1273	PB	25	Paraíba	Bonito de Santa Fé	250240	2502409	11487.9	1945	1485.5	1669	1315.7	490	123	5	1.7	5.9	1.9	5.9	1.9	[ 0.1, 13.6)	NA	NA	NA	NA	6592.7	[ 3538, 8102)	226.8	50.7	[25, 54.6)
1274	PB	25	Paraíba	Boqueirão	250250	2502508	17468.5	2957.6	2258.9	2537.9	2000.7	2859	976	19.3	8.6	22.5	9.8	22.5	9.8	[13.6, 27.5)	NA	NA	NA	NA	9005.5	[ 8102, 14202)	373.1	46.8	[25, 54.6)
1275	PB	25	Paraíba	Igaracy	250260	2502607	6169.3	1044.5	797.8	896.3	706.6	490	104	9.4	2.6	10.9	2.9	10.9	2.9	[ 0.1, 13.6)	NA	NA	NA	NA	7109.1	[ 3538, 8102)	197.1	31.3	[25, 54.6)
1276	PB	25	Paraíba	Borborema	250270	2502706	5290.2	895.7	684.1	768.6	605.9	657	92	14.7	2.7	17.1	3	17.1	3	[13.6, 27.5)	NA	NA	NA	NA	9398.8	[ 8102, 14202)	26.1	202.6	[54.6, 13251]
1277	PB	25	Paraíba	Brejo do Cruz	250280	2502805	13724.9	2323.8	1774.8	1994	1571.9	1825	621	15.7	7	18.3	7.9	18.3	7.9	[13.6, 27.5)	NA	NA	NA	NA	7014.9	[ 3538, 8102)	401.3	34.2	[25, 54.6)
1278	PB	25	Paraíba	Brejo dos Santos	250290	2502904	6359.1	1076.7	822.3	923.9	728.3	1061	295	19.7	7.2	23	8.1	23	8.1	[13.6, 27.5)	NA	NA	NA	NA	6882.7	[ 3538, 8102)	93.9	67.8	[54.6, 13251]
1279	PB	25	Paraíba	Caaporã	250300	2503001	21279.3	3602.8	2751.6	3091.6	2437.1	1865	626	10.4	4.6	12.1	5.1	12.1	5.1	[ 0.1, 13.6)	NA	NA	NA	NA	16086.5	[14202, 23323)	151	140.9	[54.6, 13251]
1280	PB	25	Paraíba	Cabaceiras	250310	2503100	5362.4	907.9	693.4	779.1	614.2	1111	359	24.5	10.4	28.5	11.7	28.5	11.7	[27.5, 45.0)	NA	NA	NA	NA	7646.1	[ 3538, 8102)	469.2	11.4	[0.1, 11.8)
1281	PB	25	Paraíba	Cabedelo	250320	2503209	63961	10829.2	8270.8	9292.6	7325.4	7369	2733	13.6	6.6	15.9	7.5	15.9	7.5	[13.6, 27.5)	NA	NA	NA	NA	35551.8	[23323,525450]	29.9	2141.1	[54.6, 13251]
1282	PB	25	Paraíba	Cachoeira dos Índios	250330	2503308	9982.8	1690.2	1290.9	1450.4	1143.3	726	99	8.6	1.5	10	1.7	10	1.7	[ 0.1, 13.6)	NA	NA	NA	NA	8963.2	[ 8102, 14202)	193.2	51.7	[25, 54.6)
1283	PB	25	Paraíba	Cacimba de Areia	250340	2503407	3669.1	621.2	474.5	533.1	420.2	536	144	17.3	6.1	20.1	6.9	20.1	6.9	[13.6, 27.5)	NA	NA	NA	NA	7271.5	[ 3538, 8102)	213	17.2	[11.8, 25.0)
1284	PB	25	Paraíba	Cacimba de Dentro	250350	2503506	17046.6	2886.2	2204.3	2476.6	1952.3	1149	247	8	2.2	9.3	2.5	9.3	2.5	[ 0.1, 13.6)	NA	NA	NA	NA	6026.8	[ 3538, 8102)	165.1	103.3	[54.6, 13251]
1285	PB	25	Paraíba	Cacimbas	250355	2503555	7040.8	1192.1	910.4	1022.9	806.4	565	170	9.5	3.7	11	4.2	11	4.2	[ 0.1, 13.6)	NA	NA	NA	NA	5985.9	[ 3538, 8102)	124.1	56.7	[54.6, 13251]
1286	PB	25	Paraíba	Caiçara	250360	2503605	7259.6	1229.1	938.7	1054.7	831.4	947	241	15.4	5.1	18	5.8	18	5.8	[13.6, 27.5)	NA	NA	NA	NA	7094.4	[ 3538, 8102)	123.7	58.7	[54.6, 13251]
1287	PB	25	Paraíba	Cajazeiras	250370	2503704	60721.4	10280.7	7851.9	8821.9	6954.4	2809	1507	5.5	3.8	6.4	4.3	6.4	4.3	[ 0.1, 13.6)	NA	NA	NA	NA	14425.2	[14202, 23323)	562.7	107.9	[54.6, 13251]
1288	PB	25	Paraíba	Cajazeirinhas	250375	2503753	3133.7	530.6	405.2	455.3	358.9	532	149	20.1	7.4	23.4	8.3	23.4	8.3	[13.6, 27.5)	NA	NA	NA	NA	8219.7	[ 8102, 14202)	282.7	11.1	[0.1, 11.8)
1289	PB	25	Paraíba	Caldas Brandão	250380	2503803	5873.5	994.4	759.5	853.3	672.7	739	248	14.9	6.5	17.3	7.4	17.3	7.4	[13.6, 27.5)	NA	NA	NA	NA	9003.5	[ 8102, 14202)	56	105	[54.6, 13251]
1290	PB	25	Paraíba	Camalaú	250390	2503902	5916.9	1001.8	765.1	859.6	677.7	1466	484	29.3	12.7	34.1	14.3	34.1	14.3	[27.5, 45.0)	NA	NA	NA	NA	7954.5	[ 3538, 8102)	541.8	10.9	[0.1, 11.8)
1291	PB	25	Paraíba	Campina Grande	250400	2504009	400612.6	67827.7	51803.2	58203	45882.1	90129	33646	26.6	13	31	14.7	31	14.7	[27.5, 45.0)	496	278	14.5	12.6	18543.3	[14202, 23323)	591.7	677.1	[54.6, 13251]
1292	PB	25	Paraíba	Capim	250403	2504033	6168.1	1044.3	797.6	896.1	706.4	515	167	9.9	4.2	11.5	4.7	11.5	4.7	[ 0.1, 13.6)	NA	NA	NA	NA	7549.7	[ 3538, 8102)	79.9	77.2	[54.6, 13251]
1293	PB	25	Paraíba	Caraúbas	250407	2504074	4064.5	688.2	525.6	590.5	465.5	254	66	7.4	2.5	8.6	2.8	8.6	2.8	[ 0.1, 13.6)	NA	NA	NA	NA	7074.8	[ 3538, 8102)	486.6	8.4	[0.1, 11.8)
1294	PB	25	Paraíba	Carrapateira	250410	2504108	2551.7	432	330	370.7	292.2	238	10	11	0.6	12.8	0.7	12.8	0.7	[ 0.1, 13.6)	NA	NA	NA	NA	8155.6	[ 8102, 14202)	59.1	43.2	[25, 54.6)
1295	PB	25	Paraíba	Casserengue	250415	2504157	7314.5	1238.4	945.8	1062.7	837.7	1021	216	16.5	4.6	19.2	5.2	19.2	5.2	[13.6, 27.5)	NA	NA	NA	NA	6611.1	[ 3538, 8102)	202.8	36.1	[25, 54.6)
1296	PB	25	Paraíba	Catingueira	250420	2504207	4891	828.1	632.5	710.6	560.2	711	118	17.2	3.7	20	4.2	20	4.2	[13.6, 27.5)	NA	NA	NA	NA	7078.6	[ 3538, 8102)	527.4	9.3	[0.1, 11.8)
1297	PB	25	Paraíba	Catolé do Rocha	250430	2504306	29850.6	5054	3860	4336.8	3418.8	5862	2184	23.2	11.3	27	12.8	27	12.8	[13.6, 27.5)	NA	NA	NA	NA	10186.5	[ 8102, 14202)	551.8	54.1	[25, 54.6)
1298	PB	25	Paraíba	Caturité	250435	2504355	4726	800.2	611.1	686.6	541.3	1165	299	29.1	9.8	33.9	11	33.9	11	[27.5, 45.0)	NA	NA	NA	NA	10385.4	[ 8102, 14202)	117.8	40.1	[25, 54.6)
1299	PB	25	Paraíba	Conceição	250440	2504405	18736.6	3172.3	2422.8	2722.1	2145.9	2333	776	14.7	6.4	17.1	7.2	17.1	7.2	[13.6, 27.5)	NA	NA	NA	NA	7161.1	[ 3538, 8102)	580.6	32.3	[25, 54.6)
1300	PB	25	Paraíba	Condado	250450	2504504	6673.8	1129.9	863	969.6	764.3	1045	305	18.5	7.1	21.6	8	21.6	8	[13.6, 27.5)	NA	NA	NA	NA	7151.8	[ 3538, 8102)	265.5	25.1	[25, 54.6)
1301	PB	25	Paraíba	Conde	250460	2504603	23412.3	3963.9	3027.4	3401.5	2681.4	2899	1030	14.6	6.8	17	7.7	17	7.7	[13.6, 27.5)	NA	NA	NA	NA	23550.4	[23323,525450]	171.3	136.7	[54.6, 13251]
1302	PB	25	Paraíba	Congo	250470	2504702	4753.9	804.9	614.7	690.7	544.5	1191	316	29.6	10.3	34.5	11.6	34.5	11.6	[27.5, 45.0)	NA	NA	NA	NA	8846.6	[ 8102, 14202)	324.7	14.6	[11.8, 25.0)
1303	PB	25	Paraíba	Coremas	250480	2504801	15336.3	2596.6	1983.1	2228.1	1756.5	1213	309	9.3	3.1	10.9	3.5	10.9	3.5	[ 0.1, 13.6)	NA	NA	NA	NA	7649.6	[ 3538, 8102)	372	41.2	[25, 54.6)
1304	PB	25	Paraíba	Coxixola	250485	2504850	1864.4	315.7	241.1	270.9	213.5	789	300	50	24.9	58.3	28.1	58.3	28.1	[45.0,100.0]	NA	NA	NA	NA	8382.3	[ 8102, 14202)	173.9	10.7	[0.1, 11.8)
1305	PB	25	Paraíba	Cruz do Espírito Santo	250490	2504900	16944	2868.8	2191	2461.7	1940.6	1300	529	9.1	4.8	10.6	5.5	10.6	5.5	[ 0.1, 13.6)	NA	NA	NA	NA	6807.5	[ 3538, 8102)	192.5	88	[54.6, 13251]
1306	PB	25	Paraíba	Cubati	250500	2505006	7222.5	1222.8	933.9	1049.3	827.2	1375	316	22.5	6.8	26.2	7.6	26.2	7.6	[13.6, 27.5)	NA	NA	NA	NA	7036.1	[ 3538, 8102)	163.6	44.2	[25, 54.6)
1307	PB	25	Paraíba	Cuité	250510	2505105	20224.3	3424.2	2615.2	2938.3	2316.3	3410	1224	19.9	9.4	23.2	10.6	23.2	10.6	[13.6, 27.5)	NA	NA	NA	NA	7820.3	[ 3538, 8102)	733.8	27.6	[25, 54.6)
1308	PB	25	Paraíba	Cuitegi	250520	2505204	6841.8	1158.4	884.7	994	783.6	860	264	14.8	6	17.3	6.7	17.3	6.7	[13.6, 27.5)	NA	NA	NA	NA	6682.7	[ 3538, 8102)	42.1	162.5	[54.6, 13251]
1309	PB	25	Paraíba	Cuité de Mamanguape	250523	2505238	6302.5	1067.1	815	915.7	721.8	531	185	10	4.5	11.6	5.1	11.6	5.1	[ 0.1, 13.6)	NA	NA	NA	NA	7716.3	[ 3538, 8102)	107.7	58.5	[54.6, 13251]
1310	PB	25	Paraíba	Curral de Cima	250527	2505279	5229.6	885.4	676.2	759.8	598.9	624	210	14.1	6.2	16.4	7	16.4	7	[13.6, 27.5)	NA	NA	NA	NA	7373.2	[ 3538, 8102)	86.4	60.5	[54.6, 13251]
1311	PB	25	Paraíba	Curral Velho	250530	2505303	2515.5	425.9	325.3	365.5	288.1	467	129	21.9	7.9	25.6	9	25.6	9	[13.6, 27.5)	NA	NA	NA	NA	7226.7	[ 3538, 8102)	217.6	11.6	[0.1, 11.8)
1312	PB	25	Paraíba	Damião	250535	2505352	5167.7	874.9	668.2	750.8	591.9	872	312	19.9	9.3	23.2	10.5	23.2	10.5	[13.6, 27.5)	NA	NA	NA	NA	6408.7	[ 3538, 8102)	186.2	27.8	[25, 54.6)
1313	PB	25	Paraíba	Desterro	250540	2505402	8187.5	1386.2	1058.7	1189.5	937.7	906	306	13.1	5.8	15.2	6.5	15.2	6.5	[13.6, 27.5)	NA	NA	NA	NA	6180.3	[ 3538, 8102)	182	45	[25, 54.6)
1314	PB	25	Paraíba	Vista Serrana	250550	2505501	3691.1	624.9	477.3	536.3	422.7	524	204	16.8	8.5	19.5	9.7	19.5	9.7	[13.6, 27.5)	NA	NA	NA	NA	7081.8	[ 3538, 8102)	60.4	61.1	[54.6, 13251]
1315	PB	25	Paraíba	Diamante	250560	2505600	6586.7	1115.2	851.7	956.9	754.4	561	92	10.1	2.2	11.7	2.4	11.7	2.4	[ 0.1, 13.6)	NA	NA	NA	NA	6707.8	[ 3538, 8102)	271.8	24.2	[11.8, 25.0)
1316	PB	25	Paraíba	Dona Inês	250570	2505709	10460.1	1771	1352.6	1519.7	1198	934	179	10.5	2.6	12.3	3	12.3	3	[ 0.1, 13.6)	NA	NA	NA	NA	6366.6	[ 3538, 8102)	173.6	60.2	[54.6, 13251]
1317	PB	25	Paraíba	Duas Estradas	250580	2505808	3617.3	612.4	467.8	525.5	414.3	661	179	21.6	7.7	25.2	8.6	25.2	8.6	[13.6, 27.5)	NA	NA	NA	NA	8956.8	[ 8102, 14202)	27	133.9	[54.6, 13251]
1318	PB	25	Paraíba	Emas	250590	2505907	3445.9	583.4	445.6	500.6	394.7	253	98	8.7	4.4	10.1	5	10.1	5	[ 0.1, 13.6)	NA	NA	NA	NA	7665.3	[ 3538, 8102)	248.2	13.9	[11.8, 25.0)
1319	PB	25	Paraíba	Esperança	250600	2506004	32383.9	5482.9	4187.6	4704.9	3708.9	4240	1187	15.5	5.7	18	6.4	18	6.4	[13.6, 27.5)	NA	NA	NA	NA	10660.3	[ 8102, 14202)	157.9	205.2	[54.6, 13251]
1320	PB	25	Paraíba	Fagundes	250610	2506103	11361.1	1923.5	1469.1	1650.6	1301.2	1366	423	14.2	5.8	16.6	6.5	16.6	6.5	[13.6, 27.5)	NA	NA	NA	NA	6837.4	[ 3538, 8102)	185.1	61.4	[54.6, 13251]
1321	PB	25	Paraíba	Frei Martinho	250620	2506202	2971	503	384.2	431.6	340.3	916	179	36.4	9.3	42.4	10.5	42.4	10.5	[27.5, 45.0)	NA	NA	NA	NA	7551.8	[ 3538, 8102)	238.7	12.4	[11.8, 25.0)
1322	PB	25	Paraíba	Gado Bravo	250625	2506251	8411.2	1424.1	1087.7	1222	963.3	1170	402	16.4	7.4	19.1	8.3	19.1	8.3	[13.6, 27.5)	NA	NA	NA	NA	6166.9	[ 3538, 8102)	192.4	43.7	[25, 54.6)
1323	PB	25	Paraíba	Guarabira	250630	2506301	57502	9735.7	7435.6	8354.2	6585.7	13977	5254	28.7	14.1	33.5	16	33.5	16	[27.5, 45.0)	NA	NA	NA	NA	13574.8	[ 8102, 14202)	162.4	354.1	[54.6, 13251]
1324	PB	25	Paraíba	Gurinhém	250640	2506400	14046.6	2378.2	1816.4	2040.8	1608.8	1415	383	11.9	4.2	13.9	4.8	13.9	4.8	[13.6, 27.5)	NA	NA	NA	NA	7807	[ 3538, 8102)	340.4	41.3	[25, 54.6)
1325	PB	25	Paraíba	Gurjão	250650	2506509	3326.6	563.2	430.2	483.3	381	1083	399	38.5	18.6	44.8	20.9	44.8	20.9	[27.5, 45.0)	NA	NA	NA	NA	7695.3	[ 3538, 8102)	344.5	9.7	[0.1, 11.8)
1326	PB	25	Paraíba	Ibiara	250660	2506608	5977.3	1012	772.9	868.4	684.6	498	115	9.8	3	11.5	3.4	11.5	3.4	[ 0.1, 13.6)	NA	NA	NA	NA	6536.9	[ 3538, 8102)	240.4	24.9	[11.8, 25.0)
1327	PB	25	Paraíba	Imaculada	250670	2506707	11651	1972.6	1506.6	1692.7	1334.4	1146	277	11.6	3.7	13.5	4.2	13.5	4.2	[ 0.1, 13.6)	NA	NA	NA	NA	5556	[ 3538, 8102)	317.8	36.7	[25, 54.6)
1328	PB	25	Paraíba	Ingá	250680	2506806	18037.3	3053.9	2332.4	2620.5	2065.8	3102	932	20.3	8	23.7	9	23.7	9	[13.6, 27.5)	NA	NA	NA	NA	7335.8	[ 3538, 8102)	262.2	68.8	[54.6, 13251]
1329	PB	25	Paraíba	Itabaiana	250690	2506905	24512.7	4150.2	3169.7	3561.3	2807.4	1835	652	8.8	4.1	10.3	4.6	10.3	4.6	[ 0.1, 13.6)	NA	NA	NA	NA	9210.7	[ 8102, 14202)	210.6	116.4	[54.6, 13251]
1330	PB	25	Paraíba	Itaporanga	250700	2507002	24185.3	4094.8	3127.4	3513.8	2769.9	1019	344	5	2.2	5.8	2.5	5.8	2.5	[ 0.1, 13.6)	NA	NA	NA	NA	9200.9	[ 8102, 14202)	460.2	52.6	[25, 54.6)
1331	PB	25	Paraíba	Itapororoca	250710	2507101	18031.5	3052.9	2331.7	2619.7	2065.1	3055	768	20	6.6	23.3	7.4	23.3	7.4	[13.6, 27.5)	NA	NA	NA	NA	7739.7	[ 3538, 8102)	145.8	123.7	[54.6, 13251]
1332	PB	25	Paraíba	Itatuba	250720	2507200	10623.4	1798.6	1373.7	1543.4	1216.7	1186	445	13.2	6.5	15.4	7.3	15.4	7.3	[13.6, 27.5)	NA	NA	NA	NA	8079.9	[ 3538, 8102)	251.7	42.2	[25, 54.6)
1333	PB	25	Paraíba	Jacaraú	250730	2507309	14225.3	2408.5	1839.5	2066.7	1629.2	1777	566	14.8	6.2	17.2	6.9	17.2	6.9	[13.6, 27.5)	NA	NA	NA	NA	7280.9	[ 3538, 8102)	256.8	55.4	[54.6, 13251]
1334	PB	25	Paraíba	Jericó	250740	2507408	7669.4	1298.5	991.7	1114.2	878.4	1509	546	23.2	11	27.1	12.4	27.1	12.4	[13.6, 27.5)	NA	NA	NA	NA	6926	[ 3538, 8102)	177.4	43.2	[25, 54.6)
1335	PB	25	Paraíba	João Pessoa	250750	2507507	776358.4	131445.2	100390.9	112793.2	88916.2	146210	52782	22.2	10.5	25.9	11.9	25.9	11.9	[13.6, 27.5)	1314	646	18	12.7	21326.3	[14202, 23323)	210	3696.2	[54.6, 13251]
1336	PB	25	Paraíba	Juarez Távora	250760	2507606	7758.6	1313.6	1003.3	1127.2	888.6	833	303	12.7	6	14.8	6.8	14.8	6.8	[13.6, 27.5)	NA	NA	NA	NA	6352.5	[ 3538, 8102)	75.7	102.5	[54.6, 13251]
1337	PB	25	Paraíba	Juazeirinho	250770	2507705	17645.2	2987.5	2281.7	2563.6	2020.9	1085	398	7.3	3.5	8.5	3.9	8.5	3.9	[ 0.1, 13.6)	NA	NA	NA	NA	7250.9	[ 3538, 8102)	474.6	37.2	[25, 54.6)
1338	PB	25	Paraíba	Junco do Seridó	250780	2507804	6959.6	1178.3	899.9	1011.1	797.1	751	269	12.7	6	14.9	6.7	14.9	6.7	[13.6, 27.5)	NA	NA	NA	NA	7926.6	[ 3538, 8102)	180.4	38.6	[25, 54.6)
1339	PB	25	Paraíba	Juripiranga	250790	2507903	10565.5	1788.8	1366.2	1535	1210.1	1918	361	21.4	5.3	25	6	25	6	[13.6, 27.5)	NA	NA	NA	NA	7829.1	[ 3538, 8102)	78.7	134.2	[54.6, 13251]
1340	PB	25	Paraíba	Juru	250800	2508000	9864.6	1670.2	1275.6	1433.2	1129.8	1043	324	12.5	5.1	14.6	5.7	14.6	5.7	[13.6, 27.5)	NA	NA	NA	NA	6118.4	[ 3538, 8102)	395.1	25	[25, 54.6)
1341	PB	25	Paraíba	Lagoa	250810	2508109	4678.8	792.2	605	679.8	535.9	785	100	19.8	3.3	23.1	3.7	23.1	3.7	[13.6, 27.5)	NA	NA	NA	NA	6455.3	[ 3538, 8102)	176.6	26.5	[25, 54.6)
1342	PB	25	Paraíba	Lagoa de Dentro	250820	2508208	7562.7	1280.4	977.9	1098.7	866.2	1364	340	21.3	7	24.8	7.9	24.8	7.9	[13.6, 27.5)	NA	NA	NA	NA	7578.6	[ 3538, 8102)	83.5	90.6	[54.6, 13251]
1343	PB	25	Paraíba	Lagoa Seca	250830	2508307	26891.2	4552.9	3477.3	3906.9	3079.8	2319	831	10.2	4.8	11.9	5.4	11.9	5.4	[ 0.1, 13.6)	NA	NA	NA	NA	8074	[ 3538, 8102)	108.2	248.5	[54.6, 13251]
1344	PB	25	Paraíba	Lastro	250840	2508406	2777.8	470.3	359.2	403.6	318.1	220	56	9.4	3.1	10.9	3.5	10.9	3.5	[ 0.1, 13.6)	NA	NA	NA	NA	7605.6	[ 3538, 8102)	107.4	25.9	[25, 54.6)
1345	PB	25	Paraíba	Livramento	250850	2508505	7292.6	1234.7	943	1059.5	835.2	1294	380	21	8.1	24.4	9.1	24.4	9.1	[13.6, 27.5)	NA	NA	NA	NA	6214.4	[ 3538, 8102)	266.9	27.3	[25, 54.6)
1346	PB	25	Paraíba	Logradouro	250855	2508554	4183.7	708.3	541	607.8	479.2	480	118	13.6	4.4	15.8	4.9	15.8	4.9	[13.6, 27.5)	NA	NA	NA	NA	6978.9	[ 3538, 8102)	42.9	97.6	[54.6, 13251]
1347	PB	25	Paraíba	Lucena	250860	2508604	12565	2127.4	1624.8	1825.5	1439.1	1623	646	15.3	8	17.8	9	17.8	9	[13.6, 27.5)	NA	NA	NA	NA	12252.4	[ 8102, 14202)	93.8	134	[54.6, 13251]
1348	PB	25	Paraíba	Mãe d'Água	250870	2508703	4018.7	680.4	519.7	583.9	460.3	685	190	20.1	7.3	23.5	8.3	23.5	8.3	[13.6, 27.5)	NA	NA	NA	NA	6559.3	[ 3538, 8102)	228.7	17.6	[11.8, 25.0)
1349	PB	25	Paraíba	Malta	250880	2508802	5670.6	960.1	733.3	823.9	649.5	1137	338	23.7	9.2	27.6	10.4	27.6	10.4	[27.5, 45.0)	NA	NA	NA	NA	7202.6	[ 3538, 8102)	172	33	[25, 54.6)
1350	PB	25	Paraíba	Mamanguape	250890	2508901	43875.7	7428.6	5673.6	6374.5	5025.1	4391	1517	11.8	5.3	13.8	6	13.8	6	[13.6, 27.5)	NA	NA	NA	NA	11511	[ 8102, 14202)	337.4	130	[54.6, 13251]
1351	PB	25	Paraíba	Manaíra	250900	2509008	10971.4	1857.6	1418.7	1594	1256.6	699	121	7.5	1.7	8.8	1.9	8.8	1.9	[ 0.1, 13.6)	NA	NA	NA	NA	5528.2	[ 3538, 8102)	352	31.2	[25, 54.6)
1352	PB	25	Paraíba	Marcação	250905	2509057	8194.6	1387.4	1059.6	1190.6	938.5	764	211	11	4	12.8	4.5	12.8	4.5	[ 0.1, 13.6)	NA	NA	NA	NA	7751.1	[ 3538, 8102)	122.7	66.8	[54.6, 13251]
1353	PB	25	Paraíba	Mari	250910	2509107	21605.6	3658	2793.8	3139	2474.5	2514	557	13.7	4	16	4.5	16	4.5	[13.6, 27.5)	NA	NA	NA	NA	7299.4	[ 3538, 8102)	155.3	139.2	[54.6, 13251]
1354	PB	25	Paraíba	Marizópolis	250915	2509156	6442.9	1090.8	833.1	936.1	737.9	623	182	11.4	4.4	13.3	4.9	13.3	4.9	[ 0.1, 13.6)	NA	NA	NA	NA	7083.9	[ 3538, 8102)	70	92.1	[54.6, 13251]
1355	PB	25	Paraíba	Massaranduba	250920	2509206	13488.8	2283.8	1744.2	1959.7	1544.9	1780	676	15.6	7.8	18.2	8.8	18.2	8.8	[13.6, 27.5)	NA	NA	NA	NA	6443	[ 3538, 8102)	209.4	64.4	[54.6, 13251]
1356	PB	25	Paraíba	Mataraca	250930	2509305	8040.5	1361.3	1039.7	1168.2	920.9	663	186	9.7	3.6	11.4	4	11.4	4	[ 0.1, 13.6)	NA	NA	NA	NA	22845.9	[14202, 23323)	182.4	44.1	[25, 54.6)
1357	PB	25	Paraíba	Matinhas	250933	2509339	4451.2	753.6	575.6	646.7	509.8	718	211	19.1	7.3	22.2	8.3	22.2	8.3	[13.6, 27.5)	NA	NA	NA	NA	9169.6	[ 8102, 14202)	36.5	121.9	[54.6, 13251]
1358	PB	25	Paraíba	Mato Grosso	250937	2509370	2830.8	479.3	366.1	411.3	324.2	543	143	22.7	7.8	26.4	8.8	26.4	8.8	[13.6, 27.5)	NA	NA	NA	NA	6995.3	[ 3538, 8102)	85.3	33.2	[25, 54.6)
1359	PB	25	Paraíba	Maturéia	250939	2509396	6328.9	1071.5	818.4	919.5	724.8	965	343	18	8.4	21	9.5	21	9.5	[13.6, 27.5)	NA	NA	NA	NA	6504.2	[ 3538, 8102)	83.1	76.2	[54.6, 13251]
1360	PB	25	Paraíba	Mogeiro	250940	2509404	13131.4	2223.3	1698	1907.8	1503.9	1608	456	14.5	5.4	16.9	6.1	16.9	6.1	[13.6, 27.5)	NA	NA	NA	NA	7626.5	[ 3538, 8102)	214.1	61.3	[54.6, 13251]
1361	PB	25	Paraíba	Montadas	250950	2509503	5409.2	915.8	699.5	785.9	619.5	1040	318	22.7	9.1	26.5	10.3	26.5	10.3	[13.6, 27.5)	NA	1	NA	0	7911.2	[ 3538, 8102)	31.8	170.1	[54.6, 13251]
1362	PB	25	Paraíba	Monte Horebe	250960	2509602	4700.8	795.9	607.9	683	538.4	302	56	7.6	1.8	8.8	2.1	8.8	2.1	[ 0.1, 13.6)	NA	NA	NA	NA	6369.4	[ 3538, 8102)	116.9	40.2	[25, 54.6)
1363	PB	25	Paraíba	Monteiro	250970	2509701	32332.2	5474.2	4180.9	4697.4	3703	10574	3707	38.6	17.7	45	20	45	20	[45.0,100.0]	NA	NA	NA	NA	11403.3	[ 8102, 14202)	992.6	32.6	[25, 54.6)
1364	PB	25	Paraíba	Mulungu	250980	2509800	9748.7	1650.6	1260.6	1416.3	1116.5	1830	424	22.2	6.7	25.8	7.6	25.8	7.6	[13.6, 27.5)	NA	NA	NA	NA	6477.7	[ 3538, 8102)	187.3	52.1	[25, 54.6)
1365	PB	25	Paraíba	Natuba	250990	2509909	10457.1	1770.5	1352.2	1519.3	1197.7	743	125	8.4	1.8	9.8	2.1	9.8	2.1	[ 0.1, 13.6)	NA	NA	NA	NA	6399	[ 3538, 8102)	202.2	51.7	[25, 54.6)
1366	PB	25	Paraíba	Nazarezinho	251000	2510006	7300.4	1236	944	1060.6	836.1	418	135	6.8	2.9	7.9	3.2	7.9	3.2	[ 0.1, 13.6)	NA	NA	NA	NA	6518.5	[ 3538, 8102)	193.2	37.8	[25, 54.6)
1367	PB	25	Paraíba	Nova Floresta	251010	2510105	10610.8	1796.5	1372.1	1541.6	1215.3	1348	436	15	6.4	17.5	7.2	17.5	7.2	[13.6, 27.5)	NA	NA	NA	NA	6621.8	[ 3538, 8102)	47.6	223	[54.6, 13251]
1368	PB	25	Paraíba	Nova Olinda	251020	2510204	6004.9	1016.7	776.5	872.4	687.7	640	173	12.6	4.5	14.7	5	14.7	5	[13.6, 27.5)	NA	NA	NA	NA	6517.3	[ 3538, 8102)	81.5	73.7	[54.6, 13251]
1369	PB	25	Paraíba	Nova Palmeira	251030	2510303	4691.5	794.3	606.7	681.6	537.3	633	203	15.9	6.7	18.6	7.6	18.6	7.6	[13.6, 27.5)	NA	NA	NA	NA	6990.4	[ 3538, 8102)	314.7	14.9	[11.8, 25.0)
1370	PB	25	Paraíba	Olho d'Água	251040	2510402	6694.9	1133.5	865.7	972.7	766.8	491	166	8.7	3.8	10.1	4.3	10.1	4.3	[ 0.1, 13.6)	NA	NA	NA	NA	6654.4	[ 3538, 8102)	580.5	11.5	[0.1, 11.8)
1371	PB	25	Paraíba	Olivedos	251050	2510501	3821.8	647.1	494.2	555.2	437.7	825	234	25.5	9.5	29.7	10.7	29.7	10.7	[27.5, 45.0)	NA	NA	NA	NA	7287.9	[ 3538, 8102)	314.6	12.1	[11.8, 25.0)
1372	PB	25	Paraíba	Ouro Velho	251060	2510600	2999.4	507.8	387.9	435.8	343.5	725	197	28.6	10.2	33.3	11.5	33.3	11.5	[27.5, 45.0)	NA	NA	NA	NA	8310.4	[ 8102, 14202)	128.1	23.4	[11.8, 25.0)
1373	PB	25	Paraíba	Parari	251065	2510659	1684.9	285.3	217.9	244.8	193	592	195	41.5	17.9	48.4	20.2	48.4	20.2	[45.0,100.0]	NA	NA	NA	NA	9034.9	[ 8102, 14202)	207.8	8.1	[0.1, 11.8)
1374	PB	25	Paraíba	Passagem	251070	2510709	2348.8	397.7	303.7	341.2	269	253	55	12.7	3.6	14.8	4.1	14.8	4.1	[13.6, 27.5)	NA	NA	NA	NA	8557.4	[ 8102, 14202)	123.4	19	[11.8, 25.0)
1375	PB	25	Paraíba	Patos	251080	2510808	105005.9	17778.5	13578.3	15255.8	12026.3	16948	6969	19.1	10.3	22.2	11.6	22.2	11.6	[13.6, 27.5)	NA	NA	NA	NA	12891.2	[ 8102, 14202)	472.9	222.1	[54.6, 13251]
1376	PB	25	Paraíba	Paulista	251090	2510907	12116.1	2051.4	1566.7	1760.3	1387.7	1575	359	15.4	4.6	17.9	5.2	17.9	5.2	[13.6, 27.5)	NA	NA	NA	NA	7945.3	[ 3538, 8102)	577.4	21	[11.8, 25.0)
1377	PB	25	Paraíba	Pedra Branca	251100	2511004	3774.8	639.1	488.1	548.4	432.3	258	73	8.1	3	9.4	3.4	9.4	3.4	[ 0.1, 13.6)	NA	NA	NA	NA	7026	[ 3538, 8102)	116.9	32.3	[25, 54.6)
1378	PB	25	Paraíba	Pedra Lavrada	251110	2511103	7812.4	1322.7	1010.2	1135	894.8	1117	430	16.9	8.5	19.7	9.6	19.7	9.6	[13.6, 27.5)	NA	NA	NA	NA	7861.6	[ 3538, 8102)	335.6	23.3	[11.8, 25.0)
1379	PB	25	Paraíba	Pedras de Fogo	251120	2511202	28015.7	4743.3	3622.7	4070.3	3208.6	2414	837	10.2	4.6	11.9	5.2	11.9	5.2	[ 0.1, 13.6)	NA	NA	NA	NA	13728.3	[ 8102, 14202)	406.7	68.9	[54.6, 13251]
1380	PB	25	Paraíba	Piancó	251130	2511301	15855.8	2684.5	2050.3	2303.6	1816	1017	310	7.6	3	8.8	3.4	8.8	3.4	[ 0.1, 13.6)	NA	NA	NA	NA	9155.1	[ 8102, 14202)	577	27.5	[25, 54.6)
1381	PB	25	Paraíba	Picuí	251140	2511400	18549.2	3140.6	2398.6	2694.9	2124.4	5103	1779	32.5	14.8	37.9	16.7	37.9	16.7	[27.5, 45.0)	NA	NA	NA	NA	7793.9	[ 3538, 8102)	667.7	27.8	[25, 54.6)
1382	PB	25	Paraíba	Pilar	251150	2511509	11646.6	1971.9	1506	1692.1	1333.9	2043	698	20.7	9.3	24.1	10.5	24.1	10.5	[13.6, 27.5)	NA	NA	NA	NA	6484.1	[ 3538, 8102)	103.3	112.7	[54.6, 13251]
1383	PB	25	Paraíba	Pilões	251160	2511608	6771.7	1146.5	875.6	983.8	775.6	960	294	16.7	6.7	19.5	7.6	19.5	7.6	[13.6, 27.5)	NA	NA	NA	NA	8684.5	[ 8102, 14202)	65.6	103.3	[54.6, 13251]
1384	PB	25	Paraíba	Pilõezinhos	251170	2511707	5107.8	864.8	660.5	742.1	585	593	192	13.7	5.8	16	6.6	16	6.6	[13.6, 27.5)	NA	NA	NA	NA	7363	[ 3538, 8102)	40.9	124.9	[54.6, 13251]
1385	PB	25	Paraíba	Pirpirituba	251180	2511806	10493.2	1776.6	1356.9	1524.5	1201.8	1158	348	13	5.1	15.2	5.8	15.2	5.8	[13.6, 27.5)	NA	NA	NA	NA	6574.8	[ 3538, 8102)	80.7	130.1	[54.6, 13251]
1386	PB	25	Paraíba	Pitimbu	251190	2511905	18312.2	3100.4	2368	2660.5	2097.3	1353	350	8.7	3	10.2	3.3	10.2	3.3	[ 0.1, 13.6)	NA	NA	NA	NA	9826.6	[ 8102, 14202)	135.8	134.8	[54.6, 13251]
1387	PB	25	Paraíba	Pocinhos	251200	2512002	17990.5	3046	2326.4	2613.7	2060.4	2809	868	18.4	7.5	21.5	8.4	21.5	8.4	[13.6, 27.5)	NA	NA	NA	NA	10555.5	[ 8102, 14202)	624	28.8	[25, 54.6)
1388	PB	25	Paraíba	Poço Dantas	251203	2512036	3779.4	639.9	488.7	549.1	432.9	223	39	7	1.6	8.1	1.8	8.1	1.8	[ 0.1, 13.6)	NA	NA	NA	NA	6997.4	[ 3538, 8102)	97.8	38.7	[25, 54.6)
1389	PB	25	Paraíba	Poço de José de Moura	251207	2512077	4183.5	708.3	541	607.8	479.1	410	50	11.6	1.8	13.5	2.1	13.5	2.1	[ 0.1, 13.6)	NA	NA	NA	NA	7845	[ 3538, 8102)	94.6	44.2	[25, 54.6)
1390	PB	25	Paraíba	Pombal	251210	2512101	32547.1	5510.5	4208.7	4728.6	3727.6	5289	1542	19.2	7.3	22.4	8.3	22.4	8.3	[13.6, 27.5)	NA	NA	NA	NA	9604.4	[ 8102, 14202)	894.1	36.4	[25, 54.6)
1391	PB	25	Paraíba	Prata	251220	2512200	4054.8	686.5	524.3	589.1	464.4	1149	410	33.5	15.6	39	17.7	39	17.7	[27.5, 45.0)	NA	NA	NA	NA	9453.1	[ 8102, 14202)	201.8	20.1	[11.8, 25.0)
1392	PB	25	Paraíba	Princesa Isabel	251230	2512309	22603	3826.9	2922.8	3283.9	2588.7	2968	922	15.5	6.3	18.1	7.1	18.1	7.1	[13.6, 27.5)	NA	NA	NA	NA	7689.5	[ 3538, 8102)	368.6	61.3	[54.6, 13251]
1393	PB	25	Paraíba	Puxinanã	251240	2512408	13406.3	2269.8	1733.6	1947.7	1535.4	1612	577	14.2	6.7	16.6	7.5	16.6	7.5	[13.6, 27.5)	1	3	100	0	6170.5	[ 3538, 8102)	71.1	188.5	[54.6, 13251]
1394	PB	25	Paraíba	Queimadas	251250	2512507	42906.4	7264.5	5548.2	6233.7	4914.1	4926	2050	13.6	7.4	15.8	8.3	15.8	8.3	[13.6, 27.5)	NA	NA	NA	NA	8901.2	[ 8102, 14202)	402.7	106.5	[54.6, 13251]
1395	PB	25	Paraíba	Quixabá	251260	2512606	1857.2	314.4	240.2	269.8	212.7	332	61	21.1	5.1	24.6	5.7	24.6	5.7	[13.6, 27.5)	NA	NA	NA	NA	9039.3	[ 8102, 14202)	147.2	12.6	[11.8, 25.0)
1396	PB	25	Paraíba	Remígio	251270	2512705	18810.7	3184.8	2432.4	2732.9	2154.4	2402	795	15.1	6.5	17.6	7.4	17.6	7.4	[13.6, 27.5)	NA	NA	NA	NA	7261.4	[ 3538, 8102)	183.5	102.5	[54.6, 13251]
1397	PB	25	Paraíba	Pedro Régis	251272	2512721	5969.9	1010.8	772	867.3	683.7	338	119	6.7	3.1	7.8	3.5	7.8	3.5	[ 0.1, 13.6)	NA	NA	NA	NA	6680.3	[ 3538, 8102)	74.2	80.4	[54.6, 13251]
1398	PB	25	Paraíba	Riachão	251274	2512747	3470.4	587.6	448.8	504.2	397.5	369	86	12.6	3.8	14.6	4.3	14.6	4.3	[13.6, 27.5)	NA	NA	NA	NA	7092.5	[ 3538, 8102)	85.3	40.7	[25, 54.6)
1399	PB	25	Paraíba	Riachão do Bacamarte	251275	2512754	4426	749.4	572.3	643	506.9	656	182	17.5	6.4	20.4	7.2	20.4	7.2	[13.6, 27.5)	NA	NA	NA	NA	7573.3	[ 3538, 8102)	40.3	109.9	[54.6, 13251]
1400	PB	25	Paraíba	Riachão do Poço	251276	2512762	4378.7	741.4	566.2	636.2	501.5	497	155	13.4	5.5	15.6	6.2	15.6	6.2	[13.6, 27.5)	NA	NA	NA	NA	7927.7	[ 3538, 8102)	40.5	108.2	[54.6, 13251]
1401	PB	25	Paraíba	Riacho de Santo Antônio	251278	2512788	1876.3	317.7	242.6	272.6	214.9	329	169	20.7	13.9	24.1	15.7	24.1	15.7	[13.6, 27.5)	NA	NA	NA	NA	9614.2	[ 8102, 14202)	93.7	20	[11.8, 25.0)
1402	PB	25	Paraíba	Riacho dos Cavalos	251280	2512804	8492.2	1437.8	1098.1	1233.8	972.6	1360	435	18.9	7.9	22	8.9	22	8.9	[13.6, 27.5)	NA	NA	NA	NA	6827.7	[ 3538, 8102)	262.5	32.3	[25, 54.6)
1403	PB	25	Paraíba	Rio Tinto	251290	2512903	23780.3	4026.2	3075	3454.9	2723.6	3354	1113	16.7	7.2	19.4	8.2	19.4	8.2	[13.6, 27.5)	NA	NA	NA	NA	8967.6	[ 8102, 14202)	465.2	51.1	[25, 54.6)
1404	PB	25	Paraíba	Salgadinho	251300	2513000	3782.8	640.5	489.2	549.6	433.2	450	125	14.1	5.1	16.4	5.8	16.4	5.8	[13.6, 27.5)	NA	NA	NA	NA	5736.4	[ 3538, 8102)	179	21.1	[11.8, 25.0)
1405	PB	25	Paraíba	Salgado de São Félix	251310	2513109	12092.4	2047.4	1563.7	1756.8	1384.9	1631	501	15.9	6.4	18.6	7.2	18.6	7.2	[13.6, 27.5)	NA	NA	NA	NA	7311.2	[ 3538, 8102)	204.1	59.3	[54.6, 13251]
1406	PB	25	Paraíba	Santa Cecília	251315	2513158	6588.1	1115.4	851.9	957.2	754.5	1085	298	19.5	7	22.7	7.9	22.7	7.9	[13.6, 27.5)	NA	NA	NA	NA	6659.8	[ 3538, 8102)	217.6	30.3	[25, 54.6)
1407	PB	25	Paraíba	Santa Cruz	251320	2513208	6547.6	1108.6	846.7	951.3	749.9	582	92	10.5	2.2	12.2	2.5	12.2	2.5	[ 0.1, 13.6)	NA	NA	NA	NA	6871.8	[ 3538, 8102)	217.7	30.1	[25, 54.6)
1408	PB	25	Paraíba	Santa Helena	251330	2513307	5799.1	981.8	749.9	842.5	664.2	747	117	15.2	3.1	17.7	3.5	17.7	3.5	[13.6, 27.5)	NA	NA	NA	NA	6961.2	[ 3538, 8102)	211.1	27.5	[25, 54.6)
1409	PB	25	Paraíba	Santa Inês	251335	2513356	3577.7	605.7	462.6	519.8	409.8	342	147	11.3	6.4	13.2	7.2	13.2	7.2	[ 0.1, 13.6)	NA	NA	NA	NA	6714.4	[ 3538, 8102)	327.6	10.9	[0.1, 11.8)
1410	PB	25	Paraíba	Santa Luzia	251340	2513406	15141.4	2563.6	1957.9	2199.8	1734.1	1518	417	11.8	4.3	13.8	4.8	13.8	4.8	[13.6, 27.5)	NA	NA	NA	NA	10269.8	[ 8102, 14202)	440.8	34.4	[25, 54.6)
1411	PB	25	Paraíba	Santana de Mangueira	251350	2513505	5237.5	886.8	677.3	760.9	599.9	486	101	11	3	12.8	3.4	12.8	3.4	[ 0.1, 13.6)	NA	NA	NA	NA	6686.3	[ 3538, 8102)	405.2	12.9	[11.8, 25.0)
1412	PB	25	Paraíba	Santana dos Garrotes	251360	2513604	7133.9	1207.8	922.5	1036.4	817	629	128	10.4	2.8	12.1	3.1	12.1	3.1	[ 0.1, 13.6)	NA	NA	NA	NA	6519.8	[ 3538, 8102)	361.5	19.7	[11.8, 25.0)
1413	PB	25	Paraíba	Santa Rita	251370	2513703	130277.4	22057.3	16846.2	18927.3	14920.7	17521	6435	15.9	7.6	18.5	8.6	18.5	8.6	[13.6, 27.5)	NA	NA	NA	NA	15042.7	[14202, 23323)	718.6	181.3	[54.6, 13251]
1414	PB	25	Paraíba	Santa Teresinha	251380	2513802	4582.8	775.9	592.6	665.8	524.9	664	288	17.1	9.7	19.9	11	19.9	11	[13.6, 27.5)	NA	NA	NA	NA	7947	[ 3538, 8102)	359.4	12.7	[11.8, 25.0)
1415	PB	25	Paraíba	Santo André	251385	2513851	2556.9	432.9	330.6	371.5	292.8	790	194	36.5	11.7	42.5	13.2	42.5	13.2	[27.5, 45.0)	NA	NA	NA	NA	8097.4	[ 3538, 8102)	197.8	12.9	[11.8, 25.0)
1416	PB	25	Paraíba	São Bento	251390	2513901	32876.6	5566.3	4251.3	4776.5	3765.4	3025	1003	10.9	4.7	12.7	5.3	12.7	5.3	[ 0.1, 13.6)	NA	NA	NA	NA	9878.8	[ 8102, 14202)	245.8	133.7	[54.6, 13251]
1417	PB	25	Paraíba	São Bentinho	251392	2513927	4380.7	741.7	566.5	636.4	501.7	265	101	7.1	3.6	8.3	4	8.3	4	[ 0.1, 13.6)	NA	NA	NA	NA	7861.2	[ 3538, 8102)	199.6	21.9	[11.8, 25.0)
1418	PB	25	Paraíba	São Domingos do Cariri	251394	2513943	2532	428.7	327.4	367.9	290	294	63	13.7	3.8	16	4.3	16	4.3	[13.6, 27.5)	NA	NA	NA	NA	7455.1	[ 3538, 8102)	233.8	10.8	[0.1, 11.8)
1419	PB	25	Paraíba	São Francisco	251398	2513984	3371	570.7	435.9	489.8	386.1	828	218	29	10	33.8	11.3	33.8	11.3	[27.5, 45.0)	NA	NA	NA	NA	7830.2	[ 3538, 8102)	90.7	37.2	[25, 54.6)
1420	PB	25	Paraíba	São João do Cariri	251400	2514008	4311.1	729.9	557.5	626.3	493.7	911	230	25	8.3	29.1	9.3	29.1	9.3	[27.5, 45.0)	NA	NA	NA	NA	8419.8	[ 8102, 14202)	613	7	[0.1, 11.8)
1421	PB	25	Paraíba	São João do Tigre	251410	2514107	4418.2	748	571.3	641.9	506	1017	337	27.2	11.8	31.7	13.3	31.7	13.3	[27.5, 45.0)	NA	NA	NA	NA	6165	[ 3538, 8102)	812.6	5.4	[0.1, 11.8)
1422	PB	25	Paraíba	São José da Lagoa Tapada	251420	2514206	7637.9	1293.2	987.7	1109.7	874.8	619	82	9.6	1.7	11.2	1.9	11.2	1.9	[ 0.1, 13.6)	NA	NA	NA	NA	6431.2	[ 3538, 8102)	333.7	22.9	[11.8, 25.0)
1423	PB	25	Paraíba	São José de Caiana	251430	2514305	6185.8	1047.3	799.9	898.7	708.5	430	100	8.2	2.5	9.6	2.8	9.6	2.8	[ 0.1, 13.6)	NA	NA	NA	NA	5979.6	[ 3538, 8102)	183.3	33.8	[25, 54.6)
1424	PB	25	Paraíba	São José de Espinharas	251440	2514404	4697.5	795.3	607.4	682.5	538	569	166	14.3	5.5	16.7	6.2	16.7	6.2	[13.6, 27.5)	NA	NA	NA	NA	8511.9	[ 8102, 14202)	726.8	6.5	[0.1, 11.8)
1425	PB	25	Paraíba	São José dos Ramos	251445	2514453	5787.3	979.8	748.4	840.8	662.8	835	234	17	6.3	19.9	7.1	19.9	7.1	[13.6, 27.5)	NA	NA	NA	NA	6359.6	[ 3538, 8102)	100.6	57.5	[54.6, 13251]
1426	PB	25	Paraíba	São José de Piranhas	251450	2514503	19763	3346.1	2555.6	2871.3	2263.5	1522	281	9.1	2.2	10.6	2.5	10.6	2.5	[ 0.1, 13.6)	NA	NA	NA	NA	7918.9	[ 3538, 8102)	686.9	28.8	[25, 54.6)
1427	PB	25	Paraíba	São José de Princesa	251455	2514552	4018.3	680.3	519.6	583.8	460.2	355	104	10.4	4	12.2	4.5	12.2	4.5	[ 0.1, 13.6)	NA	NA	NA	NA	6081.3	[ 3538, 8102)	158.1	25.4	[25, 54.6)
1428	PB	25	Paraíba	São José do Bonfim	251460	2514602	3433.8	581.4	444	498.9	393.3	309	106	10.6	4.8	12.4	5.4	12.4	5.4	[ 0.1, 13.6)	NA	NA	NA	NA	6173	[ 3538, 8102)	153.6	22.4	[11.8, 25.0)
1429	PB	25	Paraíba	São José do Brejo do Cruz	251465	2514651	1757.8	297.6	227.3	255.4	201.3	209	70	14	6.2	16.4	7	16.4	7	[13.6, 27.5)	NA	NA	NA	NA	9933.5	[ 8102, 14202)	253.8	6.9	[0.1, 11.8)
1430	PB	25	Paraíba	São José do Sabugi	251470	2514701	4095	693.3	529.5	594.9	469	452	153	13	5.8	15.2	6.5	15.2	6.5	[13.6, 27.5)	NA	NA	NA	NA	11828.2	[ 8102, 14202)	213.6	19.2	[11.8, 25.0)
1431	PB	25	Paraíba	São José dos Cordeiros	251480	2514800	3766.6	637.7	487.1	547.2	431.4	829	170	26	7	30.3	7.9	30.3	7.9	[27.5, 45.0)	NA	NA	NA	NA	6343.5	[ 3538, 8102)	376.7	10	[0.1, 11.8)
1432	PB	25	Paraíba	São Mamede	251490	2514909	7743.5	1311.1	1001.3	1125	886.9	1286	321	19.6	6.4	22.9	7.2	22.9	7.2	[13.6, 27.5)	NA	NA	NA	NA	7619.2	[ 3538, 8102)	533.4	14.5	[11.8, 25.0)
1433	PB	25	Paraíba	São Miguel de Taipu	251500	2515005	7010.6	1187	906.5	1018.5	802.9	576	218	9.7	4.8	11.3	5.4	11.3	5.4	[ 0.1, 13.6)	NA	NA	NA	NA	7164.7	[ 3538, 8102)	92.4	75.9	[54.6, 13251]
1434	PB	25	Paraíba	São Sebastião de Lagoa de Roça	251510	2515104	11513.6	1949.4	1488.8	1672.8	1318.7	1502	463	15.4	6.2	18	7	18	7	[13.6, 27.5)	NA	NA	NA	NA	6250.2	[ 3538, 8102)	46.4	248.3	[54.6, 13251]
1435	PB	25	Paraíba	São Sebastião do Umbuzeiro	251520	2515203	3393.4	574.5	438.8	493	388.6	857	247	29.8	11.3	34.8	12.7	34.8	12.7	[27.5, 45.0)	NA	NA	NA	NA	7253.4	[ 3538, 8102)	464.3	7.3	[0.1, 11.8)
1436	PB	25	Paraíba	Sapé	251530	2515302	51717.5	8756.3	6687.6	7513.8	5923.2	6789	2159	15.5	6.5	18.1	7.3	18.1	7.3	[13.6, 27.5)	NA	NA	NA	NA	9022.4	[ 8102, 14202)	313.7	164.9	[54.6, 13251]
1437	PB	25	Paraíba	Serra Branca	251550	2515500	13424.6	2272.9	1735.9	1950.4	1537.5	2207	545	19.4	6.3	22.6	7.1	22.6	7.1	[13.6, 27.5)	NA	NA	NA	NA	7490.7	[ 3538, 8102)	698.1	19.2	[11.8, 25.0)
1438	PB	25	Paraíba	Serra da Raiz	251560	2515609	3162.2	535.4	408.9	459.4	362.2	855	197	31.9	9.6	37.2	10.9	37.2	10.9	[27.5, 45.0)	NA	NA	NA	NA	8102.2	[ 8102, 14202)	31.7	99.8	[54.6, 13251]
1439	PB	25	Paraíba	Serra Grande	251570	2515708	3034	513.7	392.3	440.8	347.5	318	80	12.4	4.1	14.4	4.6	14.4	4.6	[13.6, 27.5)	NA	NA	NA	NA	11391.7	[ 8102, 14202)	64.4	47.1	[25, 54.6)
1440	PB	25	Paraíba	Serra Redonda	251580	2515807	7044.3	1192.7	910.9	1023.4	806.8	1124	356	18.8	7.8	22	8.8	22	8.8	[13.6, 27.5)	NA	NA	NA	NA	7078.9	[ 3538, 8102)	55.2	127.6	[54.6, 13251]
1441	PB	25	Paraíba	Serraria	251590	2515906	6162.1	1043.3	796.8	895.3	705.7	885	223	17	5.6	19.8	6.3	19.8	6.3	[13.6, 27.5)	NA	NA	NA	NA	8415.3	[ 8102, 14202)	65.1	94.7	[54.6, 13251]
1442	PB	25	Paraíba	Sertãozinho	251593	2515930	4782.8	809.8	618.5	694.9	547.8	786	179	19.4	5.8	22.6	6.5	22.6	6.5	[13.6, 27.5)	NA	NA	NA	NA	7806.2	[ 3538, 8102)	32.5	147.4	[54.6, 13251]
1443	PB	25	Paraíba	Sobrado	251597	2515971	7631.7	1292.1	986.9	1108.8	874.1	665	225	10.3	4.6	12	5.1	12	5.1	[ 0.1, 13.6)	NA	NA	NA	NA	8831.6	[ 8102, 14202)	62	123.2	[54.6, 13251]
1444	PB	25	Paraíba	Solânea	251600	2516003	26553.7	4495.8	3433.7	3857.9	3041.2	3513	1011	15.6	5.9	18.2	6.6	18.2	6.6	[13.6, 27.5)	NA	NA	NA	NA	8251.8	[ 8102, 14202)	233	113.9	[54.6, 13251]
1445	PB	25	Paraíba	Soledade	251610	2516102	14496.7	2454.4	1874.6	2106.2	1660.3	1473	442	12	4.7	14	5.3	14	5.3	[13.6, 27.5)	NA	NA	NA	NA	9713.6	[ 8102, 14202)	578.2	25.1	[25, 54.6)
1446	PB	25	Paraíba	Sossêgo	251615	2516151	3407.6	576.9	440.6	495.1	390.3	1104	395	38.3	17.9	44.6	20.2	44.6	20.2	[27.5, 45.0)	NA	NA	NA	NA	7441.6	[ 3538, 8102)	147.3	23.1	[11.8, 25.0)
1447	PB	25	Paraíba	Sousa	251620	2516201	68103.6	11530.6	8806.5	9894.4	7799.9	11983	4333	20.8	9.8	24.2	11.1	24.2	11.1	[13.6, 27.5)	NA	NA	NA	NA	13304.1	[ 8102, 14202)	728.5	93.5	[54.6, 13251]
1448	PB	25	Paraíba	Sumé	251630	2516300	16614.3	2813	2148.4	2413.8	1902.8	4500	1661	32	15.5	37.3	17.5	37.3	17.5	[27.5, 45.0)	NA	NA	NA	NA	8273.9	[ 8102, 14202)	833.3	19.9	[11.8, 25.0)
1449	PB	25	Paraíba	Taperoá	251650	2516508	15166.4	2567.8	1961.2	2203.4	1737	1974	532	15.4	5.4	17.9	6.1	17.9	6.1	[13.6, 27.5)	NA	NA	NA	NA	6695.9	[ 3538, 8102)	628.4	24.1	[11.8, 25.0)
1450	PB	25	Paraíba	Tavares	251660	2516607	14459.7	2448.2	1869.8	2100.8	1656.1	1038	170	8.5	1.8	9.9	2.1	9.9	2.1	[ 0.1, 13.6)	NA	NA	NA	NA	6381	[ 3538, 8102)	239.5	60.4	[54.6, 13251]
1451	PB	25	Paraíba	Teixeira	251670	2516706	14784	2503.1	1911.7	2147.9	1693.2	1844	530	14.7	5.5	17.2	6.3	17.2	6.3	[13.6, 27.5)	NA	NA	NA	NA	7610.2	[ 3538, 8102)	155.5	95.1	[54.6, 13251]
1452	PB	25	Paraíba	Tenório	251675	2516755	2965.8	502.1	383.5	430.9	339.7	739	270	29.4	14.1	34.3	15.9	34.3	15.9	[27.5, 45.0)	NA	NA	NA	NA	8102.9	[ 8102, 14202)	87.5	33.9	[25, 54.6)
1453	PB	25	Paraíba	Triunfo	251680	2516805	9385.3	1589	1213.6	1363.5	1074.9	1059	232	13.3	3.8	15.5	4.3	15.5	4.3	[13.6, 27.5)	NA	NA	NA	NA	6511.6	[ 3538, 8102)	224.3	41.8	[25, 54.6)
1454	PB	25	Paraíba	Uiraúna	251690	2516904	15062.6	2550.2	1947.7	2188.4	1725.1	1479	342	11.6	3.5	13.5	4	13.5	4	[ 0.1, 13.6)	NA	NA	NA	NA	8785.5	[ 8102, 14202)	293.2	51.4	[25, 54.6)
1455	PB	25	Paraíba	Umbuzeiro	251700	2517001	9755	1651.6	1261.4	1417.3	1117.2	1316	379	15.9	6	18.6	6.8	18.6	6.8	[13.6, 27.5)	NA	NA	NA	NA	6362	[ 3538, 8102)	185.6	52.6	[25, 54.6)
1456	PB	25	Paraíba	Várzea	251710	2517100	2693.3	456	348.3	391.3	308.5	438	138	19.2	7.9	22.4	8.9	22.4	8.9	[13.6, 27.5)	NA	NA	NA	NA	9183.5	[ 8102, 14202)	191.3	14.1	[11.8, 25.0)
1457	PB	25	Paraíba	Vieirópolis	251720	2517209	5236.2	886.5	677.1	760.7	599.7	840	263	19	7.8	22.1	8.8	22.1	8.8	[13.6, 27.5)	NA	NA	NA	NA	6304.3	[ 3538, 8102)	147.1	35.6	[25, 54.6)
1458	PB	25	Paraíba	Zabelê	251740	2517407	2177.9	368.7	281.6	316.4	249.4	736	254	39.9	18	46.5	20.4	46.5	20.4	[45.0,100.0]	NA	NA	NA	NA	7752.6	[ 3538, 8102)	106.8	20.4	[11.8, 25.0)
1459	PE	26	Pernambuco	Abreu e Lima	260005	2600054	97707	16372.8	12830.9	13355.3	10479	29452	9451	36	14.7	44.1	18	44.1	18	[27.5, 45.0)	NA	NA	NA	NA	13994.5	[ 8102, 14202)	126.4	773.1	[54.6, 13251]
1460	PE	26	Pernambuco	Afogados da Ingazeira	260010	2600104	36364.6	6093.6	4775.4	4970.6	3900.1	16278	4147	53.4	17.4	65.5	21.3	65.5	21.3	[45.0,100.0]	NA	NA	NA	NA	9514.1	[ 8102, 14202)	377.7	96.3	[54.6, 13251]
1461	PE	26	Pernambuco	Afrânio	260020	2600203	18755.8	3142.9	2463	2563.7	2011.5	1465	473	9.3	3.8	11.4	4.7	11.4	4.7	[ 0.1, 13.6)	NA	NA	NA	NA	7086.9	[ 3538, 8102)	1490.6	12.6	[11.8, 25.0)
1462	PE	26	Pernambuco	Agrestina	260030	2600302	23947.5	4012.9	3144.8	3273.3	2568.3	3013	823	15	5.2	18.4	6.4	18.4	6.4	[13.6, 27.5)	NA	NA	NA	NA	8146	[ 8102, 14202)	200.4	119.5	[54.6, 13251]
1463	PE	26	Pernambuco	Água Preta	260040	2600401	35198.1	5898.1	4622.2	4811.1	3775	3009	1036	10.2	4.5	12.5	5.5	12.5	5.5	[ 0.1, 13.6)	NA	NA	NA	NA	6052.4	[ 3538, 8102)	533.3	66	[54.6, 13251]
1464	PE	26	Pernambuco	Águas Belas	260050	2600500	42094.5	7053.8	5527.8	5753.8	4514.6	4003	1453	11.3	5.3	13.9	6.4	13.9	6.4	[13.6, 27.5)	NA	NA	NA	NA	6474.8	[ 3538, 8102)	886	47.5	[25, 54.6)
1465	PE	26	Pernambuco	Alagoinha	260060	2600609	14223.7	2383.5	1867.9	1944.2	1525.5	2529	943	21.2	10.1	26	12.4	26	12.4	[13.6, 27.5)	NA	NA	NA	NA	7518	[ 3538, 8102)	216.5	65.7	[54.6, 13251]
1466	PE	26	Pernambuco	Aliança	260070	2600708	38033.1	6373.2	4994.5	5198.6	4079	5676	877	17.8	3.5	21.8	4.3	21.8	4.3	[13.6, 27.5)	NA	NA	NA	NA	6917.7	[ 3538, 8102)	272.8	139.4	[54.6, 13251]
1467	PE	26	Pernambuco	Altinho	260080	2600807	22740.1	3810.6	2986.2	3108.3	2438.9	6132	2115	32.2	14.2	39.5	17.3	39.5	17.3	[27.5, 45.0)	NA	NA	NA	NA	5829.2	[ 3538, 8102)	450.2	50.5	[25, 54.6)
1468	PE	26	Pernambuco	Amaraji	260090	2600906	22478.7	3766.8	2951.9	3072.5	2410.8	1854	728	9.8	4.9	12.1	6	12.1	6	[ 0.1, 13.6)	NA	NA	NA	NA	7679.3	[ 3538, 8102)	235	95.7	[54.6, 13251]
1469	PE	26	Pernambuco	Angelim	260100	2601003	10747.7	1801	1411.4	1469.1	1152.7	1560	489	17.3	6.9	21.2	8.5	21.2	8.5	[13.6, 27.5)	NA	NA	NA	NA	8262.2	[ 8102, 14202)	118	91.1	[54.6, 13251]
1470	PE	26	Pernambuco	Araçoiaba	260105	2601052	19504.1	3268.3	2561.3	2666	2091.8	2168	624	13.3	4.9	16.3	6	16.3	6	[13.6, 27.5)	NA	NA	NA	NA	5616.2	[ 3538, 8102)	96.4	202.4	[54.6, 13251]
1471	PE	26	Pernambuco	Araripina	260110	2601102	81446.7	13648	10695.6	11132.7	8735.1	4902	1400	7.2	2.6	8.8	3.2	8.8	3.2	[ 0.1, 13.6)	NA	NA	NA	NA	9290.3	[ 8102, 14202)	2037.4	40	[25, 54.6)
1472	PE	26	Pernambuco	Arcoverde	260120	2601201	72042	12072.1	9460.6	9847.2	7726.4	18097	5231	30	11.1	36.8	13.5	36.8	13.5	[27.5, 45.0)	13	5	23.1	20	11248.6	[ 8102, 14202)	323.4	222.8	[54.6, 13251]
1473	PE	26	Pernambuco	Barra de Guabiraba	260130	2601300	13698.8	2295.5	1798.9	1872.4	1469.2	1351	396	11.8	4.4	14.4	5.4	14.4	5.4	[13.6, 27.5)	NA	NA	NA	NA	6349.7	[ 3538, 8102)	120.6	113.6	[54.6, 13251]
1474	PE	26	Pernambuco	Barreiros	260140	2601409	41885.1	7018.7	5500.4	5725.1	4492.1	3839	867	10.9	3.2	13.4	3.9	13.4	3.9	[ 0.1, 13.6)	NA	NA	NA	NA	8545.6	[ 8102, 14202)	233.4	179.4	[54.6, 13251]
1475	PE	26	Pernambuco	Belém de Maria	260150	2601508	11775.2	1973.2	1546.3	1609.5	1262.9	1683	487	17.1	6.3	20.9	7.7	20.9	7.7	[13.6, 27.5)	NA	NA	NA	NA	5621.6	[ 3538, 8102)	75.1	156.7	[54.6, 13251]
1476	PE	26	Pernambuco	Belo Jardim	260170	2601706	74803.6	12534.8	9823.2	10224.7	8022.6	8017	1467	12.8	3	15.7	3.7	15.7	3.7	[13.6, 27.5)	NA	NA	NA	NA	18392.4	[14202, 23323)	647.7	115.5	[54.6, 13251]
1477	PE	26	Pernambuco	Betânia	260180	2601805	12424.4	2082	1631.6	1698.3	1332.5	1172	331	11.3	4.1	13.8	5	13.8	5	[13.6, 27.5)	NA	NA	NA	NA	5580.5	[ 3538, 8102)	1244.1	10	[0.1, 11.8)
1478	PE	26	Pernambuco	Bezerros	260190	2601904	59973	10049.7	7875.7	8197.5	6432	16891	4813	33.6	12.2	41.2	15	41.2	15	[27.5, 45.0)	NA	NA	NA	NA	9795.3	[ 8102, 14202)	492.6	121.7	[54.6, 13251]
1479	PE	26	Pernambuco	Bodocó	260200	2602001	36885.1	6180.8	4843.8	5041.7	3955.9	2649	680	8.6	2.8	10.5	3.4	10.5	3.4	[ 0.1, 13.6)	NA	NA	NA	NA	5793.5	[ 3538, 8102)	1621.8	22.7	[11.8, 25.0)
1480	PE	26	Pernambuco	Bom Conselho	260210	2602100	47288.1	7924.1	6209.9	6463.7	5071.6	7945	2276	20.1	7.3	24.6	9	24.6	9	[13.6, 27.5)	NA	NA	NA	NA	8553.7	[ 8102, 14202)	792.2	59.7	[54.6, 13251]
1481	PE	26	Pernambuco	Bom Jardim	260220	2602209	38659.1	6478.1	5076.7	5284.2	4146.2	7234	1943	22.3	7.7	27.4	9.4	27.4	9.4	[13.6, 27.5)	NA	NA	NA	NA	6691.8	[ 3538, 8102)	224.1	172.5	[54.6, 13251]
1482	PE	26	Pernambuco	Bonito	260230	2602308	37955.9	6360.3	4984.4	5188.1	4070.7	5848	1909	18.4	7.7	22.5	9.4	22.5	9.4	[13.6, 27.5)	NA	NA	NA	NA	8510.1	[ 8102, 14202)	390.1	97.3	[54.6, 13251]
1483	PE	26	Pernambuco	Brejão	260240	2602407	8945.3	1499	1174.7	1222.7	959.4	1333	440	17.8	7.5	21.8	9.2	21.8	9.2	[13.6, 27.5)	NA	NA	NA	NA	11998.4	[ 8102, 14202)	159.8	56	[54.6, 13251]
1484	PE	26	Pernambuco	Brejinho	260250	2602506	7422.2	1243.7	974.7	1014.5	796	2887	588	46.4	12.1	56.9	14.8	56.9	14.8	[45.0,100.0]	NA	NA	NA	NA	6146.2	[ 3538, 8102)	106.3	69.8	[54.6, 13251]
1485	PE	26	Pernambuco	Brejo da Madre de Deus	260260	2602605	48350.9	8102.2	6349.4	6608.9	5185.6	3831	895	9.5	2.8	11.6	3.5	11.6	3.5	[ 0.1, 13.6)	NA	NA	NA	NA	5903.5	[ 3538, 8102)	762.3	63.4	[54.6, 13251]
1486	PE	26	Pernambuco	Buenos Aires	260270	2602704	12906.2	2162.7	1694.8	1764.1	1384.2	2615	642	24.2	7.6	29.6	9.3	29.6	9.3	[27.5, 45.0)	NA	NA	NA	NA	6228.2	[ 3538, 8102)	93.2	138.5	[54.6, 13251]
1487	PE	26	Pernambuco	Buíque	260280	2602803	55683.8	9330.9	7312.4	7611.2	5972	7165	2336	15.4	6.4	18.8	7.8	18.8	7.8	[13.6, 27.5)	NA	NA	NA	NA	6070.6	[ 3538, 8102)	1320.9	42.2	[25, 54.6)
1488	PE	26	Pernambuco	Cabo de Santo Agostinho	260290	2602902	197593.5	33110.7	25948	27008.4	21191.7	59454	16050	35.9	12.4	44	15.1	44	15.1	[27.5, 45.0)	NA	NA	NA	NA	39207.6	[23323,525450]	445.3	443.7	[54.6, 13251]
1489	PE	26	Pernambuco	Cabrobó	260300	2603009	32789.8	5494.6	4306	4481.9	3516.7	1729	646	6.3	3	7.7	3.7	7.7	3.7	[ 0.1, 13.6)	NA	NA	NA	NA	10071.1	[ 8102, 14202)	1658.6	19.8	[11.8, 25.0)
1490	PE	26	Pernambuco	Cachoeirinha	260310	2603108	19723	3305	2590	2695.9	2115.3	1688	515	10.2	4	12.5	4.9	12.5	4.9	[ 0.1, 13.6)	NA	NA	NA	NA	8201.4	[ 8102, 14202)	179.3	110	[54.6, 13251]
1491	PE	26	Pernambuco	Caetés	260320	2603207	27829.2	4663.3	3654.5	3803.9	2984.7	2819	907	12.1	5	14.8	6.1	14.8	6.1	[13.6, 27.5)	NA	NA	NA	NA	8179.6	[ 8102, 14202)	294.9	94.4	[54.6, 13251]
1492	PE	26	Pernambuco	Calçado	260330	2603306	11109.2	1861.6	1458.9	1518.5	1191.5	1564	446	16.8	6.1	20.6	7.5	20.6	7.5	[13.6, 27.5)	NA	NA	NA	NA	7026.6	[ 3538, 8102)	121.9	91.1	[54.6, 13251]
1493	PE	26	Pernambuco	Calumbi	260340	2603405	5716.4	957.9	750.7	781.4	613.1	974	379	20.3	10.1	24.9	12.4	24.9	12.4	[13.6, 27.5)	NA	NA	NA	NA	6782.3	[ 3538, 8102)	179.3	31.9	[25, 54.6)
1494	PE	26	Pernambuco	Camaragibe	260345	2603454	152162.3	25497.8	19982	20798.6	16319.3	41314	14065	32.4	14.1	39.7	17.2	39.7	17.2	[27.5, 45.0)	NA	NA	NA	NA	8972	[ 8102, 14202)	51.3	2964.9	[54.6, 13251]
1495	PE	26	Pernambuco	Camocim de São Félix	260350	2603504	18059.1	3026.2	2371.5	2468.4	1936.8	1870	549	12.4	4.6	15.2	5.7	15.2	5.7	[13.6, 27.5)	NA	NA	NA	NA	7165.4	[ 3538, 8102)	72	250.9	[54.6, 13251]
1496	PE	26	Pernambuco	Camutanga	260360	2603603	8386.9	1405.4	1101.4	1146.4	899.5	1474	441	21	8	25.7	9.8	25.7	9.8	[13.6, 27.5)	NA	NA	NA	NA	21115.5	[14202, 23323)	39.1	214.4	[54.6, 13251]
1497	PE	26	Pernambuco	Canhotinho	260370	2603702	24730.4	4144.1	3247.6	3380.3	2652.3	3139	1146	15.1	7.1	18.6	8.6	18.6	8.6	[13.6, 27.5)	NA	NA	NA	NA	6519.7	[ 3538, 8102)	423.2	58.4	[54.6, 13251]
1498	PE	26	Pernambuco	Capoeiras	260380	2603801	19887	3332.5	2611.6	2718.3	2132.9	2930	903	17.6	6.9	21.6	8.5	21.6	8.5	[13.6, 27.5)	NA	NA	NA	NA	7661.6	[ 3538, 8102)	336.3	59.1	[54.6, 13251]
1499	PE	26	Pernambuco	Carnaíba	260390	2603900	19154.2	3209.7	2515.3	2618.1	2054.3	6094	1435	38	11.4	46.6	14	46.6	14	[45.0,100.0]	NA	NA	NA	NA	6472.6	[ 3538, 8102)	427.8	44.8	[25, 54.6)
1500	PE	26	Pernambuco	Carnaubeira da Penha	260392	2603926	12442.6	2085	1634	1700.7	1334.5	1335	435	12.8	5.3	15.7	6.5	15.7	6.5	[13.6, 27.5)	NA	NA	NA	NA	5264.8	[ 3538, 8102)	1004.7	12.4	[11.8, 25.0)
1501	PE	26	Pernambuco	Carpina	260400	2604007	79872.9	13384.3	10488.9	10917.6	8566.3	14176	2220	21.2	4.2	26	5.2	26	5.2	[13.6, 27.5)	NA	NA	NA	NA	14256.6	[14202, 23323)	147	543.3	[54.6, 13251]
1502	PE	26	Pernambuco	Caruaru	260410	2604106	341122.2	57161.8	44796.2	46626.9	36585	35519	10437	12.4	4.7	15.2	5.7	15.2	5.7	[13.6, 27.5)	88	45	10.2	20	16789.4	[14202, 23323)	923.1	369.5	[54.6, 13251]
1503	PE	26	Pernambuco	Casinhas	260415	2604155	14113.6	2365	1853.4	1929.1	1513.7	2788	754	23.6	8.1	28.9	10	28.9	10	[27.5, 45.0)	NA	NA	NA	NA	5497.9	[ 3538, 8102)	115.9	121.8	[54.6, 13251]
1504	PE	26	Pernambuco	Catende	260420	2604205	40704.4	6820.8	5345.3	5563.8	4365.5	2579	908	7.6	3.4	9.3	4.2	9.3	4.2	[ 0.1, 13.6)	NA	NA	NA	NA	6173.5	[ 3538, 8102)	207.2	196.4	[54.6, 13251]
1505	PE	26	Pernambuco	Cedro	260430	2604304	11370.4	1905.3	1493.2	1554.2	1219.5	1633	458	17.1	6.1	21	7.5	21	7.5	[13.6, 27.5)	NA	NA	NA	NA	6298	[ 3538, 8102)	148.7	76.4	[54.6, 13251]
1506	PE	26	Pernambuco	Chã de Alegria	260440	2604403	13046.6	2186.2	1713.3	1783.3	1399.2	2681	783	24.5	9.1	30.1	11.2	30.1	11.2	[27.5, 45.0)	NA	NA	NA	NA	7912.8	[ 3538, 8102)	49	266.3	[54.6, 13251]
1507	PE	26	Pernambuco	Chã Grande	260450	2604502	21043.2	3526.2	2763.4	2876.3	2256.9	2854	890	16.2	6.4	19.8	7.9	19.8	7.9	[13.6, 27.5)	NA	NA	NA	NA	7873	[ 3538, 8102)	84.8	248	[54.6, 13251]
1508	PE	26	Pernambuco	Condado	260460	2604601	25516.7	4275.8	3350.9	3487.8	2736.6	2972	894	13.9	5.3	17	6.5	17	6.5	[13.6, 27.5)	NA	NA	NA	NA	7050.4	[ 3538, 8102)	89.6	284.6	[54.6, 13251]
1509	PE	26	Pernambuco	Correntes	260470	2604700	17846.4	2990.5	2343.6	2439.4	1914	1592	518	10.6	4.4	13.1	5.4	13.1	5.4	[ 0.1, 13.6)	NA	NA	NA	NA	6730.9	[ 3538, 8102)	317.8	56.2	[54.6, 13251]
1510	PE	26	Pernambuco	Cortês	260480	2604809	12549.2	2102.9	1648	1715.3	1345.9	1470	414	14	5	17.1	6.2	17.1	6.2	[13.6, 27.5)	NA	NA	NA	NA	8915.4	[ 8102, 14202)	101.3	123.9	[54.6, 13251]
1511	PE	26	Pernambuco	Cumaru	260490	2604908	14032.1	2351.4	1842.7	1918	1504.9	3636	562	30.9	6.1	37.9	7.5	37.9	7.5	[27.5, 45.0)	NA	NA	NA	NA	6908.7	[ 3538, 8102)	292.2	48	[25, 54.6)
1512	PE	26	Pernambuco	Cupira	260500	2605004	23731	3976.6	3116.4	3243.7	2545.1	2707	700	13.6	4.5	16.7	5.5	16.7	5.5	[13.6, 27.5)	NA	NA	NA	NA	8848	[ 8102, 14202)	95.2	249.4	[54.6, 13251]
1513	PE	26	Pernambuco	Custódia	260510	2605103	35727.1	5986.8	4691.7	4883.4	3831.7	5138	1569	17.2	6.7	21	8.2	21	8.2	[13.6, 27.5)	NA	NA	NA	NA	9696.3	[ 8102, 14202)	1404.1	25.4	[25, 54.6)
1514	PE	26	Pernambuco	Dormentes	260515	2605152	18053.8	3025.3	2370.8	2467.7	1936.3	2259	758	14.9	6.4	18.3	7.8	18.3	7.8	[13.6, 27.5)	NA	NA	NA	NA	9182.4	[ 8102, 14202)	1539.1	11.7	[0.1, 11.8)
1515	PE	26	Pernambuco	Escada	260520	2605202	66608	11161.5	8747	9104.4	7143.6	9505	1803	17	4.1	20.9	5	20.9	5	[13.6, 27.5)	NA	NA	NA	NA	10978.6	[ 8102, 14202)	342.2	194.6	[54.6, 13251]
1516	PE	26	Pernambuco	Exu	260530	2605301	31809.3	5330.3	4177.2	4347.9	3411.5	2173	537	8.2	2.6	10	3.1	10	3.1	[ 0.1, 13.6)	1	NA	0	NA	6526.1	[ 3538, 8102)	1336.8	23.8	[11.8, 25.0)
1517	PE	26	Pernambuco	Feira Nova	260540	2605400	21477.5	3599	2820.4	2935.7	2303.4	5459	1080	30.3	7.7	37.2	9.4	37.2	9.4	[27.5, 45.0)	NA	NA	NA	NA	6700.4	[ 3538, 8102)	107.7	199.4	[54.6, 13251]
1518	PE	26	Pernambuco	Fernando de Noronha	260545	2605459	2874.5	481.7	377.5	392.9	308.3	105	35	4.4	1.9	5.3	2.3	5.3	2.3	[ 0.1, 13.6)	NA	NA	NA	NA	37540.1	[23323,525450]	18.6	154.5	[54.6, 13251]
1519	PE	26	Pernambuco	Ferreiros	260550	2605509	12071.5	2022.8	1585.2	1650	1294.7	2169	519	21.4	6.5	26.3	8	26.3	8	[13.6, 27.5)	NA	NA	NA	NA	7803.4	[ 3538, 8102)	92.5	130.5	[54.6, 13251]
1520	PE	26	Pernambuco	Flores	260560	2605608	22469.2	3765.2	2950.7	3071.2	2409.8	4026	1130	21.4	7.7	26.2	9.4	26.2	9.4	[13.6, 27.5)	NA	NA	NA	NA	5838.7	[ 3538, 8102)	995.6	22.6	[11.8, 25.0)
1521	PE	26	Pernambuco	Floresta	260570	2605707	31330.8	5250.1	4114.4	4282.5	3360.2	3504	1300	13.3	6.3	16.4	7.7	16.4	7.7	[13.6, 27.5)	NA	NA	NA	NA	11484.8	[ 8102, 14202)	3644.2	8.6	[0.1, 11.8)
1522	PE	26	Pernambuco	Frei Miguelinho	260580	2605806	14966.9	2508	1965.5	2045.8	1605.2	2303	591	18.4	6	22.5	7.4	22.5	7.4	[13.6, 27.5)	NA	NA	NA	NA	5862.7	[ 3538, 8102)	212.7	70.4	[54.6, 13251]
1523	PE	26	Pernambuco	Gameleira	260590	2605905	29707	4978	3901.1	4060.6	3186	2380	911	9.6	4.7	11.7	5.7	11.7	5.7	[ 0.1, 13.6)	NA	NA	NA	NA	6169.6	[ 3538, 8102)	256	116.1	[54.6, 13251]
1524	PE	26	Pernambuco	Garanhuns	260600	2606002	135424.7	22693.1	17784	18510.8	14524.2	26852	8093	23.7	9.1	29	11.1	29	11.1	[27.5, 45.0)	57	27	28.1	29.6	14162.4	[ 8102, 14202)	458.6	295.3	[54.6, 13251]
1525	PE	26	Pernambuco	Glória do Goitá	260610	2606101	29957.9	5020	3934.1	4094.9	3213	5536	1363	22.1	6.9	27	8.5	27	8.5	[13.6, 27.5)	NA	NA	NA	NA	10535.6	[ 8102, 14202)	234.2	127.9	[54.6, 13251]
1526	PE	26	Pernambuco	Goiana	260620	2606200	77978.5	13066.9	10240.1	10658.6	8363.1	12983	3880	19.9	7.6	24.4	9.3	24.4	9.3	[13.6, 27.5)	NA	NA	NA	NA	57146.8	[23323,525450]	445.4	175.1	[54.6, 13251]
1527	PE	26	Pernambuco	Granito	260630	2606309	7218.6	1209.6	947.9	986.7	774.2	550	108	9.1	2.3	11.1	2.8	11.1	2.8	[ 0.1, 13.6)	NA	NA	NA	NA	6916.1	[ 3538, 8102)	521.7	13.8	[11.8, 25.0)
1528	PE	26	Pernambuco	Gravatá	260640	2606408	80832.2	13545.1	10614.9	11048.7	8669.2	14016	4060	20.7	7.6	25.4	9.4	25.4	9.4	[13.6, 27.5)	NA	NA	NA	NA	11223.1	[ 8102, 14202)	503.9	160.4	[54.6, 13251]
1529	PE	26	Pernambuco	Iati	260650	2606507	18862.3	3160.8	2477	2578.2	2023	1424	347	9	2.8	11	3.4	11	3.4	[ 0.1, 13.6)	NA	NA	NA	NA	6519.2	[ 3538, 8102)	635.1	29.7	[25, 54.6)
1530	PE	26	Pernambuco	Ibimirim	260660	2606606	28273.5	4737.8	3712.9	3864.6	3032.3	5378	1677	22.7	9	27.8	11.1	27.8	11.1	[27.5, 45.0)	NA	NA	NA	NA	7706.2	[ 3538, 8102)	1906.4	14.8	[11.8, 25.0)
1531	PE	26	Pernambuco	Ibirajuba	260670	2606705	7676.5	1286.4	1008.1	1049.3	823.3	1257	344	19.5	6.8	24	8.4	24	8.4	[13.6, 27.5)	NA	NA	NA	NA	6496.7	[ 3538, 8102)	189.6	40.5	[25, 54.6)
1532	PE	26	Pernambuco	Igarassu	260680	2606804	110527.5	18521.1	14514.5	15107.7	11854	21600	5654	23.3	7.8	28.6	9.5	28.6	9.5	[27.5, 45.0)	2	NA	50	NA	18913.9	[14202, 23323)	306.9	360.2	[54.6, 13251]
1533	PE	26	Pernambuco	Iguaraci	260690	2606903	12052.3	2019.6	1582.7	1647.4	1292.6	3736	901	37	11.4	45.4	13.9	45.4	13.9	[45.0,100.0]	NA	NA	NA	NA	5854.7	[ 3538, 8102)	838.1	14.4	[11.8, 25.0)
1534	PE	26	Pernambuco	Inajá	260700	2607000	21423.6	3590	2813.3	2928.3	2297.7	1691	592	9.4	4.2	11.5	5.2	11.5	5.2	[ 0.1, 13.6)	NA	NA	NA	NA	6126.1	[ 3538, 8102)	1168.2	18.3	[11.8, 25.0)
1535	PE	26	Pernambuco	Ingazeira	260710	2607109	4535.5	760	595.6	619.9	486.4	2520	442	66.3	14.8	81.3	18.2	81.3	18.2	[45.0,100.0]	NA	NA	NA	NA	6988.8	[ 3538, 8102)	243.6	18.6	[11.8, 25.0)
1536	PE	26	Pernambuco	Ipojuca	260720	2607208	89411.3	14982.7	11741.5	12221.3	9589.3	16285	6713	21.7	11.4	26.7	14	26.7	14	[13.6, 27.5)	NA	NA	NA	NA	97359.4	[23323,525450]	521.8	171.4	[54.6, 13251]
1537	PE	26	Pernambuco	Ipubi	260730	2607307	29651.7	4968.7	3893.9	4053	3180.1	1973	590	7.9	3	9.7	3.7	9.7	3.7	[ 0.1, 13.6)	NA	NA	NA	NA	7546.1	[ 3538, 8102)	693.9	42.7	[25, 54.6)
1538	PE	26	Pernambuco	Itacuruba	260740	2607406	4681.6	784.5	614.8	639.9	502.1	1065	409	27.2	13.3	33.3	16.3	33.3	16.3	[27.5, 45.0)	NA	NA	NA	NA	10215	[ 8102, 14202)	430	10.9	[0.1, 11.8)
1539	PE	26	Pernambuco	Itaíba	260750	2607505	26358.5	4416.9	3461.4	3602.9	2826.9	2463	874	11.2	5	13.7	6.2	13.7	6.2	[13.6, 27.5)	NA	NA	NA	NA	6809.6	[ 3538, 8102)	1061.7	24.8	[11.8, 25.0)
1540	PE	26	Pernambuco	Ilha de Itamaracá	260760	2607604	24347.8	4080	3197.4	3328	2611.3	4074	1710	20	10.7	24.5	13.1	24.5	13.1	[13.6, 27.5)	NA	NA	NA	NA	7887.3	[ 3538, 8102)	66.1	368.1	[54.6, 13251]
1541	PE	26	Pernambuco	Itambé	260765	2607653	36054.4	6041.6	4734.7	4928.2	3866.8	4230	711	14	3	17.2	3.7	17.2	3.7	[13.6, 27.5)	NA	NA	NA	NA	9821	[ 8102, 14202)	304	118.6	[54.6, 13251]
1542	PE	26	Pernambuco	Itapetim	260770	2607703	13765.1	2306.6	1807.6	1881.5	1476.3	5368	1033	46.5	11.4	57.1	14	57.1	14	[45.0,100.0]	NA	NA	NA	NA	6102.3	[ 3538, 8102)	404.9	34	[25, 54.6)
1543	PE	26	Pernambuco	Itapissuma	260775	2607752	25413	4258.5	3337.2	3473.6	2725.5	6237	2203	29.3	13.2	35.9	16.2	35.9	16.2	[27.5, 45.0)	NA	NA	NA	NA	44465.2	[23323,525450]	74	343.6	[54.6, 13251]
1544	PE	26	Pernambuco	Itaquitinga	260780	2607802	16527.2	2769.5	2170.4	2259.1	1772.5	2501	788	18.1	7.3	22.1	8.9	22.1	8.9	[13.6, 27.5)	NA	NA	NA	NA	8825.1	[ 8102, 14202)	162.7	101.6	[54.6, 13251]
1545	PE	26	Pernambuco	Jaboatão dos Guararapes	260790	2607901	677887.2	113593.6	89020.1	92658.3	72702.8	194844	67855	34.3	15.2	42.1	18.7	42.1	18.7	[27.5, 45.0)	1	2	100	100	17596.3	[14202, 23323)	258.7	2620.1	[54.6, 13251]
1546	PE	26	Pernambuco	Jaqueira	260795	2607950	11611.6	1945.8	1524.8	1587.2	1245.3	396	182	4.1	2.4	5	2.9	5	2.9	[ 0.1, 13.6)	NA	NA	NA	NA	6889.8	[ 3538, 8102)	87.2	133.1	[54.6, 13251]
1547	PE	26	Pernambuco	Jataúba	260800	2608008	16644.2	2789.1	2185.7	2275	1785.1	1556	530	11.2	4.8	13.7	5.9	13.7	5.9	[13.6, 27.5)	NA	NA	NA	NA	6176.4	[ 3538, 8102)	714.6	23.3	[11.8, 25.0)
1548	PE	26	Pernambuco	Jatobá	260805	2608057	14453.8	2422	1898.1	1975.6	1550.2	2557	713	21.1	7.5	25.9	9.2	25.9	9.2	[13.6, 27.5)	NA	NA	NA	NA	6892.1	[ 3538, 8102)	277.9	52	[25, 54.6)
1549	PE	26	Pernambuco	João Alfredo	260810	2608107	32510.9	5447.9	4269.3	4443.8	3486.8	5131	1112	18.8	5.2	23.1	6.4	23.1	6.4	[13.6, 27.5)	NA	NA	NA	NA	6711.5	[ 3538, 8102)	134.1	242.4	[54.6, 13251]
1550	PE	26	Pernambuco	Joaquim Nabuco	260820	2608206	15945.2	2671.9	2093.9	2179.5	1710.1	1414	441	10.6	4.2	13	5.2	13	5.2	[ 0.1, 13.6)	NA	NA	NA	NA	7777.9	[ 3538, 8102)	121.9	130.8	[54.6, 13251]
1551	PE	26	Pernambuco	Jucati	260825	2608255	11080.4	1856.7	1455.1	1514.5	1188.4	2048	615	22.1	8.5	27	10.4	27	10.4	[13.6, 27.5)	NA	NA	NA	NA	7214.4	[ 3538, 8102)	120.6	91.9	[54.6, 13251]
1552	PE	26	Pernambuco	Jupi	260830	2608305	14360	2406.3	1885.8	1962.8	1540.1	2804	961	23.3	10.2	28.6	12.5	28.6	12.5	[27.5, 45.0)	NA	NA	NA	NA	8132.8	[ 8102, 14202)	105	136.8	[54.6, 13251]
1553	PE	26	Pernambuco	Jurema	260840	2608404	15035.2	2519.4	1974.4	2055.1	1612.5	1419	352	11.3	3.6	13.8	4.4	13.8	4.4	[13.6, 27.5)	NA	NA	NA	NA	6092.9	[ 3538, 8102)	148.3	101.4	[54.6, 13251]
1554	PE	26	Pernambuco	Lagoa do Carro	260845	2608453	17181.8	2879.2	2256.3	2348.5	1842.7	3829	972	26.6	8.6	32.6	10.5	32.6	10.5	[27.5, 45.0)	NA	NA	NA	NA	9695.2	[ 8102, 14202)	69.7	246.6	[54.6, 13251]
1555	PE	26	Pernambuco	Lagoa do Ouro	260860	2608602	12718.1	2131.2	1670.1	1738.4	1364	3025	1070	28.4	12.8	34.8	15.7	34.8	15.7	[27.5, 45.0)	NA	NA	NA	NA	6832.8	[ 3538, 8102)	198.8	64	[54.6, 13251]
1556	PE	26	Pernambuco	Lagoa dos Gatos	260870	2608701	16034.6	2686.9	2105.7	2191.7	1719.7	838	196	6.2	1.9	7.6	2.3	7.6	2.3	[ 0.1, 13.6)	NA	NA	NA	NA	5872.3	[ 3538, 8102)	224.9	71.3	[54.6, 13251]
1557	PE	26	Pernambuco	Lagoa Grande	260875	2608750	24379.5	4085.3	3201.5	3332.4	2614.7	1539	662	7.5	4.1	9.2	5.1	9.2	5.1	[ 0.1, 13.6)	NA	NA	NA	NA	10927	[ 8102, 14202)	1850.1	13.2	[11.8, 25.0)
1558	PE	26	Pernambuco	Lajedo	260880	2608800	38730.2	6490	5086	5293.9	4153.8	6266	1968	19.3	7.7	23.7	9.5	23.7	9.5	[13.6, 27.5)	NA	NA	NA	NA	9119.1	[ 8102, 14202)	189.1	204.8	[54.6, 13251]
1559	PE	26	Pernambuco	Limoeiro	260890	2608909	56007.9	9385.2	7355	7655.5	6006.8	16266	3608	34.7	9.8	42.5	12	42.5	12	[27.5, 45.0)	NA	NA	NA	NA	10665	[ 8102, 14202)	273.7	204.6	[54.6, 13251]
1560	PE	26	Pernambuco	Macaparana	260900	2609006	24779.2	4152.3	3254	3387	2657.5	4679	871	22.5	5.4	27.6	6.6	27.6	6.6	[27.5, 45.0)	NA	NA	NA	NA	8329	[ 8102, 14202)	108	229.3	[54.6, 13251]
1561	PE	26	Pernambuco	Machados	260910	2609105	15002.1	2513.9	1970.1	2050.6	1609	2202	429	17.5	4.4	21.5	5.3	21.5	5.3	[13.6, 27.5)	NA	NA	NA	NA	8995.3	[ 8102, 14202)	60	249.9	[54.6, 13251]
1562	PE	26	Pernambuco	Manari	260915	2609154	19964.8	3345.5	2621.8	2728.9	2141.2	1415	502	8.5	3.8	10.4	4.7	10.4	4.7	[ 0.1, 13.6)	NA	NA	NA	NA	4977.4	[ 3538, 8102)	344.7	57.9	[54.6, 13251]
1563	PE	26	Pernambuco	Maraial	260920	2609204	11768.3	1972	1545.4	1608.6	1262.1	378	167	3.8	2.2	4.7	2.6	4.7	2.6	[ 0.1, 13.6)	NA	NA	NA	NA	6580.7	[ 3538, 8102)	199.9	58.9	[54.6, 13251]
1564	PE	26	Pernambuco	Mirandiba	260930	2609303	14936.9	2503	1961.5	2041.7	1602	1229	328	9.8	3.3	12	4.1	12	4.1	[ 0.1, 13.6)	NA	NA	NA	NA	7923.7	[ 3538, 8102)	821.7	18.2	[11.8, 25.0)
1565	PE	26	Pernambuco	Moreno	260940	2609402	60182.5	10084.8	7903.2	8226.2	6454.5	13274	3076	26.3	7.8	32.3	9.5	32.3	9.5	[27.5, 45.0)	NA	NA	NA	NA	8937.6	[ 8102, 14202)	196.1	306.9	[54.6, 13251]
1566	PE	26	Pernambuco	Nazaré da Mata	260950	2609501	31787.9	5326.7	4174.4	4345	3409.2	4509	864	16.9	4.1	20.8	5.1	20.8	5.1	[13.6, 27.5)	NA	NA	NA	NA	12733.8	[ 8102, 14202)	130.6	243.5	[54.6, 13251]
1567	PE	26	Pernambuco	Olinda	260960	2609600	386726.1	64803.7	50784.9	52860.4	41476	121087	42046	37.4	16.6	45.8	20.3	45.8	20.3	[45.0,100.0]	NA	NA	NA	NA	12733.5	[ 8102, 14202)	41.3	9363.8	[54.6, 13251]
1568	PE	26	Pernambuco	Orobó	260970	2609709	23483.7	3935.2	3083.9	3209.9	2518.6	4269	883	21.7	5.7	26.6	7	26.6	7	[13.6, 27.5)	NA	NA	NA	NA	10391.5	[ 8102, 14202)	138.7	169.4	[54.6, 13251]
1569	PE	26	Pernambuco	Orocó	260980	2609808	14208.9	2381	1865.9	1942.2	1523.9	644	290	5.4	3.1	6.6	3.8	6.6	3.8	[ 0.1, 13.6)	NA	NA	NA	NA	10477.9	[ 8102, 14202)	554.8	25.6	[25, 54.6)
1570	PE	26	Pernambuco	Ouricuri	260990	2609907	67268.4	11272.2	8833.7	9194.7	7214.5	2951	795	5.2	1.8	6.4	2.2	6.4	2.2	[ 0.1, 13.6)	NA	NA	NA	NA	7372.7	[ 3538, 8102)	2381.6	28.2	[25, 54.6)
1571	PE	26	Pernambuco	Palmares	261000	2610004	61712.8	10341.2	8104.1	8435.3	6618.6	9063	2876	17.5	7.1	21.5	8.7	21.5	8.7	[13.6, 27.5)	NA	NA	NA	NA	11874.9	[ 8102, 14202)	339.3	181.9	[54.6, 13251]
1572	PE	26	Pernambuco	Palmeirina	261010	2610103	7979.2	1337.1	1047.8	1090.7	855.8	1072	280	16	5.3	19.7	6.5	19.7	6.5	[13.6, 27.5)	NA	NA	NA	NA	7273.4	[ 3538, 8102)	168.8	47.3	[25, 54.6)
1573	PE	26	Pernambuco	Panelas	261020	2610202	26256.9	4399.9	3448.1	3589	2816	3367	1158	15.3	6.7	18.8	8.2	18.8	8.2	[13.6, 27.5)	NA	NA	NA	NA	5769.9	[ 3538, 8102)	380.4	69	[54.6, 13251]
1574	PE	26	Pernambuco	Paranatama	261030	2610301	11321	1897.1	1486.7	1547.4	1214.2	2154	750	22.7	10.1	27.8	12.4	27.8	12.4	[27.5, 45.0)	NA	NA	NA	NA	11940.1	[ 8102, 14202)	185.4	61.1	[54.6, 13251]
1575	PE	26	Pernambuco	Parnamirim	261040	2610400	21084.8	3533.2	2768.9	2882	2261.3	2171	584	12.3	4.2	15.1	5.2	15.1	5.2	[13.6, 27.5)	NA	NA	NA	NA	7052.4	[ 3538, 8102)	2609.5	8.1	[0.1, 11.8)
1576	PE	26	Pernambuco	Passira	261050	2610509	28859.3	4836	3789.8	3944.7	3095.1	7423	1808	30.7	9.5	37.6	11.7	37.6	11.7	[27.5, 45.0)	NA	NA	NA	NA	6332.8	[ 3538, 8102)	326.8	88.3	[54.6, 13251]
1577	PE	26	Pernambuco	Paudalho	261060	2610608	54312.9	9101.2	7132.4	7423.9	5825	10623	3518	23.3	9.9	28.6	12.1	28.6	12.1	[27.5, 45.0)	NA	NA	NA	NA	10518.2	[ 8102, 14202)	269.7	201.4	[54.6, 13251]
1578	PE	26	Pernambuco	Paulista	261070	2610707	318415.2	53356.8	41814.3	43523.2	34149.7	80354	27406	30.1	13.1	36.9	16.1	36.9	16.1	[27.5, 45.0)	1	1	100	100	11515.2	[ 8102, 14202)	96.9	3284.9	[54.6, 13251]
1579	PE	26	Pernambuco	Pedra	261080	2610806	21870.3	3664.8	2872	2989.4	2345.6	3094	921	16.9	6.4	20.7	7.9	20.7	7.9	[13.6, 27.5)	NA	NA	NA	NA	8203.8	[ 8102, 14202)	921.5	23.7	[11.8, 25.0)
1580	PE	26	Pernambuco	Pesqueira	261090	2610905	65491.3	10974.4	8600.3	8951.8	7023.9	12101	3162	22.1	7.4	27	9	27	9	[13.6, 27.5)	NA	NA	NA	NA	8778.7	[ 8102, 14202)	980.9	66.8	[54.6, 13251]
1581	PE	26	Pernambuco	Petrolândia	261100	2611002	34803.2	5832	4570.4	4757.1	3732.6	8838	3020	30.3	13.2	37.2	16.2	37.2	16.2	[27.5, 45.0)	NA	NA	NA	NA	27369.3	[23323,525450]	1056.6	32.9	[25, 54.6)
1582	PE	26	Pernambuco	Petrolina	261110	2611101	325083.8	54474.3	42690	44434.7	34864.9	49432	19134	18.1	9	22.2	11	22.2	11	[13.6, 27.5)	320	179	17.2	19	16193.2	[14202, 23323)	4561.9	71.3	[54.6, 13251]
1583	PE	26	Pernambuco	Poção	261120	2611200	11244.2	1884.2	1476.6	1536.9	1205.9	879	347	9.3	4.7	11.4	5.8	11.4	5.8	[ 0.1, 13.6)	NA	NA	NA	NA	6344.4	[ 3538, 8102)	204.3	55	[54.6, 13251]
1584	PE	26	Pernambuco	Pombos	261130	2611309	26255.3	4399.6	3447.8	3588.8	2815.9	5667	1586	25.8	9.2	31.6	11.3	31.6	11.3	[27.5, 45.0)	NA	NA	NA	NA	11139.3	[ 8102, 14202)	239.9	109.5	[54.6, 13251]
1585	PE	26	Pernambuco	Primavera	261140	2611408	14305.3	2397.1	1878.6	1955.3	1534.2	1584	362	13.2	3.9	16.2	4.7	16.2	4.7	[13.6, 27.5)	NA	NA	NA	NA	10061.6	[ 8102, 14202)	113.1	126.5	[54.6, 13251]
1586	PE	26	Pernambuco	Quipapá	261150	2611507	25261.1	4233	3317.3	3452.9	2709.2	819	313	3.9	1.9	4.7	2.3	4.7	2.3	[ 0.1, 13.6)	NA	NA	NA	NA	6564.3	[ 3538, 8102)	230.6	109.5	[54.6, 13251]
1587	PE	26	Pernambuco	Quixaba	261153	2611533	6794.4	1138.5	892.2	928.7	728.7	4495	1211	79	27.1	96.8	33.2	96.8	33.2	[45.0,100.0]	NA	NA	NA	NA	6200.2	[ 3538, 8102)	210.7	32.2	[25, 54.6)
1588	PE	26	Pernambuco	Recife	261160	2611606	1600728.4	268234.1	210207.7	218798.5	171676.6	425588	120323	31.7	11.4	38.9	14	38.9	14	[27.5, 45.0)	4777	2463	17.6	13.7	29134.3	[23323,525450]	218.8	7314.5	[54.6, 13251]
1589	PE	26	Pernambuco	Riacho das Almas	261170	2611705	19968	3346	2622.2	2729.4	2141.5	5939	1722	35.5	13.1	43.5	16.1	43.5	16.1	[27.5, 45.0)	NA	NA	NA	NA	7296.7	[ 3538, 8102)	314	63.6	[54.6, 13251]
1590	PE	26	Pernambuco	Ribeirão	261180	2611804	46193.9	7740.7	6066.2	6314.1	4954.3	4507	1650	11.6	5.4	14.3	6.7	14.3	6.7	[13.6, 27.5)	NA	NA	NA	NA	7853.4	[ 3538, 8102)	289.7	159.4	[54.6, 13251]
1591	PE	26	Pernambuco	Rio Formoso	261190	2611903	22963.4	3848	3015.6	3138.8	2462.8	2976	611	15.5	4.1	19	5	19	5	[13.6, 27.5)	NA	NA	NA	NA	10290.9	[ 8102, 14202)	227.5	101	[54.6, 13251]
1592	PE	26	Pernambuco	Sairé	261200	2612000	10542.4	1766.6	1384.4	1441	1130.7	1384	477	15.7	6.9	19.2	8.4	19.2	8.4	[13.6, 27.5)	NA	NA	NA	NA	11678.9	[ 8102, 14202)	190.5	55.4	[54.6, 13251]
1593	PE	26	Pernambuco	Salgadinho	261210	2612109	10220.5	1712.6	1342.2	1397	1096.1	1391	304	16.2	4.5	19.9	5.5	19.9	5.5	[13.6, 27.5)	NA	NA	NA	NA	5096.5	[ 3538, 8102)	87.2	117.2	[54.6, 13251]
1594	PE	26	Pernambuco	Salgueiro	261220	2612208	59128.3	9908.1	7764.7	8082.1	6341.5	7562	2316	15.3	6	18.7	7.3	18.7	7.3	[13.6, 27.5)	NA	NA	NA	NA	13766.5	[ 8102, 14202)	1678.6	35.2	[25, 54.6)
1595	PE	26	Pernambuco	Saloá	261230	2612307	15636.8	2620.3	2053.4	2137.3	1677	2356	781	18	7.6	22	9.3	22	9.3	[13.6, 27.5)	NA	NA	NA	NA	6720.4	[ 3538, 8102)	251.5	62.2	[54.6, 13251]
1596	PE	26	Pernambuco	Sanharó	261240	2612406	24492.4	4104.2	3216.3	3347.8	2626.8	2975	849	14.5	5.3	17.8	6.5	17.8	6.5	[13.6, 27.5)	NA	NA	NA	NA	6514	[ 3538, 8102)	268.7	91.2	[54.6, 13251]
1597	PE	26	Pernambuco	Santa Cruz	261245	2612455	14620	2449.9	1919.9	1998.4	1568	1532	484	12.5	5	15.3	6.2	15.3	6.2	[13.6, 27.5)	NA	NA	NA	NA	5921	[ 3538, 8102)	1246	11.7	[0.1, 11.8)
1598	PE	26	Pernambuco	Santa Cruz da Baixa Verde	261247	2612471	12249	2052.6	1608.5	1674.3	1313.7	2476	724	24.1	9	29.6	11	29.6	11	[27.5, 45.0)	NA	NA	NA	NA	5551.9	[ 3538, 8102)	114.9	106.6	[54.6, 13251]
1599	PE	26	Pernambuco	Santa Cruz do Capibaribe	261250	2612505	99016.4	16592.2	13002.8	13534.2	10619.4	5987	1938	7.2	3	8.8	3.6	8.8	3.6	[ 0.1, 13.6)	NA	NA	NA	NA	12035.4	[ 8102, 14202)	335.3	295.3	[54.6, 13251]
1600	PE	26	Pernambuco	Santa Filomena	261255	2612554	14011.1	2347.8	1839.9	1915.1	1502.7	1095	304	9.3	3.3	11.4	4	11.4	4	[ 0.1, 13.6)	NA	NA	NA	NA	5312	[ 3538, 8102)	1005.3	13.9	[11.8, 25.0)
1601	PE	26	Pernambuco	Santa Maria da Boa Vista	261260	2612604	40900.1	6853.6	5371	5590.5	4386.5	2306	983	6.7	3.7	8.2	4.5	8.2	4.5	[ 0.1, 13.6)	NA	NA	NA	NA	10875.5	[ 8102, 14202)	3000.8	13.6	[11.8, 25.0)
1602	PE	26	Pernambuco	Santa Maria do Cambucá	261270	2612703	13665.4	2289.9	1794.5	1867.9	1465.6	2577	504	22.5	5.6	27.6	6.9	27.6	6.9	[27.5, 45.0)	NA	NA	NA	NA	6124.3	[ 3538, 8102)	92.1	148.3	[54.6, 13251]
1603	PE	26	Pernambuco	Santa Terezinha	261280	2612802	11474.6	1922.8	1506.8	1568.4	1230.6	3375	844	35.1	11.2	43	13.7	43	13.7	[27.5, 45.0)	NA	NA	NA	NA	5675.3	[ 3538, 8102)	200.3	57.3	[54.6, 13251]
1604	PE	26	Pernambuco	São Benedito do Sul	261290	2612901	15050.6	2522	1976.4	2057.2	1614.2	347	121	2.8	1.2	3.4	1.5	3.4	1.5	[ 0.1, 13.6)	NA	NA	NA	NA	5278.9	[ 3538, 8102)	160.5	93.8	[54.6, 13251]
1605	PE	26	Pernambuco	São Bento do Una	261300	2613008	56817.5	9520.9	7461.3	7766.2	6093.6	10289	2718	21.6	7.3	26.5	8.9	26.5	8.9	[13.6, 27.5)	NA	NA	NA	NA	13851.5	[ 8102, 14202)	719.1	79	[54.6, 13251]
1606	PE	26	Pernambuco	São Caitano	261310	2613107	36440	6106.3	4785.3	4980.9	3908.2	8593	3105	28.1	13	34.5	15.9	34.5	15.9	[27.5, 45.0)	NA	NA	NA	NA	7805.6	[ 3538, 8102)	382.5	95.3	[54.6, 13251]
1607	PE	26	Pernambuco	São João	261320	2613206	22176.7	3716.1	2912.2	3031.3	2378.4	4600	1609	24.8	11	30.4	13.5	30.4	13.5	[27.5, 45.0)	NA	NA	NA	NA	7501.4	[ 3538, 8102)	258.3	85.8	[54.6, 13251]
1608	PE	26	Pernambuco	São Joaquim do Monte	261330	2613305	21013	3521.1	2759.4	2872.2	2253.6	3136	967	17.8	7	21.8	8.6	21.8	8.6	[13.6, 27.5)	NA	NA	NA	NA	6678.4	[ 3538, 8102)	232.1	90.5	[54.6, 13251]
1609	PE	26	Pernambuco	São José da Coroa Grande	261340	2613404	19942.1	3341.7	2618.8	2725.8	2138.8	1802	541	10.8	4.1	13.2	5.1	13.2	5.1	[ 0.1, 13.6)	NA	NA	NA	NA	9265	[ 8102, 14202)	69.2	288.2	[54.6, 13251]
1610	PE	26	Pernambuco	São José do Belmonte	261350	2613503	33429.9	5601.8	4390	4569.4	3585.3	3578	1245	12.8	5.7	15.7	6.9	15.7	6.9	[13.6, 27.5)	NA	NA	NA	NA	6608.7	[ 3538, 8102)	1474.1	22.7	[11.8, 25.0)
1611	PE	26	Pernambuco	São José do Egito	261360	2613602	33066.4	5540.9	4342.3	4519.7	3546.3	8788	1712	31.7	7.9	38.9	9.7	38.9	9.7	[27.5, 45.0)	NA	NA	NA	NA	8562.7	[ 8102, 14202)	780.9	42.3	[25, 54.6)
1612	PE	26	Pernambuco	São Lourenço da Mata	261370	2613701	108828.2	18236.3	14291.3	14875.4	11671.7	14425	5228	15.8	7.3	19.4	9	19.4	9	[13.6, 27.5)	NA	NA	NA	NA	8877.7	[ 8102, 14202)	264.2	411.9	[54.6, 13251]
1613	PE	26	Pernambuco	São Vicente Ferrer	261380	2613800	17599.6	2949.2	2311.2	2405.6	1887.5	3144	567	21.3	4.9	26.1	6	26.1	6	[13.6, 27.5)	NA	NA	NA	NA	10533.7	[ 8102, 14202)	114	154.4	[54.6, 13251]
1614	PE	26	Pernambuco	Serra Talhada	261390	2613909	83336.9	13964.8	10943.8	11391.1	8937.8	22378	8599	32	15.7	39.3	19.2	39.3	19.2	[27.5, 45.0)	NA	NA	NA	NA	14074.1	[ 8102, 14202)	2980	28	[25, 54.6)
1615	PE	26	Pernambuco	Serrita	261400	2614006	18859.8	3160.3	2476.7	2577.9	2022.7	1940	573	12.3	4.6	15.1	5.7	15.1	5.7	[13.6, 27.5)	NA	NA	NA	NA	6050.9	[ 3538, 8102)	1535.2	12.3	[11.8, 25.0)
1616	PE	26	Pernambuco	Sertânia	261410	2614105	35032.1	5870.3	4600.4	4788.4	3757.2	6372	2198	21.7	9.6	26.6	11.7	26.6	11.7	[13.6, 27.5)	NA	NA	NA	NA	8399.4	[ 8102, 14202)	2421.5	14.5	[11.8, 25.0)
1617	PE	26	Pernambuco	Sirinhaém	261420	2614204	43460.3	7282.6	5707.2	5940.5	4661.1	4269	1067	11.7	3.7	14.4	4.6	14.4	4.6	[13.6, 27.5)	NA	NA	NA	NA	10567.8	[ 8102, 14202)	374.3	116.1	[54.6, 13251]
1618	PE	26	Pernambuco	Moreilândia	261430	2614303	11203.6	1877.4	1471.3	1531.4	1201.6	738	164	7.9	2.2	9.6	2.7	9.6	2.7	[ 0.1, 13.6)	NA	NA	NA	NA	6260.3	[ 3538, 8102)	404.3	27.7	[25, 54.6)
1619	PE	26	Pernambuco	Solidão	261440	2614402	5902.4	989.1	775.1	806.8	633	2294	499	46.4	12.9	56.9	15.8	56.9	15.8	[45.0,100.0]	NA	NA	NA	NA	6125.1	[ 3538, 8102)	138.4	42.6	[25, 54.6)
1620	PE	26	Pernambuco	Surubim	261450	2614501	62274.2	10435.3	8177.8	8512.1	6678.8	17698	4865	33.9	11.9	41.6	14.6	41.6	14.6	[27.5, 45.0)	1	NA	0	NA	10100.4	[ 8102, 14202)	252.9	246.2	[54.6, 13251]
1621	PE	26	Pernambuco	Tabira	261460	2614600	27648.4	4633	3630.8	3779.2	2965.3	9530	2193	41.1	12.1	50.4	14.8	50.4	14.8	[45.0,100.0]	NA	NA	NA	NA	7275.3	[ 3538, 8102)	390.4	70.8	[54.6, 13251]
1622	PE	26	Pernambuco	Tacaimbó	261470	2614709	12835.3	2150.8	1685.5	1754.4	1376.6	928	279	8.6	3.3	10.6	4.1	10.6	4.1	[ 0.1, 13.6)	NA	NA	NA	NA	8319.4	[ 8102, 14202)	227.6	56.4	[54.6, 13251]
1623	PE	26	Pernambuco	Tacaratu	261480	2614808	24158.5	4048.2	3172.5	3302.1	2591	3215	930	15.9	5.9	19.5	7.2	19.5	7.2	[13.6, 27.5)	NA	NA	NA	NA	6061.2	[ 3538, 8102)	1264.5	19.1	[11.8, 25.0)
1624	PE	26	Pernambuco	Tamandaré	261485	2614857	22237.5	3726.3	2920.2	3039.6	2385	3405	793	18.3	5.4	22.4	6.7	22.4	6.7	[13.6, 27.5)	NA	NA	NA	NA	10827.5	[ 8102, 14202)	213.8	104	[54.6, 13251]
1625	PE	26	Pernambuco	Taquaritinga do Norte	261500	2615003	27096.4	4540.5	3558.3	3703.7	2906.1	3194	1016	14.1	5.7	17.2	7	17.2	7	[13.6, 27.5)	NA	NA	NA	NA	7718	[ 3538, 8102)	475.2	57	[54.6, 13251]
1626	PE	26	Pernambuco	Terezinha	261510	2615102	6990.1	1171.3	917.9	955.5	749.7	1041	261	17.8	5.7	21.8	7	21.8	7	[13.6, 27.5)	NA	NA	NA	NA	6580	[ 3538, 8102)	151.4	46.2	[25, 54.6)
1627	PE	26	Pernambuco	Terra Nova	261520	2615201	9920.2	1662.3	1302.7	1356	1063.9	1505	489	18.1	7.5	22.2	9.2	22.2	9.2	[13.6, 27.5)	NA	NA	NA	NA	5720.9	[ 3538, 8102)	318.7	31.1	[25, 54.6)
1628	PE	26	Pernambuco	Timbaúba	261530	2615300	53270.3	8926.5	6995.5	7281.3	5713.2	11602	2164	26	6.2	31.9	7.6	31.9	7.6	[27.5, 45.0)	NA	NA	NA	NA	11358	[ 8102, 14202)	287.7	185.2	[54.6, 13251]
1629	PE	26	Pernambuco	Toritama	261540	2615409	40970.2	6865.4	5380.2	5600.1	4394	1833	643	5.3	2.4	6.5	2.9	6.5	2.9	[ 0.1, 13.6)	NA	NA	NA	NA	13235.1	[ 8102, 14202)	25.7	1593.9	[54.6, 13251]
1630	PE	26	Pernambuco	Tracunhaém	261550	2615508	13478.1	2258.5	1769.9	1842.3	1445.5	1830	518	16.2	5.9	19.9	7.2	19.9	7.2	[13.6, 27.5)	NA	NA	NA	NA	7305.5	[ 3538, 8102)	137.3	98.2	[54.6, 13251]
1631	PE	26	Pernambuco	Trindade	261560	2615607	28649.9	4800.9	3762.3	3916.1	3072.7	2029	489	8.5	2.6	10.4	3.2	10.4	3.2	[ 0.1, 13.6)	NA	NA	NA	NA	8964.3	[ 8102, 14202)	295.8	96.9	[54.6, 13251]
1632	PE	26	Pernambuco	Triunfo	261570	2615706	15175.8	2543	1992.9	2074.3	1627.6	3462	1071	27.2	10.7	33.4	13.2	33.4	13.2	[27.5, 45.0)	NA	NA	NA	NA	7348.6	[ 3538, 8102)	191.5	79.2	[54.6, 13251]
1633	PE	26	Pernambuco	Tupanatinga	261580	2615805	26068.2	4368.2	3423.3	3563.2	2795.8	2547	637	11.7	3.7	14.3	4.6	14.3	4.6	[13.6, 27.5)	NA	NA	NA	NA	5735.5	[ 3538, 8102)	950.5	27.4	[25, 54.6)
1634	PE	26	Pernambuco	Tuparetama	261590	2615904	8095.1	1356.5	1063	1106.5	868.2	2723	560	40.1	10.5	49.2	12.9	49.2	12.9	[45.0,100.0]	1	NA	100	NA	7752.6	[ 3538, 8102)	189.5	42.7	[25, 54.6)
1635	PE	26	Pernambuco	Venturosa	261600	2616001	17522.2	2936.2	2301	2395.1	1879.2	3338	936	22.7	8.1	27.9	10	27.9	10	[27.5, 45.0)	NA	NA	NA	NA	8257.2	[ 8102, 14202)	335.5	52.2	[25, 54.6)
1636	PE	26	Pernambuco	Verdejante	261610	2616100	9379.1	1571.7	1231.7	1282	1005.9	1707	392	21.7	6.4	26.6	7.8	26.6	7.8	[13.6, 27.5)	NA	NA	NA	NA	6002.6	[ 3538, 8102)	476	19.7	[11.8, 25.0)
1637	PE	26	Pernambuco	Vertente do Lério	261618	2616183	7749.3	1298.6	1017.6	1059.2	831.1	1311	431	20.2	8.5	24.8	10.4	24.8	10.4	[13.6, 27.5)	NA	NA	NA	NA	7853.7	[ 3538, 8102)	73.6	105.2	[54.6, 13251]
1638	PE	26	Pernambuco	Vertentes	261620	2616209	19648	3292.4	2580.2	2685.6	2107.2	3390	1025	20.6	7.9	25.2	9.7	25.2	9.7	[13.6, 27.5)	NA	NA	NA	NA	6793.6	[ 3538, 8102)	196.3	100.1	[54.6, 13251]
1639	PE	26	Pernambuco	Vicência	261630	2616308	31855	5337.9	4183.2	4354.2	3416.4	4411	1018	16.5	4.9	20.3	6	20.3	6	[13.6, 27.5)	NA	NA	NA	NA	10231.8	[ 8102, 14202)	228	139.7	[54.6, 13251]
1640	PE	26	Pernambuco	Vitória de Santo Antão	261640	2616407	134634.3	22560.7	17680.2	18402.7	14439.4	39470	12649	35	14.3	42.9	17.5	42.9	17.5	[27.5, 45.0)	NA	NA	NA	NA	21329.4	[14202, 23323)	335.9	400.8	[54.6, 13251]
1641	PE	26	Pernambuco	Xexéu	261650	2616506	14472.3	2425.1	1900.5	1978.2	1552.1	940	372	7.8	3.9	9.5	4.8	9.5	4.8	[ 0.1, 13.6)	NA	NA	NA	NA	6644	[ 3538, 8102)	110.8	130.6	[54.6, 13251]
1642	AL	27	Alagoas	Água Branca	270010	2700102	20139.9	2999	2489.7	2517.7	2113.5	2992	1091	20	8.8	23.8	10.3	23.8	10.3	[13.6, 27.5)	NA	NA	NA	NA	6118.5	[ 3538, 8102)	468.2	43	[25, 54.6)
1643	AL	27	Alagoas	Anadia	270020	2700201	17674.2	2631.9	2184.9	2209.5	1854.7	3714	1583	28.2	14.5	33.6	17.1	33.6	17.1	[27.5, 45.0)	NA	NA	NA	NA	7466.9	[ 3538, 8102)	186.1	95	[54.6, 13251]
1644	AL	27	Alagoas	Arapiraca	270030	2700300	226529.5	33732.5	28003.6	28318.4	23772.2	67724	22524	40.2	16.1	47.8	18.9	47.8	18.9	[45.0,100.0]	633	375	21.3	12.3	15201.8	[14202, 23323)	345.7	655.4	[54.6, 13251]
1645	AL	27	Alagoas	Atalaia	270040	2700409	46441.9	6915.7	5741.1	5805.7	4873.7	4998	1829	14.5	6.4	17.2	7.5	17.2	7.5	[13.6, 27.5)	NA	NA	NA	NA	11443.9	[ 8102, 14202)	533.3	87.1	[54.6, 13251]
1646	AL	27	Alagoas	Barra de Santo Antônio	270050	2700508	15372.7	2289.1	1900.4	1921.7	1613.2	2373	974	20.7	10.3	24.7	12.1	24.7	12.1	[13.6, 27.5)	1	NA	0	NA	8472.5	[ 8102, 14202)	131.4	117	[54.6, 13251]
1647	AL	27	Alagoas	Barra de São Miguel	270060	2700607	8088.7	1204.5	999.9	1011.2	848.8	1786	732	29.7	14.6	35.3	17.2	35.3	17.2	[27.5, 45.0)	NA	NA	NA	NA	16940.6	[14202, 23323)	74.2	108.9	[54.6, 13251]
1648	AL	27	Alagoas	Batalha	270070	2700706	18087.2	2693.4	2235.9	2261.1	1898.1	2656	769	19.7	6.9	23.5	8.1	23.5	8.1	[13.6, 27.5)	NA	NA	NA	NA	7170.5	[ 3538, 8102)	315.9	57.3	[54.6, 13251]
1649	AL	27	Alagoas	Belém	270080	2700805	4533.3	675.1	560.4	566.7	475.7	1056	431	31.3	15.4	37.3	18.1	37.3	18.1	[27.5, 45.0)	NA	NA	NA	NA	9943.3	[ 8102, 14202)	66.6	68	[54.6, 13251]
1650	AL	27	Alagoas	Belo Monte	270090	2700904	6784.3	1010.3	838.7	848.1	712	807	318	16	7.6	19	8.9	19	8.9	[13.6, 27.5)	NA	NA	NA	NA	9399.4	[ 8102, 14202)	334.1	20.3	[11.8, 25.0)
1651	AL	27	Alagoas	Boca da Mata	270100	2701001	26887.6	4003.8	3323.8	3361.2	2821.6	5871	2195	29.3	13.2	34.9	15.6	34.9	15.6	[27.5, 45.0)	NA	NA	NA	NA	10415.4	[ 8102, 14202)	193	139.3	[54.6, 13251]
1652	AL	27	Alagoas	Branquinha	270110	2701100	10633.8	1583.5	1314.6	1329.3	1115.9	2303	730	29.1	11.1	34.6	13.1	34.6	13.1	[27.5, 45.0)	NA	NA	NA	NA	20825	[14202, 23323)	168	63.3	[54.6, 13251]
1653	AL	27	Alagoas	Cacimbinhas	270120	2701209	10641.2	1584.6	1315.5	1330.3	1116.7	1715	619	21.6	9.4	25.8	11.1	25.8	11.1	[13.6, 27.5)	1	NA	0	NA	6739.5	[ 3538, 8102)	281.7	37.8	[25, 54.6)
1654	AL	27	Alagoas	Cajueiro	270130	2701308	21107.7	3143.1	2609.3	2638.7	2215.1	2206	843	14	6.5	16.7	7.6	16.7	7.6	[13.6, 27.5)	NA	NA	NA	NA	6752.9	[ 3538, 8102)	94.4	223.7	[54.6, 13251]
1655	AL	27	Alagoas	Campestre	270135	2701357	6861.5	1021.7	848.2	857.8	720.1	946	277	18.5	6.5	22.1	7.7	22.1	7.7	[13.6, 27.5)	NA	NA	NA	NA	7503.5	[ 3538, 8102)	65.9	104.1	[54.6, 13251]
1656	AL	27	Alagoas	Campo Alegre	270140	2701407	55033	8195	6803.2	6879.7	5775.2	6433	2184	15.7	6.4	18.7	7.6	18.7	7.6	[13.6, 27.5)	NA	NA	NA	NA	6872.2	[ 3538, 8102)	312.7	176	[54.6, 13251]
1657	AL	27	Alagoas	Campo Grande	270150	2701506	9476.9	1411.2	1171.5	1184.7	994.5	995	312	14.1	5.3	16.8	6.3	16.8	6.3	[13.6, 27.5)	NA	NA	NA	NA	6821.4	[ 3538, 8102)	170.1	55.7	[54.6, 13251]
1658	AL	27	Alagoas	Canapi	270160	2701605	17697.2	2635.3	2187.7	2212.3	1857.2	1895	496	14.4	4.5	17.1	5.3	17.1	5.3	[13.6, 27.5)	NA	NA	NA	NA	5092.7	[ 3538, 8102)	602.8	29.4	[25, 54.6)
1659	AL	27	Alagoas	Capela	270170	2701704	17208.1	2562.5	2127.3	2151.2	1805.8	2363	986	18.4	9.3	22	10.9	22	10.9	[13.6, 27.5)	NA	NA	NA	NA	8878.1	[ 8102, 14202)	263.7	65.2	[54.6, 13251]
1660	AL	27	Alagoas	Carneiros	270180	2701803	8815.4	1312.7	1089.8	1102	925.1	909	201	13.8	3.7	16.5	4.3	16.5	4.3	[13.6, 27.5)	NA	NA	NA	NA	5347.6	[ 3538, 8102)	101.9	86.6	[54.6, 13251]
1661	AL	27	Alagoas	Chã Preta	270190	2701902	7317	1089.6	904.5	914.7	767.9	849	365	15.6	8.1	18.6	9.5	18.6	9.5	[13.6, 27.5)	NA	NA	NA	NA	9890.7	[ 8102, 14202)	157.8	46.4	[25, 54.6)
1662	AL	27	Alagoas	Coité do Nóia	270200	2702009	10895	1622.4	1346.8	1362	1143.3	2901	990	35.8	14.7	42.6	17.3	42.6	17.3	[27.5, 45.0)	NA	NA	NA	NA	7267.8	[ 3538, 8102)	88.8	122.7	[54.6, 13251]
1663	AL	27	Alagoas	Colônia Leopoldina	270210	2702108	21203.8	3157.5	2621.2	2650.7	2225.1	1451	564	9.2	4.3	10.9	5.1	10.9	5.1	[ 0.1, 13.6)	NA	NA	NA	NA	9472.7	[ 8102, 14202)	207.9	102	[54.6, 13251]
1664	AL	27	Alagoas	Coqueiro Seco	270220	2702207	5768.3	859	713.1	721.1	605.3	1416	554	33	15.5	39.3	18.3	39.3	18.3	[27.5, 45.0)	NA	NA	NA	NA	8594.3	[ 8102, 14202)	39.6	145.6	[54.6, 13251]
1665	AL	27	Alagoas	Coruripe	270230	2702306	55457.4	8258.2	6855.6	6932.7	5819.8	6902	1971	16.7	5.8	19.9	6.8	19.9	6.8	[13.6, 27.5)	NA	NA	NA	NA	20651.6	[14202, 23323)	897.8	61.8	[54.6, 13251]
1666	AL	27	Alagoas	Craíbas	270235	2702355	23794.5	3543.2	2941.5	2974.5	2497	3438	907	19.4	6.2	23.1	7.3	23.1	7.3	[13.6, 27.5)	NA	NA	NA	NA	6674	[ 3538, 8102)	278.9	85.3	[54.6, 13251]
1667	AL	27	Alagoas	Delmiro Gouveia	270240	2702405	50849.1	7571.9	6286	6356.6	5336.2	13253	4577	35	14.6	41.7	17.2	41.7	17.2	[27.5, 45.0)	NA	1	NA	0	9431.4	[ 8102, 14202)	628.5	80.9	[54.6, 13251]
1668	AL	27	Alagoas	Dois Riachos	270250	2702504	11083.3	1650.4	1370.1	1385.5	1163.1	1289	362	15.6	5.3	18.6	6.2	18.6	6.2	[13.6, 27.5)	NA	NA	NA	NA	5451.1	[ 3538, 8102)	141.6	78.3	[54.6, 13251]
1669	AL	27	Alagoas	Estrela de Alagoas	270255	2702553	17978.6	2677.2	2222.5	2247.5	1886.7	3291	1241	24.6	11.2	29.3	13.2	29.3	13.2	[27.5, 45.0)	NA	NA	NA	NA	4933.1	[ 3538, 8102)	260.8	68.9	[54.6, 13251]
1670	AL	27	Alagoas	Feira Grande	270260	2702603	22047.3	3283.1	2725.5	2756.1	2313.7	3372	1138	20.5	8.4	24.5	9.8	24.5	9.8	[13.6, 27.5)	NA	NA	NA	NA	8527.8	[ 8102, 14202)	175.9	125.3	[54.6, 13251]
1671	AL	27	Alagoas	Feliz Deserto	270270	2702702	4641.5	691.2	573.8	580.2	487.1	1110	404	32.1	14.1	38.3	16.6	38.3	16.6	[27.5, 45.0)	NA	NA	NA	NA	20157.9	[14202, 23323)	110.1	42.2	[25, 54.6)
1672	AL	27	Alagoas	Flexeiras	270280	2702801	12719.6	1894.1	1572.4	1590.1	1334.8	2501	903	26.4	11.5	31.5	13.5	31.5	13.5	[27.5, 45.0)	NA	NA	NA	NA	8717.1	[ 8102, 14202)	333.8	38.1	[25, 54.6)
1673	AL	27	Alagoas	Girau do Ponciano	270290	2702900	39554.8	5890.1	4889.8	4944.7	4150.9	3338	1099	11.3	4.5	13.5	5.3	13.5	5.3	[ 0.1, 13.6)	NA	NA	NA	NA	6512.5	[ 3538, 8102)	513.5	77	[54.6, 13251]
1674	AL	27	Alagoas	Ibateguara	270300	2703007	15572.6	2318.9	1925.1	1946.7	1634.2	1723	680	14.9	7.1	17.7	8.3	17.7	8.3	[13.6, 27.5)	NA	NA	NA	NA	6886.7	[ 3538, 8102)	265.3	58.7	[54.6, 13251]
1675	AL	27	Alagoas	Igaci	270310	2703106	25696	3826.4	3176.5	3212.3	2696.6	4168	1628	21.8	10.3	26	12.1	26	12.1	[13.6, 27.5)	NA	NA	NA	NA	6149.6	[ 3538, 8102)	334.3	76.9	[54.6, 13251]
1676	AL	27	Alagoas	Igreja Nova	270320	2703205	24204	3604.2	2992.1	3025.7	2540	2417	653	13.4	4.4	16	5.1	16	5.1	[13.6, 27.5)	NA	NA	NA	NA	12845.2	[ 8102, 14202)	426.5	56.7	[54.6, 13251]
1677	AL	27	Alagoas	Inhapi	270330	2703304	18336.9	2730.5	2266.8	2292.3	1924.3	2210	812	16.2	7.2	19.3	8.4	19.3	8.4	[13.6, 27.5)	NA	NA	NA	NA	5422.2	[ 3538, 8102)	372	49.3	[25, 54.6)
1678	AL	27	Alagoas	Jacaré dos Homens	270340	2703403	5381.9	801.4	665.3	672.8	564.8	1067	239	26.6	7.2	31.7	8.5	31.7	8.5	[27.5, 45.0)	NA	NA	NA	NA	7755.7	[ 3538, 8102)	149	36.1	[25, 54.6)
1679	AL	27	Alagoas	Jacuípe	270350	2703502	7079.2	1054.2	875.1	885	742.9	512	196	9.7	4.5	11.6	5.3	11.6	5.3	[ 0.1, 13.6)	NA	NA	NA	NA	12817.9	[ 8102, 14202)	208.7	33.9	[25, 54.6)
1680	AL	27	Alagoas	Japaratinga	270360	2703601	8187.6	1219.2	1012.2	1023.5	859.2	870	370	14.3	7.3	17	8.6	17	8.6	[13.6, 27.5)	NA	NA	NA	NA	12696.1	[ 8102, 14202)	85.4	95.9	[54.6, 13251]
1681	AL	27	Alagoas	Jaramataia	270370	2703700	5646.9	840.9	698.1	705.9	592.6	1077	440	25.6	12.6	30.5	14.9	30.5	14.9	[27.5, 45.0)	NA	NA	NA	NA	7043.2	[ 3538, 8102)	105.4	53.6	[25, 54.6)
1682	AL	27	Alagoas	Jequiá da Praia	270375	2703759	11843.8	1763.7	1464.1	1480.6	1242.9	2235	902	25.3	12.3	30.2	14.5	30.2	14.5	[27.5, 45.0)	NA	NA	NA	NA	17839.5	[14202, 23323)	334.3	35.4	[25, 54.6)
1683	AL	27	Alagoas	Joaquim Gomes	270380	2703809	23630.9	3518.9	2921.3	2954.1	2479.9	3386	1364	19.2	9.3	22.9	11	22.9	11	[13.6, 27.5)	NA	NA	NA	NA	7604.1	[ 3538, 8102)	298.2	79.3	[54.6, 13251]
1684	AL	27	Alagoas	Jundiá	270390	2703908	4212.2	627.2	520.7	526.6	442	661	301	21.1	11.6	25.1	13.6	25.1	13.6	[13.6, 27.5)	NA	NA	NA	NA	9204.9	[ 8102, 14202)	88.8	47.4	[25, 54.6)
1685	AL	27	Alagoas	Junqueiro	270400	2704005	24670.6	3673.7	3049.8	3084.1	2589	3566	1337	19.4	8.8	23.1	10.3	23.1	10.3	[13.6, 27.5)	NA	NA	NA	NA	10232.1	[ 8102, 14202)	247.7	99.6	[54.6, 13251]
1686	AL	27	Alagoas	Lagoa da Canoa	270410	2704104	18191.8	2708.9	2248.9	2274.2	1909.1	3462	1082	25.6	9.6	30.4	11.3	30.4	11.3	[27.5, 45.0)	NA	NA	NA	NA	7348.3	[ 3538, 8102)	83.6	217.6	[54.6, 13251]
1687	AL	27	Alagoas	Limoeiro de Anadia	270420	2704203	28145.6	4191.2	3479.4	3518.5	2953.6	2895	856	13.8	4.9	16.5	5.8	16.5	5.8	[13.6, 27.5)	NA	NA	NA	NA	10509.2	[ 8102, 14202)	309.2	91	[54.6, 13251]
1688	AL	27	Alagoas	Maceió	270430	2704302	992724.3	147826.6	122720.6	124100.4	104177.5	259875	100201	35.2	16.3	41.9	19.2	41.9	19.2	[27.5, 45.0)	599	263	14.2	13.7	18668.2	[14202, 23323)	509.3	1949.1	[54.6, 13251]
1689	AL	27	Alagoas	Major Isidoro	270440	2704401	19688.3	2931.8	2433.9	2461.2	2066.1	2790	1034	19	8.5	22.7	10	22.7	10	[13.6, 27.5)	NA	NA	NA	NA	7155.2	[ 3538, 8102)	442.7	44.5	[25, 54.6)
1690	AL	27	Alagoas	Maragogi	270450	2704500	31362.2	4670.1	3877	3920.6	3291.2	2417	863	10.4	4.5	12.3	5.2	12.3	5.2	[ 0.1, 13.6)	NA	NA	NA	NA	13811.6	[ 8102, 14202)	334.2	93.9	[54.6, 13251]
1691	AL	27	Alagoas	Maravilha	270460	2704609	9768.3	1454.6	1207.6	1221.1	1025.1	1517	513	20.9	8.5	24.8	10	24.8	10	[13.6, 27.5)	NA	NA	NA	NA	6008.4	[ 3538, 8102)	332.4	29.4	[25, 54.6)
1692	AL	27	Alagoas	Marechal Deodoro	270470	2704708	49897.1	7430.2	6168.3	6237.6	5236.3	11522	4626	31	15	36.9	17.7	36.9	17.7	[27.5, 45.0)	NA	NA	NA	NA	29352.1	[23323,525450]	341	146.3	[54.6, 13251]
1693	AL	27	Alagoas	Maribondo	270480	2704807	13540.3	2016.3	1673.9	1692.7	1420.9	2961	1015	29.4	12.1	35	14.3	35	14.3	[27.5, 45.0)	NA	NA	NA	NA	8353.4	[ 8102, 14202)	180.1	75.2	[54.6, 13251]
1694	AL	27	Alagoas	Mar Vermelho	270490	2704906	3608	537.3	446	451	378.6	973	430	36.2	19.3	43.1	22.7	43.1	22.7	[27.5, 45.0)	NA	NA	NA	NA	7638.3	[ 3538, 8102)	91.7	39.3	[25, 54.6)
1695	AL	27	Alagoas	Mata Grande	270500	2705002	25203.7	3753.1	3115.7	3150.7	2644.9	2974	1076	15.8	6.9	18.9	8.1	18.9	8.1	[13.6, 27.5)	NA	NA	NA	NA	6262.5	[ 3538, 8102)	914.7	27.6	[25, 54.6)
1696	AL	27	Alagoas	Matriz de Camaragibe	270510	2705101	24563.4	3657.7	3036.5	3070.7	2577.7	3932	1426	21.5	9.4	25.6	11.1	25.6	11.1	[13.6, 27.5)	NA	NA	NA	NA	9391.3	[ 8102, 14202)	238.1	103.2	[54.6, 13251]
1697	AL	27	Alagoas	Messias	270520	2705200	17128.4	2550.6	2117.4	2141.2	1797.5	3544	1420	27.8	13.4	33.1	15.8	33.1	15.8	[27.5, 45.0)	NA	NA	NA	NA	8006	[ 3538, 8102)	114.2	150	[54.6, 13251]
1698	AL	27	Alagoas	Minador do Negrão	270530	2705309	5358.3	797.9	662.4	669.8	562.3	652	247	16.3	7.5	19.5	8.8	19.5	8.8	[13.6, 27.5)	NA	NA	NA	NA	7406.3	[ 3538, 8102)	167.5	32	[25, 54.6)
1699	AL	27	Alagoas	Monteirópolis	270540	2705408	7134.4	1062.4	882	891.9	748.7	693	222	13	5	15.5	5.9	15.5	5.9	[13.6, 27.5)	NA	NA	NA	NA	6103.7	[ 3538, 8102)	86.6	82.4	[54.6, 13251]
1700	AL	27	Alagoas	Murici	270550	2705507	27871.5	4150.3	3445.5	3484.2	2924.9	1427	612	6.9	3.6	8.2	4.2	8.2	4.2	[ 0.1, 13.6)	NA	NA	NA	NA	8355.6	[ 8102, 14202)	418	66.7	[54.6, 13251]
1701	AL	27	Alagoas	Novo Lino	270560	2705606	12511.2	1863	1546.6	1564	1312.9	2052	853	22	11	26.2	13	26.2	13	[13.6, 27.5)	NA	NA	NA	NA	8633.3	[ 8102, 14202)	215.5	58	[54.6, 13251]
1702	AL	27	Alagoas	Olho d'Água das Flores	270570	2705705	21257.1	3165.4	2627.8	2657.3	2230.7	2637	775	16.7	5.9	19.8	6.9	19.8	6.9	[13.6, 27.5)	NA	NA	NA	NA	7698.7	[ 3538, 8102)	191.7	110.9	[54.6, 13251]
1703	AL	27	Alagoas	Olho d'Água do Casado	270580	2705804	9093.7	1354.1	1124.2	1136.8	954.3	1246	501	18.4	8.9	21.9	10.5	21.9	10.5	[13.6, 27.5)	NA	NA	NA	NA	6060.5	[ 3538, 8102)	327.7	27.8	[25, 54.6)
1704	AL	27	Alagoas	Olho d'Água Grande	270590	2705903	5101.7	759.7	630.7	637.8	535.4	545	162	14.3	5.1	17.1	6.1	17.1	6.1	[13.6, 27.5)	NA	NA	NA	NA	6639.1	[ 3538, 8102)	117	43.6	[25, 54.6)
1705	AL	27	Alagoas	Olivença	270600	2706000	11493.9	1711.6	1420.9	1436.9	1206.2	1244	444	14.5	6.2	17.3	7.4	17.3	7.4	[13.6, 27.5)	NA	NA	NA	NA	5484.4	[ 3538, 8102)	175.3	65.6	[54.6, 13251]
1706	AL	27	Alagoas	Ouro Branco	270610	2706109	11344.7	1689.3	1402.4	1418.2	1190.5	1635	686	19.4	9.8	23.1	11.5	23.1	11.5	[13.6, 27.5)	NA	NA	NA	NA	5447.6	[ 3538, 8102)	196.6	57.7	[54.6, 13251]
1707	AL	27	Alagoas	Palestina	270620	2706208	5047.6	751.6	624	631	529.7	347	152	9.2	4.9	11	5.7	11	5.7	[ 0.1, 13.6)	NA	NA	NA	NA	5776.1	[ 3538, 8102)	38.2	132.2	[54.6, 13251]
1708	AL	27	Alagoas	Palmeira dos Índios	270630	2706307	72736.8	10831.2	8991.7	9092.8	7633.1	18342	6908	33.9	15.4	40.3	18.1	40.3	18.1	[27.5, 45.0)	NA	NA	NA	NA	9862.4	[ 8102, 14202)	451	161.3	[54.6, 13251]
1709	AL	27	Alagoas	Pão de Açúcar	270640	2706406	24443.9	3639.9	3021.8	3055.7	2565.2	2284	826	12.5	5.5	14.9	6.4	14.9	6.4	[13.6, 27.5)	NA	NA	NA	NA	6251.3	[ 3538, 8102)	688.9	35.5	[25, 54.6)
1710	AL	27	Alagoas	Pariconha	270642	2706422	10520	1566.5	1300.5	1315.1	1104	3283	1112	41.9	17.1	49.9	20.1	49.9	20.1	[45.0,100.0]	NA	NA	NA	NA	5378.7	[ 3538, 8102)	254.7	41.3	[25, 54.6)
1711	AL	27	Alagoas	Paripueira	270644	2706448	12536	1866.7	1549.7	1567.1	1315.5	1805	744	19.3	9.6	23	11.3	23	11.3	[13.6, 27.5)	NA	NA	NA	NA	9444.1	[ 8102, 14202)	92.8	135.1	[54.6, 13251]
1712	AL	27	Alagoas	Passo de Camaragibe	270650	2706505	15191.4	2262.2	1878	1899.1	1594.2	2514	1002	22.2	10.7	26.5	12.6	26.5	12.6	[13.6, 27.5)	NA	NA	NA	NA	10367	[ 8102, 14202)	251.3	60.5	[54.6, 13251]
1713	AL	27	Alagoas	Paulo Jacinto	270660	2706604	7579.8	1128.7	937	947.6	795.4	2206	745	39.1	15.9	46.6	18.7	46.6	18.7	[45.0,100.0]	NA	NA	NA	NA	6654.9	[ 3538, 8102)	118.5	64	[54.6, 13251]
1714	AL	27	Alagoas	Penedo	270670	2706703	62940.5	9372.5	7780.7	7868.2	6605	10528	2464	22.5	6.3	26.8	7.5	26.8	7.5	[13.6, 27.5)	1	NA	100	NA	10521	[ 8102, 14202)	688.5	91.4	[54.6, 13251]
1715	AL	27	Alagoas	Piaçabuçu	270680	2706802	17738.5	2641.4	2192.8	2217.5	1861.5	3301	1215	25	11.1	29.8	13.1	29.8	13.1	[27.5, 45.0)	NA	NA	NA	NA	11426.5	[ 8102, 14202)	243.7	72.8	[54.6, 13251]
1716	AL	27	Alagoas	Pilar	270690	2706901	34694.4	5166.3	4288.9	4337.1	3640.9	9286	2967	35.9	13.8	42.8	16.3	42.8	16.3	[27.5, 45.0)	NA	NA	NA	NA	13246.2	[ 8102, 14202)	259.6	133.6	[54.6, 13251]
1717	AL	27	Alagoas	Pindoba	270700	2707008	2918.5	434.6	360.8	364.8	306.3	1122	406	51.6	22.5	61.5	26.5	61.5	26.5	[45.0,100.0]	NA	NA	NA	NA	9099.9	[ 8102, 14202)	117.1	24.9	[11.8, 25.0)
1718	AL	27	Alagoas	Piranhas	270710	2707107	24445	3640.1	3021.9	3055.9	2565.3	2861	1205	15.7	8	18.7	9.4	18.7	9.4	[13.6, 27.5)	NA	NA	NA	NA	6925.1	[ 3538, 8102)	404	60.5	[54.6, 13251]
1719	AL	27	Alagoas	Poço das Trincheiras	270720	2707206	14283.2	2126.9	1765.7	1785.5	1498.9	1158	481	10.9	5.4	13	6.4	13	6.4	[ 0.1, 13.6)	NA	NA	NA	NA	5122	[ 3538, 8102)	284.3	50.2	[25, 54.6)
1720	AL	27	Alagoas	Porto Calvo	270730	2707305	26817.4	3993.4	3315.2	3352.4	2814.2	4807	1438	24.1	8.7	28.7	10.2	28.7	10.2	[27.5, 45.0)	NA	NA	NA	NA	9781.7	[ 8102, 14202)	313.2	85.6	[54.6, 13251]
1721	AL	27	Alagoas	Porto de Pedras	270740	2707404	8132	1210.9	1005.3	1016.6	853.4	1073	369	17.7	7.3	21.1	8.6	21.1	8.6	[13.6, 27.5)	NA	NA	NA	NA	15145.4	[14202, 23323)	257.1	31.6	[25, 54.6)
1722	AL	27	Alagoas	Porto Real do Colégio	270750	2707503	19911.9	2965.1	2461.5	2489.2	2089.6	1120	453	7.6	3.7	9	4.3	9	4.3	[ 0.1, 13.6)	NA	NA	NA	NA	7100.1	[ 3538, 8102)	235.9	84.4	[54.6, 13251]
1723	AL	27	Alagoas	Quebrangulo	270760	2707602	11482.4	1709.8	1419.5	1435.4	1205	1632	620	19.1	8.7	22.7	10.3	22.7	10.3	[13.6, 27.5)	NA	NA	NA	NA	7537.9	[ 3538, 8102)	319.8	35.9	[25, 54.6)
1724	AL	27	Alagoas	Rio Largo	270770	2707701	73072.9	10881.3	9033.3	9134.8	7668.3	15042	5793	27.6	12.8	32.9	15.1	32.9	15.1	[27.5, 45.0)	NA	NA	NA	NA	11140.8	[ 8102, 14202)	293.8	248.7	[54.6, 13251]
1725	AL	27	Alagoas	Roteiro	270780	2707800	6725.8	1001.5	831.4	840.8	705.8	1240	493	24.8	11.9	29.5	14	29.5	14	[27.5, 45.0)	NA	NA	NA	NA	14482.2	[14202, 23323)	128.9	52.2	[25, 54.6)
1726	AL	27	Alagoas	Santa Luzia do Norte	270790	2707909	7197.3	1071.7	889.7	899.7	755.3	1578	635	29.4	14.3	35.1	16.8	35.1	16.8	[27.5, 45.0)	NA	NA	NA	NA	13826.9	[ 8102, 14202)	28.9	249.4	[54.6, 13251]
1727	AL	27	Alagoas	Santana do Ipanema	270800	2708006	46975.2	6995.1	5807.1	5872.4	4929.6	8950	3321	25.6	11.4	30.5	13.5	30.5	13.5	[27.5, 45.0)	NA	NA	NA	NA	8944.2	[ 8102, 14202)	437.9	107.3	[54.6, 13251]
1728	AL	27	Alagoas	Santana do Mundaú	270810	2708105	10918.7	1625.9	1349.8	1364.9	1145.8	1493	500	18.4	7.4	21.9	8.7	21.9	8.7	[13.6, 27.5)	NA	NA	NA	NA	47131.7	[23323,525450]	232.2	47	[25, 54.6)
1729	AL	27	Alagoas	São Brás	270820	2708204	6927.1	1031.5	856.3	866	726.9	569	174	11	4.1	13.1	4.8	13.1	4.8	[ 0.1, 13.6)	NA	NA	NA	NA	8656.8	[ 8102, 14202)	139	49.8	[25, 54.6)
1730	AL	27	Alagoas	São José da Laje	270830	2708303	23638.3	3520	2922.2	2955	2480.6	3172	1257	18	8.6	21.5	10.1	21.5	10.1	[13.6, 27.5)	NA	NA	NA	NA	11042.7	[ 8102, 14202)	256.6	92.1	[54.6, 13251]
1731	AL	27	Alagoas	São José da Tapera	270840	2708402	31662.4	4714.8	3914.1	3958.1	3322.7	3545	1188	15	6.1	17.9	7.2	17.9	7.2	[13.6, 27.5)	NA	NA	NA	NA	6119.4	[ 3538, 8102)	492.1	64.3	[54.6, 13251]
1732	AL	27	Alagoas	São Luís do Quitunde	270850	2708501	33991.7	5061.7	4202.1	4249.3	3567.1	3453	1326	13.6	6.3	16.3	7.4	16.3	7.4	[13.6, 27.5)	NA	NA	NA	NA	12918.9	[ 8102, 14202)	397.3	85.6	[54.6, 13251]
1733	AL	27	Alagoas	São Miguel dos Campos	270860	2708600	59086.1	8798.5	7304.2	7386.4	6200.6	12381	4655	28.1	12.7	33.5	15	33.5	15	[27.5, 45.0)	NA	NA	NA	NA	18184.4	[14202, 23323)	335.7	176	[54.6, 13251]
1734	AL	27	Alagoas	São Miguel dos Milagres	270870	2708709	7697.8	1146.3	951.6	962.3	807.8	1448	590	25.3	12.4	30.1	14.6	30.1	14.6	[27.5, 45.0)	NA	NA	NA	NA	12462.5	[ 8102, 14202)	76.7	100.3	[54.6, 13251]
1735	AL	27	Alagoas	São Sebastião	270880	2708808	33585	5001.1	4151.8	4198.5	3524.4	3237	1073	12.9	5.2	15.4	6.1	15.4	6.1	[13.6, 27.5)	NA	NA	NA	NA	9267	[ 8102, 14202)	314.9	106.6	[54.6, 13251]
1736	AL	27	Alagoas	Satuba	270890	2708907	14211.4	2116.2	1756.8	1776.6	1491.4	3810	1499	36	17.1	42.9	20.1	42.9	20.1	[27.5, 45.0)	NA	NA	NA	NA	9370.1	[ 8102, 14202)	41.3	344.4	[54.6, 13251]
1737	AL	27	Alagoas	Senador Rui Palmeira	270895	2708956	13659.6	2034.1	1688.6	1707.6	1433.5	1289	436	12.7	5.2	15.1	6.1	15.1	6.1	[13.6, 27.5)	NA	NA	NA	NA	4930.1	[ 3538, 8102)	342	39.9	[25, 54.6)
1738	AL	27	Alagoas	Tanque d'Arca	270900	2709004	6233.1	928.2	770.5	779.2	654.1	1210	435	26.1	11.3	31.1	13.3	31.1	13.3	[27.5, 45.0)	NA	NA	NA	NA	6527.2	[ 3538, 8102)	124.6	50	[25, 54.6)
1739	AL	27	Alagoas	Taquarana	270910	2709103	19682.8	2931	2433.2	2460.5	2065.5	3590	1263	24.5	10.4	29.2	12.2	29.2	12.2	[27.5, 45.0)	NA	NA	NA	NA	9847.8	[ 8102, 14202)	153.8	127.9	[54.6, 13251]
1740	AL	27	Alagoas	Teotônio Vilela	270915	2709152	43331.9	6452.6	5356.7	5416.9	4547.3	10641	3858	33	14.4	39.3	17	39.3	17	[27.5, 45.0)	NA	NA	NA	NA	8855.1	[ 8102, 14202)	299.2	144.8	[54.6, 13251]
1741	AL	27	Alagoas	Traipu	270920	2709202	27223.9	4053.9	3365.4	3403.3	2856.9	3473	1232	17.1	7.3	20.4	8.6	20.4	8.6	[13.6, 27.5)	NA	NA	NA	NA	5626	[ 3538, 8102)	681.6	39.9	[25, 54.6)
1742	AL	27	Alagoas	União dos Palmares	270930	2709301	64900.6	9664.3	8023	8113.2	6810.7	12686	4758	26.3	11.9	31.3	14	31.3	14	[27.5, 45.0)	NA	NA	NA	NA	10912.9	[ 8102, 14202)	420.4	154.4	[54.6, 13251]
1743	AL	27	Alagoas	Viçosa	270940	2709400	25870.7	3852.4	3198.1	3234.1	2714.9	4785	1940	24.8	12.1	29.6	14.3	29.6	14.3	[27.5, 45.0)	NA	NA	NA	NA	9145.7	[ 8102, 14202)	367.9	70.3	[54.6, 13251]
1744	SE	28	Sergipe	Amparo de São Francisco	280010	2800100	2345.9	356.6	305.5	293.6	255.7	312	91	17.5	6	21.3	7.1	21.3	7.1	[13.6, 27.5)	NA	NA	NA	NA	10275.5	[ 8102, 14202)	35.7	65.7	[54.6, 13251]
1745	SE	28	Sergipe	Aquidabã	280020	2800209	21011	3193.7	2736.5	2629.4	2290.2	2112	613	13.2	4.5	16.1	5.4	16.1	5.4	[13.6, 27.5)	NA	NA	NA	NA	9171.4	[ 8102, 14202)	359.5	58.4	[54.6, 13251]
1746	SE	28	Sergipe	Aracaju	280030	2800308	620708.1	94347.6	80841	77676.4	67655.9	112731	44680	23.9	11.1	29	13.2	29	13.2	[27.5, 45.0)	172	123	19.2	16.3	23323	[23323,525450]	182.2	3407.4	[54.6, 13251]
1747	SE	28	Sergipe	Arauá	280040	2800407	10425.1	1584.6	1357.8	1304.6	1136.3	2665	1097	33.6	16.2	40.9	19.3	40.9	19.3	[27.5, 45.0)	NA	NA	NA	NA	9647.5	[ 8102, 14202)	199	52.4	[25, 54.6)
1748	SE	28	Sergipe	Areia Branca	280050	2800506	17877.5	2717.4	2328.4	2237.2	1948.6	3064	1384	22.6	11.9	27.4	14.2	27.4	14.2	[13.6, 27.5)	NA	NA	NA	NA	9155.5	[ 8102, 14202)	148.1	120.7	[54.6, 13251]
1749	SE	28	Sergipe	Barra dos Coqueiros	280060	2800605	28016.1	4258.4	3648.8	3506	3053.7	4174	1679	19.6	9.2	23.8	11	23.8	11	[13.6, 27.5)	NA	NA	NA	NA	14478.1	[14202, 23323)	92.3	303.6	[54.6, 13251]
1750	SE	28	Sergipe	Boquim	280067	2800670	26417.4	4015.4	3440.6	3305.9	2879.4	5311	2074	26.5	12.1	32.1	14.4	32.1	14.4	[27.5, 45.0)	NA	NA	NA	NA	9679.1	[ 8102, 14202)	205.6	128.5	[54.6, 13251]
1751	SE	28	Sergipe	Brejo Grande	280070	2800704	8103.1	1231.7	1055.3	1014	883.2	453	54	7.4	1	8.9	1.2	8.9	1.2	[ 0.1, 13.6)	NA	NA	NA	NA	8614.6	[ 8102, 14202)	141.5	57.3	[54.6, 13251]
1752	SE	28	Sergipe	Campo do Brito	280100	2801009	17598.8	2675	2292.1	2202.3	1918.2	2302	1031	17.2	9	20.9	10.7	20.9	10.7	[13.6, 27.5)	NA	NA	NA	NA	9409.5	[ 8102, 14202)	201.5	87.3	[54.6, 13251]
1753	SE	28	Sergipe	Canhoba	280110	2801108	4017.1	610.6	523.2	502.7	437.9	394	68	12.9	2.6	15.7	3.1	15.7	3.1	[13.6, 27.5)	NA	NA	NA	NA	10141.4	[ 8102, 14202)	171.6	23.4	[11.8, 25.0)
1754	SE	28	Sergipe	Canindé de São Francisco	280120	2801207	27630	4199.8	3598.5	3457.7	3011.6	2777	1055	13.2	5.9	16.1	7	16.1	7	[13.6, 27.5)	NA	NA	NA	NA	55884.1	[23323,525450]	934.5	29.6	[25, 54.6)
1755	SE	28	Sergipe	Capela	280130	2801306	32819.6	4988.6	4274.4	4107.1	3577.3	1720	619	6.9	2.9	8.4	3.5	8.4	3.5	[ 0.1, 13.6)	1	NA	100	NA	9325.4	[ 8102, 14202)	442.2	74.2	[54.6, 13251]
1756	SE	28	Sergipe	Carira	280140	2801405	21173.6	3218.4	2757.6	2649.7	2307.9	3186	1381	19.8	10	24	12	24	12	[13.6, 27.5)	NA	NA	NA	NA	10642.9	[ 8102, 14202)	638.7	33.1	[25, 54.6)
1757	SE	28	Sergipe	Carmópolis	280150	2801504	15248.2	2317.7	1985.9	1908.2	1662	1677	556	14.5	5.6	17.6	6.7	17.6	6.7	[13.6, 27.5)	NA	NA	NA	NA	38010.2	[23323,525450]	46.4	328.7	[54.6, 13251]
1758	SE	28	Sergipe	Cedro de São João	280160	2801603	5818.4	884.4	757.8	728.1	634.2	715	203	16.2	5.4	19.6	6.4	19.6	6.4	[13.6, 27.5)	NA	NA	NA	NA	7489.2	[ 3538, 8102)	83.7	69.5	[54.6, 13251]
1759	SE	28	Sergipe	Cristinápolis	280170	2801702	17566.9	2670.2	2287.9	2198.3	1914.8	2320	1032	17.4	9	21.1	10.8	21.1	10.8	[13.6, 27.5)	NA	NA	NA	NA	9613	[ 8102, 14202)	228.6	76.9	[54.6, 13251]
1760	SE	28	Sergipe	Cumbe	280190	2801900	3936.3	598.3	512.7	492.6	429	762	277	25.5	10.8	30.9	12.9	30.9	12.9	[27.5, 45.0)	NA	NA	NA	NA	8899.8	[ 8102, 14202)	128.4	30.7	[25, 54.6)
1761	SE	28	Sergipe	Divina Pastora	280200	2802007	4785.9	727.5	623.3	598.9	521.7	567	240	15.6	7.7	18.9	9.2	18.9	9.2	[13.6, 27.5)	NA	NA	NA	NA	40408.1	[23323,525450]	90.3	53	[25, 54.6)
1762	SE	28	Sergipe	Estância	280210	2802106	67442	10251.2	8783.6	8439.8	7351	17434	6757	34	15.4	41.3	18.4	41.3	18.4	[27.5, 45.0)	NA	NA	NA	NA	23248.9	[14202, 23323)	647.3	104.2	[54.6, 13251]
1763	SE	28	Sergipe	Feira Nova	280220	2802205	5504.6	836.7	716.9	688.9	600	915	371	21.9	10.3	26.6	12.4	26.6	12.4	[13.6, 27.5)	NA	NA	NA	NA	9324.2	[ 8102, 14202)	183.3	30	[25, 54.6)
1764	SE	28	Sergipe	Frei Paulo	280230	2802304	14797.6	2249.2	1927.2	1851.8	1612.9	1698	706	15.1	7.3	18.3	8.8	18.3	8.8	[13.6, 27.5)	NA	NA	NA	NA	15131.7	[14202, 23323)	399.2	37.1	[25, 54.6)
1765	SE	28	Sergipe	Gararu	280240	2802403	11605.5	1764	1511.5	1452.3	1265	894	332	10.1	4.4	12.3	5.2	12.3	5.2	[ 0.1, 13.6)	NA	NA	NA	NA	7701.5	[ 3538, 8102)	657	17.7	[11.8, 25.0)
1766	SE	28	Sergipe	General Maynard	280250	2802502	3171.2	482	413	396.8	345.7	300	116	12.4	5.6	15.1	6.7	15.1	6.7	[13.6, 27.5)	NA	NA	NA	NA	8477.5	[ 8102, 14202)	19.8	160.2	[54.6, 13251]
1767	SE	28	Sergipe	Gracho Cardoso	280260	2802601	5783.1	879	753.2	723.7	630.3	1780	609	40.5	16.2	49.2	19.3	49.2	19.3	[45.0,100.0]	NA	NA	NA	NA	9587.5	[ 8102, 14202)	242.7	23.8	[11.8, 25.0)
1768	SE	28	Sergipe	Ilha das Flores	280270	2802700	8508.2	1293.2	1108.1	1064.7	927.4	1203	307	18.6	5.5	22.6	6.6	22.6	6.6	[13.6, 27.5)	NA	NA	NA	NA	6987.7	[ 3538, 8102)	52.7	161.5	[54.6, 13251]
1769	SE	28	Sergipe	Indiaroba	280280	2802809	17072.2	2595	2223.5	2136.4	1860.8	1818	684	14	6.2	17	7.4	17	7.4	[13.6, 27.5)	NA	NA	NA	NA	9057.7	[ 8102, 14202)	316.3	54	[25, 54.6)
1770	SE	28	Sergipe	Itabaiana	280290	2802908	92110.3	14000.8	11996.4	11526.8	10039.8	20344	8012	29.1	13.4	35.3	16	35.3	16	[27.5, 45.0)	NA	NA	NA	NA	15572.9	[14202, 23323)	337.3	273.1	[54.6, 13251]
1771	SE	28	Sergipe	Itabaianinha	280300	2803005	40811.7	6203.4	5315.3	5107.2	4448.4	5675	2294	18.3	8.6	22.2	10.3	22.2	10.3	[13.6, 27.5)	NA	NA	NA	NA	8495.5	[ 8102, 14202)	501.8	81.3	[54.6, 13251]
1772	SE	28	Sergipe	Itabi	280310	2803104	4978.1	756.7	648.3	623	542.6	1553	591	41	18.2	49.9	21.8	49.9	21.8	[45.0,100.0]	NA	NA	NA	NA	8955.3	[ 8102, 14202)	183.4	27.1	[25, 54.6)
1773	SE	28	Sergipe	Itaporanga d'Ajuda	280320	2803203	32727	4974.5	4262.4	4095.5	3567.2	4274	1845	17.2	8.7	20.9	10.3	20.9	10.3	[13.6, 27.5)	NA	NA	NA	NA	24429	[23323,525450]	739.7	44.2	[25, 54.6)
1774	SE	28	Sergipe	Japaratuba	280330	2803302	17985.6	2733.8	2342.4	2250.7	1960.4	2166	786	15.8	6.7	19.2	8	19.2	8	[13.6, 27.5)	NA	NA	NA	NA	29894.9	[23323,525450]	365.7	49.2	[25, 54.6)
1775	SE	28	Sergipe	Japoatã	280340	2803401	13154.2	1999.4	1713.2	1646.1	1433.8	1176	309	11.8	3.6	14.3	4.3	14.3	4.3	[13.6, 27.5)	NA	NA	NA	NA	10212.4	[ 8102, 14202)	402.4	32.7	[25, 54.6)
1776	SE	28	Sergipe	Lagarto	280350	2803500	100637.2	15296.9	13107	12593.9	10969.2	15049	6011	19.7	9.2	23.9	11	23.9	11	[13.6, 27.5)	1	NA	0	NA	12065.7	[ 8102, 14202)	968.9	103.9	[54.6, 13251]
1777	SE	28	Sergipe	Laranjeiras	280360	2803609	28652.9	4355.2	3731.8	3585.7	3123.1	2938	1228	13.5	6.6	16.4	7.9	16.4	7.9	[13.6, 27.5)	NA	NA	NA	NA	31295.3	[23323,525450]	162.3	176.6	[54.6, 13251]
1778	SE	28	Sergipe	Macambira	280370	2803708	6725	1022.2	875.9	841.6	733	1112	420	21.8	9.6	26.4	11.5	26.4	11.5	[13.6, 27.5)	NA	NA	NA	NA	8275.8	[ 8102, 14202)	137.5	48.9	[25, 54.6)
1779	SE	28	Sergipe	Malhada dos Bois	280380	2803807	3603.3	547.7	469.3	450.9	392.8	609	165	22.2	7	27	8.4	27	8.4	[13.6, 27.5)	NA	NA	NA	NA	11383.2	[ 8102, 14202)	63.2	57	[54.6, 13251]
1780	SE	28	Sergipe	Malhador	280390	2803906	12443.8	1891.5	1620.7	1557.2	1356.3	2239	914	23.7	11.3	28.8	13.5	28.8	13.5	[27.5, 45.0)	NA	NA	NA	NA	9177.3	[ 8102, 14202)	101.9	122.1	[54.6, 13251]
1781	SE	28	Sergipe	Maruim	280400	2804003	16934.5	2574	2205.5	2119.2	1845.8	1447	421	11.2	3.8	13.7	4.6	13.7	4.6	[13.6, 27.5)	NA	NA	NA	NA	15116.9	[14202, 23323)	95.6	177.2	[54.6, 13251]
1782	SE	28	Sergipe	Moita Bonita	280410	2804102	11268.7	1712.8	1467.6	1410.2	1228.3	2753	1181	32.1	16.1	39	19.2	39	19.2	[27.5, 45.0)	NA	NA	NA	NA	10955.6	[ 8102, 14202)	95.4	118.1	[54.6, 13251]
1783	SE	28	Sergipe	Monte Alegre de Sergipe	280420	2804201	14574.3	2215.3	1898.2	1823.9	1588.6	1556	602	14	6.3	17.1	7.6	17.1	7.6	[13.6, 27.5)	NA	NA	NA	NA	7679.6	[ 3538, 8102)	386.9	37.7	[25, 54.6)
1784	SE	28	Sergipe	Muribeca	280430	2804300	7552.8	1148	983.7	945.2	823.2	906	178	15.8	3.6	19.2	4.3	19.2	4.3	[13.6, 27.5)	NA	NA	NA	NA	11124.1	[ 8102, 14202)	74.3	101.6	[54.6, 13251]
1785	SE	28	Sergipe	Neópolis	280440	2804409	18774.4	2853.7	2445.2	2349.5	2046.4	2052	630	14.4	5.2	17.5	6.2	17.5	6.2	[13.6, 27.5)	NA	NA	NA	NA	11553.9	[ 8102, 14202)	271.3	69.2	[54.6, 13251]
1786	SE	28	Sergipe	Nossa Senhora Aparecida	280445	2804458	8730.2	1327	1137	1092.5	951.6	2271	1026	34.2	18	41.6	21.6	41.6	21.6	[27.5, 45.0)	NA	NA	NA	NA	12200.1	[ 8102, 14202)	340.8	25.6	[25, 54.6)
1787	SE	28	Sergipe	Nossa Senhora da Glória	280450	2804508	35078.2	5331.9	4568.6	4389.7	3823.4	7143	2926	26.8	12.8	32.5	15.3	32.5	15.3	[27.5, 45.0)	NA	NA	NA	NA	13095.2	[ 8102, 14202)	758.4	46.3	[25, 54.6)
1788	SE	28	Sergipe	Nossa Senhora das Dores	280460	2804607	25855.2	3930	3367.4	3235.6	2818.2	1546	573	7.9	3.4	9.6	4.1	9.6	4.1	[ 0.1, 13.6)	NA	NA	NA	NA	9865.3	[ 8102, 14202)	482.4	53.6	[25, 54.6)
1789	SE	28	Sergipe	Nossa Senhora de Lourdes	280470	2804706	6418.4	975.6	835.9	803.2	699.6	1371	356	28.1	8.5	34.1	10.2	34.1	10.2	[27.5, 45.0)	NA	NA	NA	NA	8101.8	[ 3538, 8102)	83.8	76.6	[54.6, 13251]
1790	SE	28	Sergipe	Nossa Senhora do Socorro	280480	2804805	174065.2	26457.9	22670.3	21782.8	18972.7	17778	7220	13.4	6.4	16.3	7.6	16.3	7.6	[13.6, 27.5)	NA	NA	NA	NA	13777.6	[ 8102, 14202)	155	1122.9	[54.6, 13251]
1791	SE	28	Sergipe	Pacatuba	280490	2804904	13935.6	2118.2	1815	1743.9	1519	702	214	6.6	2.4	8.1	2.8	8.1	2.8	[ 0.1, 13.6)	NA	NA	NA	NA	12180.1	[ 8102, 14202)	381.4	36.5	[25, 54.6)
1792	SE	28	Sergipe	Pedra Mole	280500	2805000	3148.8	478.6	410.1	394	343.2	828	393	34.6	19.2	42	22.9	42	22.9	[27.5, 45.0)	NA	NA	NA	NA	9452.4	[ 8102, 14202)	82.2	38.3	[25, 54.6)
1793	SE	28	Sergipe	Pedrinhas	280510	2805109	9308.3	1414.9	1212.3	1164.9	1014.6	2137	877	30.2	14.5	36.7	17.3	36.7	17.3	[27.5, 45.0)	NA	NA	NA	NA	7442.1	[ 3538, 8102)	33.1	280.8	[54.6, 13251]
1794	SE	28	Sergipe	Pinhão	280520	2805208	6337.8	963.3	825.4	793.1	690.8	936	361	19.4	8.7	23.6	10.5	23.6	10.5	[13.6, 27.5)	NA	NA	NA	NA	8953.1	[ 8102, 14202)	156.4	40.5	[25, 54.6)
1795	SE	28	Sergipe	Pirambu	280530	2805307	8914.6	1355	1161	1115.6	971.7	879	344	13	5.9	15.8	7.1	15.8	7.1	[13.6, 27.5)	NA	NA	NA	NA	10496.7	[ 8102, 14202)	208.7	42.7	[25, 54.6)
1796	SE	28	Sergipe	Poço Redondo	280540	2805406	33167.4	5041.4	4319.7	4150.6	3615.2	2028	724	8	3.4	9.8	4	9.8	4	[ 0.1, 13.6)	NA	NA	NA	NA	7071.4	[ 3538, 8102)	1220.1	27.2	[25, 54.6)
1797	SE	28	Sergipe	Poço Verde	280550	2805505	23078.4	3507.9	3005.7	2888.1	2515.5	2560	1086	14.6	7.2	17.7	8.6	17.7	8.6	[13.6, 27.5)	NA	NA	NA	NA	8712.4	[ 8102, 14202)	441.3	52.3	[25, 54.6)
1798	SE	28	Sergipe	Porto da Folha	280560	2805604	28131.4	4276	3663.8	3520.4	3066.3	3180	1320	14.9	7.2	18.1	8.6	18.1	8.6	[13.6, 27.5)	NA	NA	NA	NA	7808	[ 3538, 8102)	878	32	[25, 54.6)
1799	SE	28	Sergipe	Propriá	280570	2805703	29304.4	4454.3	3816.6	3667.2	3194.1	2804	1096	12.6	5.7	15.3	6.9	15.3	6.9	[13.6, 27.5)	NA	NA	NA	NA	14011.6	[ 8102, 14202)	96.3	304.2	[54.6, 13251]
1800	SE	28	Sergipe	Riachão do Dantas	280580	2805802	19768.4	3004.8	2574.6	2473.8	2154.7	1757	752	11.7	5.8	14.2	7	14.2	7	[13.6, 27.5)	NA	NA	NA	NA	9449.5	[ 8102, 14202)	530.6	37.3	[25, 54.6)
1801	SE	28	Sergipe	Riachuelo	280590	2805901	9880.7	1501.9	1286.9	1236.5	1077	774	299	10.3	4.6	12.5	5.6	12.5	5.6	[ 0.1, 13.6)	NA	NA	NA	NA	17168.4	[14202, 23323)	78.3	126.2	[54.6, 13251]
1802	SE	28	Sergipe	Ribeirópolis	280600	2806008	18088.9	2749.5	2355.9	2263.7	1971.7	2399	1030	17.5	8.7	21.2	10.4	21.2	10.4	[13.6, 27.5)	NA	NA	NA	NA	12667.8	[ 8102, 14202)	259	69.8	[54.6, 13251]
1803	SE	28	Sergipe	Rosário do Catete	280610	2806107	10149.8	1542.8	1321.9	1270.2	1106.3	794	305	10.3	4.6	12.5	5.5	12.5	5.5	[ 0.1, 13.6)	NA	NA	NA	NA	53708.8	[23323,525450]	102.8	98.7	[54.6, 13251]
1804	SE	28	Sergipe	Salgado	280620	2806206	19858.5	3018.5	2586.4	2485.1	2164.5	2210	1041	14.6	8	17.8	9.6	17.8	9.6	[13.6, 27.5)	NA	NA	NA	NA	7894.9	[ 3538, 8102)	247.6	80.2	[54.6, 13251]
1805	SE	28	Sergipe	Santa Luzia do Itanhy	280630	2806305	13726.3	2086.4	1787.7	1717.7	1496.1	1885	699	18.1	7.8	21.9	9.3	21.9	9.3	[13.6, 27.5)	NA	NA	NA	NA	10910.7	[ 8102, 14202)	325.3	42.2	[25, 54.6)
1806	SE	28	Sergipe	Santana do São Francisco	280640	2806404	7484	1137.6	974.7	936.6	815.7	525	128	9.2	2.6	11.2	3.1	11.2	3.1	[ 0.1, 13.6)	NA	NA	NA	NA	7726.6	[ 3538, 8102)	44	170	[54.6, 13251]
1807	SE	28	Sergipe	Santa Rosa de Lima	280650	2806503	3866.2	587.7	503.5	483.8	421.4	444	188	15.1	7.5	18.4	8.9	18.4	8.9	[13.6, 27.5)	NA	NA	NA	NA	10266.6	[ 8102, 14202)	67.7	57.1	[54.6, 13251]
1808	SE	28	Sergipe	Santo Amaro das Brotas	280660	2806602	11867.1	1803.8	1545.6	1485.1	1293.5	684	232	7.6	3	9.2	3.6	9.2	3.6	[ 0.1, 13.6)	NA	NA	NA	NA	9904.2	[ 8102, 14202)	237	50.1	[25, 54.6)
1809	SE	28	Sergipe	São Cristóvão	280670	2806701	85369.2	12976.1	11118.5	10683.2	9305.1	7947	3090	12.2	5.6	14.9	6.6	14.9	6.6	[13.6, 27.5)	NA	NA	NA	NA	9330.9	[ 8102, 14202)	438	194.9	[54.6, 13251]
1810	SE	28	Sergipe	São Domingos	280680	2806800	10809.1	1643	1407.8	1352.7	1178.2	1849	779	22.5	11.1	27.3	13.2	27.3	13.2	[13.6, 27.5)	NA	NA	NA	NA	8449.1	[ 8102, 14202)	102	106	[54.6, 13251]
1811	SE	28	Sergipe	São Francisco	280690	2806909	3731.5	567.2	486	467	406.7	487	88	17.2	3.6	20.9	4.3	20.9	4.3	[13.6, 27.5)	NA	NA	NA	NA	8196.8	[ 8102, 14202)	84	44.4	[25, 54.6)
1812	SE	28	Sergipe	São Miguel do Aleixo	280700	2807006	3850.2	585.2	501.5	481.8	419.7	849	381	29	15.2	35.2	18.2	35.2	18.2	[27.5, 45.0)	NA	NA	NA	NA	8654.8	[ 8102, 14202)	144.8	26.6	[25, 54.6)
1813	SE	28	Sergipe	Simão Dias	280710	2807105	40011.8	6081.8	5211.1	5007.1	4361.2	3021	1288	9.9	4.9	12.1	5.9	12.1	5.9	[ 0.1, 13.6)	NA	NA	NA	NA	11824.5	[ 8102, 14202)	560.2	71.4	[54.6, 13251]
1814	SE	28	Sergipe	Siriri	280720	2807204	8534.4	1297.2	1111.5	1068	930.2	1037	377	16	6.8	19.4	8.1	19.4	8.1	[13.6, 27.5)	NA	NA	NA	NA	19446.5	[14202, 23323)	168.4	50.7	[25, 54.6)
1815	SE	28	Sergipe	Telha	280730	2807303	3122.3	474.6	406.6	390.7	340.3	375	126	15.8	6.2	19.2	7.4	19.2	7.4	[13.6, 27.5)	NA	NA	NA	NA	8861.9	[ 8102, 14202)	47.9	65.2	[54.6, 13251]
1816	SE	28	Sergipe	Tobias Barreto	280740	2807402	50609.3	7692.6	6591.4	6333.3	5516.3	7504	2601	19.5	7.9	23.7	9.4	23.7	9.4	[13.6, 27.5)	NA	NA	NA	NA	8684.5	[ 8102, 14202)	1024.6	49.4	[25, 54.6)
1817	SE	28	Sergipe	Tomar do Geru	280750	2807501	13116.6	1993.7	1708.3	1641.4	1429.7	1572	637	15.8	7.5	19.2	8.9	19.2	8.9	[13.6, 27.5)	NA	NA	NA	NA	7762.1	[ 3538, 8102)	304.8	43	[25, 54.6)
1818	SE	28	Sergipe	Umbaúba	280760	2807600	24138.5	3669.1	3143.8	3020.7	2631	4094	1627	22.3	10.4	27.1	12.4	27.1	12.4	[13.6, 27.5)	NA	NA	NA	NA	10893.8	[ 8102, 14202)	117.5	205.4	[54.6, 13251]
1819	BA	29	Bahia	Abaíra	290010	2900108	8918	1444.6	1146.5	1256.1	983.6	2887	491	40	8.6	46	10	46	10	[45.0,100.0]	NA	NA	NA	NA	5779.7	[ 3538, 8102)	538.7	16.6	[11.8, 25.0)
1820	BA	29	Bahia	Abaré	290020	2900207	19000.9	3078	2442.8	2676.3	2095.6	2817	273	18.3	2.2	21.1	2.6	21.1	2.6	[13.6, 27.5)	NA	NA	NA	NA	5539.3	[ 3538, 8102)	1604.9	11.8	[11.8, 25.0)
1821	BA	29	Bahia	Acajutiba	290030	2900306	15285.4	2476.1	1965.1	2153	1685.9	1962	351	15.8	3.6	18.2	4.2	18.2	4.2	[13.6, 27.5)	NA	NA	NA	NA	7252.7	[ 3538, 8102)	181.5	84.2	[54.6, 13251]
1822	BA	29	Bahia	Adustina	290035	2900355	16697.8	2704.9	2146.7	2351.9	1841.6	1986	228	14.7	2.1	16.9	2.5	16.9	2.5	[13.6, 27.5)	NA	NA	NA	NA	6846.6	[ 3538, 8102)	629.1	26.5	[25, 54.6)
1823	BA	29	Bahia	Água Fria	290040	2900405	16710.7	2707	2148.3	2353.7	1843.1	2635	391	19.5	3.6	22.4	4.2	22.4	4.2	[13.6, 27.5)	NA	NA	NA	NA	5952.1	[ 3538, 8102)	742.8	22.5	[11.8, 25.0)
1824	BA	29	Bahia	Érico Cardoso	290050	2900504	11071.3	1793.4	1423.3	1559.4	1221.1	2299	31	25.6	0.4	29.5	0.5	29.5	0.5	[27.5, 45.0)	1	NA	0	NA	4587	[ 3538, 8102)	735.2	15.1	[11.8, 25.0)
1825	BA	29	Bahia	Aiquara	290060	2900603	4642.4	752	596.8	653.9	512	806	145	21.4	4.9	24.7	5.7	24.7	5.7	[13.6, 27.5)	NA	NA	NA	NA	8906.4	[ 8102, 14202)	167.9	27.7	[25, 54.6)
1826	BA	29	Bahia	Alagoinhas	290070	2900702	150267.2	24341.8	19318.4	21165.2	16573.2	22584	6631	18.6	6.9	21.3	8	21.3	8	[13.6, 27.5)	NA	NA	NA	NA	19413.2	[14202, 23323)	707.8	212.3	[54.6, 13251]
1827	BA	29	Bahia	Alcobaça	290080	2900801	22521.3	3648.2	2895.3	3172.1	2483.9	2020	272	11.1	1.9	12.7	2.2	12.7	2.2	[ 0.1, 13.6)	NA	NA	NA	NA	10041.6	[ 8102, 14202)	1477.9	15.2	[11.8, 25.0)
1828	BA	29	Bahia	Almadina	290090	2900900	6051.1	980.2	777.9	852.3	667.4	2156	570	44	14.7	50.6	17.1	50.6	17.1	[45.0,100.0]	NA	NA	NA	NA	8099.4	[ 3538, 8102)	245.2	24.7	[11.8, 25.0)
1829	BA	29	Bahia	Amargosa	290100	2901007	36681.5	5942	4715.8	5166.6	4045.7	4993	658	16.8	2.8	19.3	3.3	19.3	3.3	[13.6, 27.5)	NA	NA	NA	NA	7994.7	[ 3538, 8102)	431.7	85	[54.6, 13251]
1830	BA	29	Bahia	Amélia Rodrigues	290110	2901106	25793.9	4178.4	3316.1	3633.1	2844.9	5008	1124	24	6.8	27.6	7.9	27.6	7.9	[27.5, 45.0)	NA	NA	NA	NA	9684.4	[ 8102, 14202)	166.9	154.6	[54.6, 13251]
1831	BA	29	Bahia	América Dourada	290115	2901155	16436.5	2662.5	2113.1	2315.1	1812.8	2230	504	16.8	4.8	19.3	5.6	19.3	5.6	[13.6, 27.5)	NA	NA	NA	NA	5737.1	[ 3538, 8102)	822.4	20	[11.8, 25.0)
1832	BA	29	Bahia	Anagé	290120	2901205	20707.9	3354.5	2662.2	2916.7	2283.9	3760	1206	22.4	9.1	25.8	10.6	25.8	10.6	[13.6, 27.5)	NA	NA	NA	NA	6634.6	[ 3538, 8102)	1899.7	10.9	[0.1, 11.8)
1833	BA	29	Bahia	Andaraí	290130	2901304	13779.5	2232.1	1771.5	1940.8	1519.8	2103	580	18.8	6.5	21.7	7.6	21.7	7.6	[13.6, 27.5)	NA	NA	NA	NA	5988.5	[ 3538, 8102)	1590.3	8.7	[0.1, 11.8)
1834	BA	29	Bahia	Andorinha	290135	2901353	14784.8	2395	1900.7	2082.4	1630.6	3548	1275	29.6	13.4	34.1	15.6	34.1	15.6	[27.5, 45.0)	NA	NA	NA	NA	10377.6	[ 8102, 14202)	1362.4	10.9	[0.1, 11.8)
1835	BA	29	Bahia	Angical	290140	2901403	14371.5	2328	1847.6	2024.2	1585.1	2239	346	19.2	3.7	22.1	4.4	22.1	4.4	[13.6, 27.5)	NA	NA	NA	NA	7796.3	[ 3538, 8102)	1530	9.4	[0.1, 11.8)
1836	BA	29	Bahia	Anguera	290150	2901502	10987.2	1779.8	1412.5	1547.6	1211.8	1984	456	22.3	6.5	25.6	7.5	25.6	7.5	[13.6, 27.5)	NA	NA	NA	NA	5039.3	[ 3538, 8102)	187.8	58.5	[54.6, 13251]
1837	BA	29	Bahia	Antas	290160	2901601	18613.2	3015.2	2392.9	2621.7	2052.9	1889	210	12.5	1.8	14.4	2	14.4	2	[13.6, 27.5)	NA	NA	NA	NA	4981.5	[ 3538, 8102)	319.7	58.2	[54.6, 13251]
1838	BA	29	Bahia	Antônio Cardoso	290170	2901700	11907.7	1928.9	1530.9	1677.2	1313.3	2154	584	22.3	7.6	25.7	8.9	25.7	8.9	[13.6, 27.5)	NA	NA	NA	NA	7869.4	[ 3538, 8102)	293.5	40.6	[25, 54.6)
1839	BA	29	Bahia	Antônio Gonçalves	290180	2901809	11718.4	1898.3	1506.5	1650.5	1292.4	3087	1044	32.5	13.9	37.4	16.2	37.4	16.2	[27.5, 45.0)	NA	NA	NA	NA	4788.8	[ 3538, 8102)	345.3	33.9	[25, 54.6)
1840	BA	29	Bahia	Aporá	290190	2901908	18355.9	2973.5	2359.8	2585.4	2024.5	1985	265	13.4	2.2	15.4	2.6	15.4	2.6	[13.6, 27.5)	NA	NA	NA	NA	5598.7	[ 3538, 8102)	479.3	38.3	[25, 54.6)
1841	BA	29	Bahia	Apuarema	290195	2901957	7578.5	1227.6	974.3	1067.4	835.8	1230	162	20	3.3	23	3.9	23	3.9	[13.6, 27.5)	NA	NA	NA	NA	7134.4	[ 3538, 8102)	150.8	50.2	[25, 54.6)
1842	BA	29	Bahia	Aracatu	290200	2902005	13775.4	2231.5	1771	1940.3	1519.3	2697	268	24.2	3	27.8	3.5	27.8	3.5	[27.5, 45.0)	NA	NA	NA	NA	6097.4	[ 3538, 8102)	1489.8	9.2	[0.1, 11.8)
1843	BA	29	Bahia	Araças	290205	2902054	12143.1	1967.1	1561.1	1710.4	1339.3	1785	289	18.1	3.7	20.9	4.3	20.9	4.3	[13.6, 27.5)	NA	NA	NA	NA	21695.4	[14202, 23323)	474.6	25.6	[25, 54.6)
1844	BA	29	Bahia	Araci	290210	2902104	54406.8	8813.4	6994.5	7663.2	6000.6	7935	1894	18	5.4	20.7	6.3	20.7	6.3	[13.6, 27.5)	NA	NA	NA	NA	6145	[ 3538, 8102)	1496.2	36.4	[25, 54.6)
1845	BA	29	Bahia	Aramari	290220	2902203	11015.5	1784.4	1416.2	1551.5	1214.9	1103	197	12.4	2.8	14.2	3.2	14.2	3.2	[13.6, 27.5)	NA	NA	NA	NA	6559.4	[ 3538, 8102)	368.9	29.9	[25, 54.6)
1846	BA	29	Bahia	Arataca	290225	2902252	11184.1	1811.7	1437.8	1575.3	1233.5	2237	439	24.7	6.1	28.4	7.1	28.4	7.1	[27.5, 45.0)	NA	NA	NA	NA	7319.6	[ 3538, 8102)	436	25.7	[25, 54.6)
1847	BA	29	Bahia	Aratuípe	290230	2902302	8918.3	1444.7	1146.5	1256.1	983.6	1167	249	16.2	4.3	18.6	5.1	18.6	5.1	[13.6, 27.5)	NA	NA	NA	NA	6308.3	[ 3538, 8102)	174	51.3	[25, 54.6)
1848	BA	29	Bahia	Aurelino Leal	290240	2902401	12879.3	2086.3	1655.8	1814.1	1420.5	2739	565	26.3	6.8	30.2	8	30.2	8	[27.5, 45.0)	NA	NA	NA	NA	7346.5	[ 3538, 8102)	445.4	28.9	[25, 54.6)
1849	BA	29	Bahia	Baianópolis	290250	2902500	13968.7	2262.8	1795.8	1967.5	1540.6	2874	596	25.4	6.6	29.2	7.7	29.2	7.7	[27.5, 45.0)	NA	NA	NA	NA	8394.9	[ 8102, 14202)	3320.7	4.2	[0.1, 11.8)
1850	BA	29	Bahia	Baixa Grande	290260	2902609	20744.5	3360.4	2666.9	2921.9	2287.9	2434	540	14.5	4	16.7	4.7	16.7	4.7	[13.6, 27.5)	NA	NA	NA	NA	5878.1	[ 3538, 8102)	967.5	21.4	[11.8, 25.0)
1851	BA	29	Bahia	Banzaê	290265	2902658	12823.5	2077.3	1648.6	1806.2	1414.3	2446	381	23.6	4.6	27.1	5.4	27.1	5.4	[13.6, 27.5)	NA	NA	NA	NA	5483.9	[ 3538, 8102)	409.5	31.3	[25, 54.6)
1852	BA	29	Bahia	Barra	290270	2902708	52681.7	8533.9	6772.8	7420.2	5810.4	10927	2832	25.6	8.4	29.5	9.7	29.5	9.7	[27.5, 45.0)	NA	NA	NA	NA	5613.7	[ 3538, 8102)	11428.1	4.6	[0.1, 11.8)
1853	BA	29	Bahia	Barra da Estiva	290280	2902807	21602.1	3499.3	2777.2	3042.7	2382.5	11484	3944	65.6	28.4	75.5	33.1	75.5	33.1	[45.0,100.0]	NA	NA	NA	NA	9092.9	[ 8102, 14202)	1657.4	13	[11.8, 25.0)
1854	BA	29	Bahia	Barra do Choça	290290	2902906	34315.6	5558.8	4411.6	4833.4	3784.7	4429	881	15.9	4	18.3	4.7	18.3	4.7	[13.6, 27.5)	NA	NA	NA	NA	10090.9	[ 8102, 14202)	765.9	44.8	[25, 54.6)
1855	BA	29	Bahia	Barra do Mendes	290300	2903003	14249.6	2308.3	1831.9	2007.1	1571.6	2215	210	19.2	2.3	22.1	2.7	22.1	2.7	[13.6, 27.5)	NA	NA	NA	NA	5524	[ 3538, 8102)	1586.6	9	[0.1, 11.8)
1856	BA	29	Bahia	Barra do Rocha	290310	2903102	6185.8	1002	795.2	871.3	682.2	1122	231	22.4	5.8	25.8	6.8	25.8	6.8	[13.6, 27.5)	NA	NA	NA	NA	9806.2	[ 8102, 14202)	214.4	28.9	[25, 54.6)
1857	BA	29	Bahia	Barreiras	290320	2903201	149724.1	24253.8	19248.5	21088.7	16513.3	33091	12981	27.3	13.5	31.4	15.7	31.4	15.7	[27.5, 45.0)	NA	NA	NA	NA	22620.7	[14202, 23323)	8051.3	18.6	[11.8, 25.0)
1858	BA	29	Bahia	Barro Alto	290323	2903235	14679.6	2377.9	1887.2	2067.6	1619	1863	171	15.7	1.8	18	2.1	18	2.1	[13.6, 27.5)	NA	NA	NA	NA	4922.6	[ 3538, 8102)	414.5	35.4	[25, 54.6)
1859	BA	29	Bahia	Barrocas	290327	2903276	15418.2	2497.6	1982.2	2171.7	1700.5	4648	1322	37.2	13.3	42.8	15.5	42.8	15.5	[27.5, 45.0)	NA	NA	NA	NA	13490.9	[ 8102, 14202)	207.3	74.4	[54.6, 13251]
1860	BA	29	Bahia	Barro Preto	290330	2903300	6269.8	1015.6	806	883.1	691.5	1596	412	31.4	10.2	36.1	11.9	36.1	11.9	[27.5, 45.0)	NA	NA	NA	NA	8505.3	[ 8102, 14202)	201.6	31.1	[25, 54.6)
1861	BA	29	Bahia	Belmonte	290340	2903409	23109.6	3743.5	2971	3255	2548.8	4889	1601	26.1	10.8	30	12.6	30	12.6	[27.5, 45.0)	NA	NA	NA	NA	10546.4	[ 8102, 14202)	1939.4	11.9	[11.8, 25.0)
1862	BA	29	Bahia	Belo Campo	290350	2903508	17602.9	2851.5	2263	2479.4	1941.5	3435	657	24.1	5.8	27.7	6.8	27.7	6.8	[27.5, 45.0)	NA	NA	NA	NA	5732.9	[ 3538, 8102)	772.8	22.8	[11.8, 25.0)
1863	BA	29	Bahia	Biritinga	290360	2903607	15709.3	2544.7	2019.6	2212.7	1732.6	2661	508	20.9	5	24.1	5.9	24.1	5.9	[13.6, 27.5)	NA	NA	NA	NA	5972.7	[ 3538, 8102)	553.8	28.4	[25, 54.6)
1864	BA	29	Bahia	Boa Nova	290370	2903706	14362.7	2326.6	1846.5	2023	1584.1	2266	241	19.5	2.6	22.4	3	22.4	3	[13.6, 27.5)	NA	NA	NA	NA	5845.6	[ 3538, 8102)	849.5	16.9	[11.8, 25.0)
1865	BA	29	Bahia	Boa Vista do Tupim	290380	2903805	18627.1	3017.4	2394.7	2623.6	2054.4	2141	130	14.2	1.1	16.3	1.3	16.3	1.3	[13.6, 27.5)	NA	NA	NA	NA	5796.2	[ 3538, 8102)	2972.1	6.3	[0.1, 11.8)
1866	BA	29	Bahia	Bom Jesus da Lapa	290390	2903904	67753.5	10975.4	8710.4	9543.1	7472.6	16483	4515	30	10.4	34.5	12.1	34.5	12.1	[27.5, 45.0)	NA	NA	NA	NA	10557.8	[ 8102, 14202)	4115.5	16.5	[11.8, 25.0)
1867	BA	29	Bahia	Bom Jesus da Serra	290395	2903953	10289.5	1666.8	1322.8	1449.3	1134.8	1792	400	21.5	6	24.7	7	24.7	7	[13.6, 27.5)	NA	NA	NA	NA	4554.1	[ 3538, 8102)	467.8	22	[11.8, 25.0)
1868	BA	29	Bahia	Boninal	290400	2904001	14329.1	2321.2	1842.1	2018.3	1580.4	3167	797	27.3	8.7	31.4	10.1	31.4	10.1	[27.5, 45.0)	NA	NA	NA	NA	5242.2	[ 3538, 8102)	896.9	16	[11.8, 25.0)
1869	BA	29	Bahia	Bonito	290405	2904050	16221.5	2627.7	2085.4	2284.8	1789.1	1990	339	15.1	3.3	17.4	3.8	17.4	3.8	[13.6, 27.5)	NA	NA	NA	NA	8290.9	[ 8102, 14202)	791.3	20.5	[11.8, 25.0)
1870	BA	29	Bahia	Boquira	290410	2904100	22126	3584.2	2844.5	3116.5	2440.3	4053	124	22.6	0.9	26	1	26	1	[13.6, 27.5)	NA	NA	NA	NA	5443.3	[ 3538, 8102)	1426.2	15.5	[11.8, 25.0)
1871	BA	29	Bahia	Botuporã	290420	2904209	10879.2	1762.3	1398.6	1532.3	1199.9	2547	293	28.9	4.2	33.2	4.9	33.2	4.9	[27.5, 45.0)	1	NA	0	NA	6694.9	[ 3538, 8102)	627.6	17.3	[11.8, 25.0)
1872	BA	29	Bahia	Brejões	290430	2904308	14690.4	2379.7	1888.6	2069.1	1620.2	2298	390	19.3	4.1	22.2	4.8	22.2	4.8	[13.6, 27.5)	NA	NA	NA	NA	7794.9	[ 3538, 8102)	518.6	28.3	[25, 54.6)
1873	BA	29	Bahia	Brejolândia	290440	2904407	10800.5	1749.6	1388.5	1521.3	1191.2	4158	1237	47.5	17.8	54.7	20.8	54.7	20.8	[45.0,100.0]	NA	NA	NA	NA	6666	[ 3538, 8102)	2247.2	4.8	[0.1, 11.8)
1874	BA	29	Bahia	Brotas de Macaúbas	290450	2904506	10791.6	1748.1	1387.4	1520	1190.2	2433	201	27.8	2.9	32	3.4	32	3.4	[27.5, 45.0)	NA	NA	NA	NA	5876.1	[ 3538, 8102)	2370.5	4.6	[0.1, 11.8)
1875	BA	29	Bahia	Brumado	290460	2904605	67481	10931.2	8675.4	9504.7	7442.6	22254	7344	40.7	16.9	46.8	19.7	46.8	19.7	[45.0,100.0]	1	1	0	0	18229.5	[14202, 23323)	2207.6	30.6	[25, 54.6)
1876	BA	29	Bahia	Buerarema	290470	2904704	18885.5	3059.3	2427.9	2660	2082.9	4954	1228	32.4	10.1	37.2	11.8	37.2	11.8	[27.5, 45.0)	NA	NA	NA	NA	10431	[ 8102, 14202)	219.5	86	[54.6, 13251]
1877	BA	29	Bahia	Buritirama	290475	2904753	20896.1	3385	2686.4	2943.2	2304.7	3940	586	23.3	4.4	26.8	5.1	26.8	5.1	[13.6, 27.5)	NA	NA	NA	NA	4899.2	[ 3538, 8102)	4046.7	5.2	[0.1, 11.8)
1878	BA	29	Bahia	Caatiba	290480	2904803	9617.8	1558	1236.5	1354.7	1060.8	814	53	10.4	0.9	12	1	12	1	[ 0.1, 13.6)	NA	NA	NA	NA	6377.3	[ 3538, 8102)	512.4	18.8	[11.8, 25.0)
1879	BA	29	Bahia	Cabaceiras do Paraguaçu	290485	2904852	18492.2	2995.6	2377.4	2604.6	2039.5	3571	894	23.8	7.5	27.4	8.8	27.4	8.8	[13.6, 27.5)	NA	NA	NA	NA	5640.9	[ 3538, 8102)	222	83.3	[54.6, 13251]
1880	BA	29	Bahia	Cachoeira	290490	2904902	33710.2	5460.7	4333.8	4748.1	3718	6338	1711	23.2	7.9	26.7	9.2	26.7	9.2	[13.6, 27.5)	NA	NA	NA	NA	11965.9	[ 8102, 14202)	394.9	85.4	[54.6, 13251]
1881	BA	29	Bahia	Caculé	290500	2905008	23109.4	3743.5	2970.9	3255	2548.8	4258	1102	22.7	7.4	26.2	8.6	26.2	8.6	[13.6, 27.5)	NA	NA	NA	NA	9525.4	[ 8102, 14202)	611	37.8	[25, 54.6)
1882	BA	29	Bahia	Caém	290510	2905107	10024.4	1623.9	1288.7	1411.9	1105.6	1589	279	19.6	4.3	22.5	5	22.5	5	[13.6, 27.5)	NA	NA	NA	NA	6655.9	[ 3538, 8102)	540.9	18.5	[11.8, 25.0)
1883	BA	29	Bahia	Caetanos	290515	2905156	15327.6	2482.9	1970.5	2158.9	1690.5	2241	488	18.1	5	20.8	5.8	20.8	5.8	[13.6, 27.5)	NA	NA	NA	NA	4336.4	[ 3538, 8102)	767.1	20	[11.8, 25.0)
1884	BA	29	Bahia	Caetité	290520	2905206	50737.1	8218.9	6522.8	7146.3	5595.9	7454	1359	18.1	4.2	20.9	4.9	20.9	4.9	[13.6, 27.5)	1	NA	0	NA	11879	[ 8102, 14202)	2651.5	19.1	[11.8, 25.0)
1885	BA	29	Bahia	Cafarnaum	290530	2905305	18240.7	2954.8	2345	2569.2	2011.8	3658	843	24.8	7.2	28.5	8.4	28.5	8.4	[27.5, 45.0)	NA	NA	NA	NA	6451.9	[ 3538, 8102)	643.7	28.3	[25, 54.6)
1886	BA	29	Bahia	Cairu	290540	2905404	17167.8	2781	2207.1	2418.1	1893.5	2155	562	15.5	5.1	17.8	5.9	17.8	5.9	[13.6, 27.5)	NA	NA	NA	NA	86523.2	[23323,525450]	448.8	38.2	[25, 54.6)
1887	BA	29	Bahia	Caldeirão Grande	290550	2905503	13232.9	2143.6	1701.2	1863.9	1459.5	2309	612	21.5	7.2	24.8	8.4	24.8	8.4	[13.6, 27.5)	NA	NA	NA	NA	5881.9	[ 3538, 8102)	458.3	28.9	[25, 54.6)
1888	BA	29	Bahia	Camacan	290560	2905602	32443.4	5255.5	4170.9	4569.7	3578.2	4463	978	17	4.7	19.5	5.5	19.5	5.5	[13.6, 27.5)	NA	NA	NA	NA	7674.1	[ 3538, 8102)	584.8	55.5	[54.6, 13251]
1889	BA	29	Bahia	Camaçari	290570	2905701	277314.3	44922.1	35651.5	39059.8	30585.4	46895	17164	20.9	9.6	24	11.2	24	11.2	[13.6, 27.5)	NA	1	NA	0	65197	[23323,525450]	785.4	353.1	[54.6, 13251]
1890	BA	29	Bahia	Camamu	290580	2905800	35953.4	5824.1	4622.2	5064	3965.4	4491	645	15.4	2.8	17.7	3.3	17.7	3.3	[13.6, 27.5)	NA	NA	NA	NA	8269.7	[ 8102, 14202)	839.7	42.8	[25, 54.6)
1891	BA	29	Bahia	Campo Alegre de Lourdes	290590	2905909	29168	4724.9	3749.8	4108.3	3217	9277	3319	39.3	17.7	45.2	20.6	45.2	20.6	[45.0,100.0]	NA	NA	NA	NA	5766.4	[ 3538, 8102)	2914.6	10	[0.1, 11.8)
1892	BA	29	Bahia	Campo Formoso	290600	2906006	70524.9	11424.3	9066.7	9933.5	7778.3	25544	8999	44.7	19.9	51.4	23.1	51.4	23.1	[45.0,100.0]	NA	NA	NA	NA	9594.8	[ 8102, 14202)	7161.8	9.8	[0.1, 11.8)
1893	BA	29	Bahia	Canápolis	290610	2906105	9834.3	1593.1	1264.3	1385.2	1084.6	9135	3073	114.7	48.6	131.9	56.7	100	56.7	[45.0,100.0]	NA	NA	NA	NA	5532.7	[ 3538, 8102)	460.4	21.4	[11.8, 25.0)
1894	BA	29	Bahia	Canarana	290620	2906204	25709.6	4164.7	3305.2	3621.2	2835.6	4594	952	22.1	5.8	25.4	6.7	25.4	6.7	[13.6, 27.5)	NA	NA	NA	NA	5864	[ 3538, 8102)	579.7	44.3	[25, 54.6)
1895	BA	29	Bahia	Canavieiras	290630	2906303	32513.8	5266.9	4180	4579.6	3586	5610	996	21.3	4.8	24.5	5.6	24.5	5.6	[13.6, 27.5)	NA	NA	NA	NA	8051.8	[ 3538, 8102)	1334.3	24.4	[11.8, 25.0)
1896	BA	29	Bahia	Candeal	290640	2906402	8797.7	1425.1	1131	1239.2	970.3	2455	691	34.5	12.2	39.6	14.2	39.6	14.2	[27.5, 45.0)	NA	NA	NA	NA	5265.8	[ 3538, 8102)	447.6	19.7	[11.8, 25.0)
1897	BA	29	Bahia	Candeias	290650	2906501	87019	14096.2	11187.2	12256.7	9597.5	10419	3141	14.8	5.6	17	6.5	17	6.5	[13.6, 27.5)	NA	NA	NA	NA	37542.6	[23323,525450]	251.8	345.6	[54.6, 13251]
1898	BA	29	Bahia	Candiba	290660	2906600	14171.3	2295.6	1821.9	1996	1563	3277	814	28.6	8.9	32.8	10.4	32.8	10.4	[27.5, 45.0)	NA	NA	NA	NA	6099.9	[ 3538, 8102)	433.6	32.7	[25, 54.6)
1899	BA	29	Bahia	Cândido Sales	290670	2906709	26619.5	4312.1	3422.2	3749.4	2935.9	4529	961	21	5.6	24.2	6.5	24.2	6.5	[13.6, 27.5)	NA	NA	NA	NA	5953.3	[ 3538, 8102)	1169.8	22.8	[11.8, 25.0)
1900	BA	29	Bahia	Cansanção	290680	2906808	34625.7	5609	4451.5	4877	3818.9	7034	1632	25.1	7.3	28.8	8.5	28.8	8.5	[27.5, 45.0)	NA	NA	NA	NA	6051.3	[ 3538, 8102)	1351.9	25.6	[25, 54.6)
1901	BA	29	Bahia	Canudos	290682	2906824	16667.2	2699.9	2142.7	2347.6	1838.3	3246	808	24	7.5	27.7	8.8	27.7	8.8	[27.5, 45.0)	NA	NA	NA	NA	6230.2	[ 3538, 8102)	3565.4	4.7	[0.1, 11.8)
1902	BA	29	Bahia	Capela do Alto Alegre	290685	2906857	11858.5	1921	1524.5	1670.3	1307.9	5090	1537	53	20.2	60.9	23.5	60.9	23.5	[45.0,100.0]	NA	NA	NA	NA	6427.3	[ 3538, 8102)	629.6	18.8	[11.8, 25.0)
1903	BA	29	Bahia	Capim Grosso	290687	2906873	29146.2	4721.4	3747	4105.3	3214.6	4552	1559	19.3	8.3	22.2	9.7	22.2	9.7	[13.6, 27.5)	NA	NA	NA	NA	10192	[ 8102, 14202)	464.8	62.7	[54.6, 13251]
1904	BA	29	Bahia	Caraíbas	290689	2906899	9832.7	1592.8	1264.1	1384.9	1084.5	1495	199	18.8	3.1	21.6	3.7	21.6	3.7	[13.6, 27.5)	NA	NA	NA	NA	5787.7	[ 3538, 8102)	805.6	12.2	[11.8, 25.0)
1905	BA	29	Bahia	Caravelas	290690	2906907	22119.8	3583.2	2843.7	3115.6	2439.6	1882	208	10.5	1.5	12.1	1.7	12.1	1.7	[ 0.1, 13.6)	NA	NA	NA	NA	13983.4	[ 8102, 14202)	2377.9	9.3	[0.1, 11.8)
1906	BA	29	Bahia	Cardeal da Silva	290700	2907004	9382.1	1519.8	1206.2	1321.5	1034.8	1306	281	17.2	4.7	19.8	5.4	19.8	5.4	[13.6, 27.5)	NA	NA	NA	NA	10416.8	[ 8102, 14202)	293.5	32	[25, 54.6)
1907	BA	29	Bahia	Carinhanha	290710	2907103	29307.8	4747.6	3767.8	4128	3232.4	5099	980	21.5	5.2	24.7	6.1	24.7	6.1	[13.6, 27.5)	NA	NA	NA	NA	5686.7	[ 3538, 8102)	2525.9	11.6	[0.1, 11.8)
1908	BA	29	Bahia	Casa Nova	290720	2907202	70090.5	11354	9010.8	9872.3	7730.4	15012	6883	26.4	15.3	30.4	17.8	30.4	17.8	[27.5, 45.0)	NA	NA	NA	NA	7396.1	[ 3538, 8102)	9647.1	7.3	[0.1, 11.8)
1909	BA	29	Bahia	Castro Alves	290730	2907301	26489.4	4291	3405.5	3731	2921.6	4972	1233	23.2	7.2	26.7	8.4	26.7	8.4	[13.6, 27.5)	NA	NA	NA	NA	10009.7	[ 8102, 14202)	713.8	37.1	[25, 54.6)
1910	BA	29	Bahia	Catolândia	290740	2907400	3369	545.7	433.1	474.5	371.6	741	160	27.2	7.4	31.2	8.6	31.2	8.6	[27.5, 45.0)	NA	NA	NA	NA	16876.2	[14202, 23323)	702.5	4.8	[0.1, 11.8)
1911	BA	29	Bahia	Catu	290750	2907509	54196.6	8779.3	6967.5	7633.6	5977.4	8536	1399	19.4	4	22.4	4.7	22.4	4.7	[13.6, 27.5)	NA	NA	NA	NA	10893.6	[ 8102, 14202)	427	126.9	[54.6, 13251]
1912	BA	29	Bahia	Caturama	290755	2907558	9397	1522.2	1208.1	1323.6	1036.4	1947	91	25.6	1.5	29.4	1.8	29.4	1.8	[27.5, 45.0)	1	2	100	0	5003.8	[ 3538, 8102)	716.3	13.1	[11.8, 25.0)
1913	BA	29	Bahia	Central	290760	2907608	17582.9	2848.3	2260.5	2476.6	1939.2	2157	222	15.1	2	17.4	2.3	17.4	2.3	[13.6, 27.5)	NA	NA	NA	NA	6856.6	[ 3538, 8102)	567	31	[25, 54.6)
1914	BA	29	Bahia	Chorrochó	290770	2907707	11222.2	1817.9	1442.7	1580.7	1237.7	1914	455	21.1	6.3	24.2	7.4	24.2	7.4	[13.6, 27.5)	NA	NA	NA	NA	5578.8	[ 3538, 8102)	3005.3	3.7	[0.1, 11.8)
1915	BA	29	Bahia	Cícero Dantas	290780	2907806	33572.6	5438.4	4316.1	4728.7	3702.8	3564	409	13.1	1.9	15.1	2.2	15.1	2.2	[13.6, 27.5)	NA	NA	NA	NA	6581.4	[ 3538, 8102)	820	40.9	[25, 54.6)
1916	BA	29	Bahia	Cipó	290790	2907905	16866.8	2732.3	2168.4	2375.7	1860.3	2142	259	15.7	2.4	18	2.8	18	2.8	[13.6, 27.5)	NA	NA	NA	NA	6051.7	[ 3538, 8102)	168.3	100.2	[54.6, 13251]
1917	BA	29	Bahia	Coaraci	290800	2908002	19477.2	3155.1	2504	2743.4	2148.2	7123	1851	45.2	14.8	51.9	17.2	51.9	17.2	[45.0,100.0]	NA	NA	NA	NA	7140	[ 3538, 8102)	274.5	71	[54.6, 13251]
1918	BA	29	Bahia	Cocos	290810	2908101	18907	3062.7	2430.7	2663.1	2085.3	5071	1539	33.1	12.7	38.1	14.8	38.1	14.8	[27.5, 45.0)	4	NA	50	NA	12068.1	[ 8102, 14202)	10140.6	1.9	[0.1, 11.8)
1919	BA	29	Bahia	Conceição da Feira	290820	2908200	21999.6	3563.7	2828.3	3098.7	2426.4	5182	1454	29.1	10.3	33.4	12	33.4	12	[27.5, 45.0)	NA	NA	NA	NA	9062	[ 8102, 14202)	164.8	133.5	[54.6, 13251]
1920	BA	29	Bahia	Conceição do Almeida	290830	2908309	18022.7	2919.5	2317	2538.5	1987.8	2972	508	20.4	4.4	23.4	5.1	23.4	5.1	[13.6, 27.5)	NA	NA	NA	NA	7123.7	[ 3538, 8102)	284.8	63.3	[54.6, 13251]
1921	BA	29	Bahia	Conceição do Coité	290840	2908408	65952.2	10683.6	8478.8	9289.4	7274	21725	7033	40.7	16.6	46.8	19.3	46.8	19.3	[45.0,100.0]	NA	NA	NA	NA	9019	[ 8102, 14202)	1015.3	65	[54.6, 13251]
1922	BA	29	Bahia	Conceição do Jacuípe	290850	2908507	32400.8	5248.6	4165.4	4563.7	3573.5	9744	2151	37.1	10.3	42.7	12	42.7	12	[27.5, 45.0)	NA	NA	NA	NA	51950.8	[23323,525450]	114.9	282.1	[54.6, 13251]
1923	BA	29	Bahia	Conde	290860	2908606	25370.7	4109.8	3261.7	3573.5	2798.2	3150	882	15.3	5.4	17.6	6.3	17.6	6.3	[13.6, 27.5)	NA	NA	NA	NA	7858.3	[ 3538, 8102)	931.1	27.2	[25, 54.6)
1924	BA	29	Bahia	Condeúba	290870	2908705	17708.7	2868.6	2276.6	2494.3	1953.1	7736	2068	53.9	18.2	62	21.2	62	21.2	[45.0,100.0]	NA	NA	NA	NA	6364	[ 3538, 8102)	1348	13.1	[11.8, 25.0)
1925	BA	29	Bahia	Contendas do Sincorá	290880	2908804	4369.7	707.8	561.8	615.5	481.9	667	60	18.8	2.1	21.7	2.5	21.7	2.5	[13.6, 27.5)	NA	NA	NA	NA	7235.3	[ 3538, 8102)	977.5	4.5	[0.1, 11.8)
1926	BA	29	Bahia	Coração de Maria	290890	2908903	22969.2	3720.8	2952.9	3235.2	2533.3	6041	1409	32.5	9.5	37.3	11.1	37.3	11.1	[27.5, 45.0)	NA	NA	NA	NA	6816.2	[ 3538, 8102)	378.4	60.7	[54.6, 13251]
1927	BA	29	Bahia	Cordeiros	290900	2909000	8597.1	1392.6	1105.2	1210.9	948.2	2751	739	39.5	13.4	45.4	15.6	45.4	15.6	[45.0,100.0]	NA	NA	NA	NA	5331.7	[ 3538, 8102)	523.6	16.4	[11.8, 25.0)
1928	BA	29	Bahia	Coribe	290910	2909109	14609.5	2366.6	1878.2	2057.8	1611.3	6515	1849	55.1	19.7	63.3	23	63.3	23	[45.0,100.0]	NA	NA	NA	NA	7162.2	[ 3538, 8102)	2662.8	5.5	[0.1, 11.8)
1929	BA	29	Bahia	Coronel João Sá	290920	2909208	16780.7	2718.3	2157.3	2363.6	1850.8	2397	100	17.6	0.9	20.3	1.1	20.3	1.1	[13.6, 27.5)	NA	NA	NA	NA	6710.3	[ 3538, 8102)	797.4	21	[11.8, 25.0)
1930	BA	29	Bahia	Correntina	290930	2909307	32407.1	5249.6	4166.3	4564.5	3574.2	6481	2051	24.7	9.8	28.4	11.5	28.4	11.5	[27.5, 45.0)	NA	NA	NA	NA	35888.4	[23323,525450]	11504.3	2.8	[0.1, 11.8)
1931	BA	29	Bahia	Cotegipe	290940	2909406	14046.4	2275.4	1805.8	1978.4	1549.2	2286	312	20.1	3.5	23.1	4	23.1	4	[13.6, 27.5)	NA	NA	NA	NA	7498.8	[ 3538, 8102)	4282.8	3.3	[0.1, 11.8)
1932	BA	29	Bahia	Cravolândia	290950	2909505	5342.8	865.5	686.9	752.5	589.3	784	103	18.1	3	20.8	3.5	20.8	3.5	[13.6, 27.5)	NA	NA	NA	NA	6237.8	[ 3538, 8102)	182.6	29.3	[25, 54.6)
1933	BA	29	Bahia	Crisópolis	290960	2909604	21062.7	3411.9	2707.8	2966.7	2323	2021	306	11.8	2.3	13.6	2.6	13.6	2.6	[13.6, 27.5)	NA	NA	NA	NA	6161.2	[ 3538, 8102)	636.6	33.1	[25, 54.6)
1934	BA	29	Bahia	Cristópolis	290970	2909703	13925.8	2255.8	1790.3	1961.5	1535.9	2306	403	20.4	4.5	23.5	5.2	23.5	5.2	[13.6, 27.5)	NA	NA	NA	NA	6648.9	[ 3538, 8102)	1052.8	13.2	[11.8, 25.0)
1935	BA	29	Bahia	Cruz das Almas	290980	2909802	62397.2	10107.7	8021.8	8788.7	6881.9	9809	2124	19.4	5.3	22.3	6.2	22.3	6.2	[13.6, 27.5)	NA	NA	NA	NA	12770.4	[ 8102, 14202)	139.1	448.5	[54.6, 13251]
1936	BA	29	Bahia	Curaçá	290990	2909901	34204.2	5540.7	4397.3	4817.7	3772.4	9133	4205	33	19.1	37.9	22.3	37.9	22.3	[27.5, 45.0)	NA	NA	NA	NA	7270.9	[ 3538, 8102)	5950.6	5.7	[0.1, 11.8)
1937	BA	29	Bahia	Dário Meira	291000	2910008	11979	1940.5	1540	1687.2	1321.2	1661	201	17.1	2.6	19.7	3	19.7	3	[13.6, 27.5)	NA	NA	NA	NA	6059.4	[ 3538, 8102)	413.6	29	[25, 54.6)
1938	BA	29	Bahia	Dias d'Ávila	291005	2910057	75474.5	12226.1	9703	10630.6	8324.2	7165	1802	11.7	3.7	13.5	4.3	13.5	4.3	[ 0.1, 13.6)	NA	NA	NA	NA	38449.9	[23323,525450]	183.8	410.7	[54.6, 13251]
1939	BA	29	Bahia	Dom Basílio	291010	2910107	12104.4	1960.8	1556.1	1704.9	1335	2984	177	30.4	2.3	35	2.7	35	2.7	[27.5, 45.0)	NA	1	NA	0	8854.2	[ 8102, 14202)	689.5	17.6	[11.8, 25.0)
1940	BA	29	Bahia	Dom Macedo Costa	291020	2910206	4059.3	657.6	521.9	571.8	447.7	1055	240	32.1	9.2	36.9	10.7	36.9	10.7	[27.5, 45.0)	NA	NA	NA	NA	6637.1	[ 3538, 8102)	94.8	42.8	[25, 54.6)
1941	BA	29	Bahia	Elísio Medrado	291030	2910305	8229.2	1333	1057.9	1159.1	907.6	1870	413	28.1	7.8	32.3	9.1	32.3	9.1	[27.5, 45.0)	NA	NA	NA	NA	5940.3	[ 3538, 8102)	179.3	45.9	[25, 54.6)
1942	BA	29	Bahia	Encruzilhada	291040	2910404	20663.2	3347.2	2656.5	2910.4	2279	2899	510	17.3	3.8	19.9	4.5	19.9	4.5	[13.6, 27.5)	NA	NA	NA	NA	8260.6	[ 8102, 14202)	1890.1	10.9	[0.1, 11.8)
1943	BA	29	Bahia	Entre Rios	291050	2910503	41838.3	6777.4	5378.7	5892.9	4614.4	5758	645	17	2.4	19.5	2.8	19.5	2.8	[13.6, 27.5)	NA	NA	NA	NA	12895.5	[ 8102, 14202)	1187.8	35.2	[25, 54.6)
1944	BA	29	Bahia	Esplanada	291060	2910602	35767.8	5794	4598.3	5037.9	3944.9	2962	442	10.2	1.9	11.8	2.2	11.8	2.2	[ 0.1, 13.6)	NA	NA	NA	NA	18763	[14202, 23323)	1299.4	27.5	[25, 54.6)
1945	BA	29	Bahia	Euclides da Cunha	291070	2910701	59600.7	9654.7	7662.3	8394.8	6573.5	8509	2053	17.6	5.4	20.3	6.2	20.3	6.2	[13.6, 27.5)	NA	NA	NA	NA	8380.1	[ 8102, 14202)	2025.4	29.4	[25, 54.6)
1946	BA	29	Bahia	Eunápolis	291072	2910727	109554.5	17746.7	14084.3	15430.8	12082.9	24743	6647	27.9	9.4	32.1	11	32.1	11	[27.5, 45.0)	NA	NA	NA	NA	20041.4	[14202, 23323)	1426	76.8	[54.6, 13251]
1947	BA	29	Bahia	Fátima	291075	2910750	18071.1	2927.3	2323.2	2545.3	1993.1	3129	438	21.4	3.8	24.6	4.4	24.6	4.4	[13.6, 27.5)	NA	NA	NA	NA	9412.6	[ 8102, 14202)	364.4	49.6	[25, 54.6)
1948	BA	29	Bahia	Feira da Mata	291077	2910776	5944.7	963	764.3	837.3	655.7	2750	756	57.1	19.8	65.7	23.1	65.7	23.1	[45.0,100.0]	NA	NA	NA	NA	7385.3	[ 3538, 8102)	1176.1	5.1	[0.1, 11.8)
1949	BA	29	Bahia	Feira de Santana	291080	2910800	599777.5	97158	77107.4	84478.8	66150.4	165629	52641	34.1	13.7	39.2	15.9	39.2	15.9	[27.5, 45.0)	550	311	23.1	15.4	19147.4	[14202, 23323)	1304.4	459.8	[54.6, 13251]
1950	BA	29	Bahia	Filadélfia	291085	2910859	17004.3	2754.5	2186.1	2395.1	1875.4	6036	1958	43.8	17.9	50.4	20.9	50.4	20.9	[45.0,100.0]	NA	NA	NA	NA	5885.2	[ 3538, 8102)	579.7	29.3	[25, 54.6)
1951	BA	29	Bahia	Firmino Alves	291090	2910909	5634.4	912.7	724.4	793.6	621.4	1675	396	36.7	10.9	42.2	12.7	42.2	12.7	[27.5, 45.0)	NA	NA	NA	NA	6773.1	[ 3538, 8102)	172.4	32.7	[25, 54.6)
1952	BA	29	Bahia	Floresta Azul	291100	2911006	10981.6	1778.9	1411.8	1546.8	1211.2	2576	637	29	9	33.3	10.5	33.3	10.5	[27.5, 45.0)	NA	NA	NA	NA	6380.7	[ 3538, 8102)	321	34.2	[25, 54.6)
1953	BA	29	Bahia	Formosa do Rio Preto	291110	2911105	24626.1	3989.2	3165.9	3468.6	2716.1	2437	186	12.2	1.2	14.1	1.4	14.1	1.4	[13.6, 27.5)	NA	1	NA	100	59011.5	[23323,525450]	15634.3	1.6	[0.1, 11.8)
1954	BA	29	Bahia	Gandu	291120	2911204	32132.1	5205.1	4130.9	4525.8	3543.9	4487	570	17.2	2.8	19.8	3.2	19.8	3.2	[13.6, 27.5)	NA	NA	NA	NA	8806	[ 8102, 14202)	229.6	139.9	[54.6, 13251]
1955	BA	29	Bahia	Gavião	291125	2911253	4620.9	748.5	594.1	650.9	509.6	1685	523	45	17.6	51.8	20.5	51.8	20.5	[45.0,100.0]	NA	NA	NA	NA	6938.7	[ 3538, 8102)	384.6	12	[11.8, 25.0)
1956	BA	29	Bahia	Gentio do Ouro	291130	2911303	11179.1	1810.9	1437.2	1574.6	1233	1267	148	14	2.1	16.1	2.4	16.1	2.4	[13.6, 27.5)	NA	NA	NA	NA	7945.9	[ 3538, 8102)	3817.9	2.9	[0.1, 11.8)
1957	BA	29	Bahia	Glória	291140	2911402	15547.8	2518.6	1998.8	2189.9	1714.8	2663	481	21.1	4.8	24.3	5.6	24.3	5.6	[13.6, 27.5)	NA	NA	NA	NA	8835.4	[ 8102, 14202)	1566.6	9.9	[0.1, 11.8)
1958	BA	29	Bahia	Gongogi	291150	2911501	7941.1	1286.4	1020.9	1118.5	875.8	1375	227	21.4	4.4	24.6	5.2	24.6	5.2	[13.6, 27.5)	NA	NA	NA	NA	6858.1	[ 3538, 8102)	202.2	39.3	[25, 54.6)
1959	BA	29	Bahia	Governador Mangabeira	291160	2911600	20753.7	3361.9	2668.1	2923.2	2289	5979	1746	35.6	13.1	40.9	15.3	40.9	15.3	[27.5, 45.0)	NA	NA	NA	NA	8269.2	[ 8102, 14202)	106.8	194.2	[54.6, 13251]
1960	BA	29	Bahia	Guajeru	291165	2911659	8749.2	1417.3	1124.8	1232.3	965	3382	869	47.7	15.5	54.9	18	54.9	18	[45.0,100.0]	NA	NA	NA	NA	5696.1	[ 3538, 8102)	872.9	10	[0.1, 11.8)
1961	BA	29	Bahia	Guanambi	291170	2911709	83546.4	13533.7	10740.7	11767.5	9214.5	23437	6722	34.6	12.5	39.8	14.6	39.8	14.6	[27.5, 45.0)	2	2	50	0	12143.8	[ 8102, 14202)	1272.4	65.7	[54.6, 13251]
1962	BA	29	Bahia	Guaratinga	291180	2911808	21964.7	3558.1	2823.8	3093.7	2422.5	4683	1391	26.3	9.9	30.3	11.5	30.3	11.5	[27.5, 45.0)	NA	NA	NA	NA	8423.1	[ 8102, 14202)	2189.4	10	[0.1, 11.8)
1963	BA	29	Bahia	Heliópolis	291185	2911857	13435.9	2176.5	1727.3	1892.5	1481.9	1465	24	13.5	0.3	15.5	0.3	15.5	0.3	[13.6, 27.5)	NA	NA	NA	NA	5993.3	[ 3538, 8102)	313.4	42.9	[25, 54.6)
1964	BA	29	Bahia	Iaçu	291190	2911907	25642.7	4153.9	3296.6	3611.8	2828.2	4775	1183	23	7.2	26.4	8.4	26.4	8.4	[13.6, 27.5)	NA	NA	NA	NA	7229.8	[ 3538, 8102)	2342.5	10.9	[0.1, 11.8)
1965	BA	29	Bahia	Ibiassucê	291200	2912004	10071.8	1631.5	1294.8	1418.6	1110.8	3743	1049	45.9	16.2	52.8	18.9	52.8	18.9	[45.0,100.0]	NA	NA	NA	NA	6870.8	[ 3538, 8102)	483.3	20.8	[11.8, 25.0)
1966	BA	29	Bahia	Ibicaraí	291210	2912103	23567.1	3817.6	3029.8	3319.4	2599.3	5933	1382	31.1	9.1	35.7	10.6	35.7	10.6	[27.5, 45.0)	NA	NA	NA	NA	6713.9	[ 3538, 8102)	231	102	[54.6, 13251]
1967	BA	29	Bahia	Ibicoara	291220	2912202	18884.4	3059.1	2427.8	2659.9	2082.8	2373	478	15.5	3.9	17.8	4.6	17.8	4.6	[13.6, 27.5)	NA	NA	NA	NA	13657.6	[ 8102, 14202)	817.4	23.1	[11.8, 25.0)
1968	BA	29	Bahia	Ibicuí	291230	2912301	16308.7	2641.8	2096.6	2297.1	1798.7	2244	334	17	3.2	19.5	3.7	19.5	3.7	[13.6, 27.5)	NA	NA	NA	NA	7948.4	[ 3538, 8102)	1139.4	14.3	[11.8, 25.0)
1969	BA	29	Bahia	Ibipeba	291240	2912400	18059.1	2925.4	2321.7	2543.6	1991.8	2653	427	18.1	3.7	20.9	4.3	20.9	4.3	[13.6, 27.5)	NA	NA	NA	NA	5537	[ 3538, 8102)	1382	13.1	[11.8, 25.0)
1970	BA	29	Bahia	Ibipitanga	291250	2912509	14890.1	2412	1914.3	2097.3	1642.3	2739	56	22.7	0.6	26.1	0.7	26.1	0.7	[13.6, 27.5)	NA	NA	NA	NA	5274.6	[ 3538, 8102)	954.4	15.6	[11.8, 25.0)
1971	BA	29	Bahia	Ibiquera	291260	2912608	4658.3	754.6	598.9	656.1	513.8	361	27	9.6	0.9	11	1.1	11	1.1	[ 0.1, 13.6)	NA	NA	NA	NA	5462.6	[ 3538, 8102)	698.2	6.7	[0.1, 11.8)
1972	BA	29	Bahia	Ibirapitanga	291270	2912707	23552.8	3815.3	3027.9	3317.4	2597.7	3777	912	19.8	6	22.8	7	22.8	7	[13.6, 27.5)	NA	NA	NA	NA	7103.2	[ 3538, 8102)	472.7	49.8	[25, 54.6)
1973	BA	29	Bahia	Ibirapuã	291280	2912806	8493.9	1375.9	1092	1196.4	936.8	1078	171	15.7	3.1	18	3.7	18	3.7	[13.6, 27.5)	NA	NA	NA	NA	21363.2	[14202, 23323)	771.1	11	[0.1, 11.8)
1974	BA	29	Bahia	Ibirataia	291290	2912905	17605.1	2851.9	2263.3	2479.7	1941.7	4262	791	29.9	7	34.4	8.1	34.4	8.1	[27.5, 45.0)	NA	NA	NA	NA	8690.8	[ 8102, 14202)	318.1	55.3	[54.6, 13251]
1975	BA	29	Bahia	Ibitiara	291300	2913002	16297.2	2640	2095.2	2295.5	1797.4	3946	549	29.9	5.2	34.4	6.1	34.4	6.1	[27.5, 45.0)	NA	NA	NA	NA	5143.4	[ 3538, 8102)	1834	8.9	[0.1, 11.8)
1976	BA	29	Bahia	Ibititá	291310	2913101	17979	2912.4	2311.4	2532.3	1982.9	2917	433	20	3.7	23	4.4	23	4.4	[13.6, 27.5)	NA	NA	NA	NA	5520.7	[ 3538, 8102)	573	31.4	[25, 54.6)
1977	BA	29	Bahia	Ibotirama	291320	2913200	26830.5	4346.3	3449.3	3779.1	2959.2	4617	586	21.2	3.4	24.4	4	24.4	4	[13.6, 27.5)	NA	NA	NA	NA	10120.5	[ 8102, 14202)	1740.1	15.4	[11.8, 25.0)
1978	BA	29	Bahia	Ichu	291330	2913309	6055.1	980.9	778.4	852.9	667.8	1735	586	35.4	15.1	40.7	17.5	40.7	17.5	[27.5, 45.0)	NA	NA	NA	NA	5588.6	[ 3538, 8102)	138	43.9	[25, 54.6)
1979	BA	29	Bahia	Igaporã	291340	2913408	15805	2560.3	2031.9	2226.1	1743.2	4023	786	31.4	7.7	36.1	9	36.1	9	[27.5, 45.0)	NA	NA	NA	NA	8880.6	[ 8102, 14202)	836.6	18.9	[11.8, 25.0)
1980	BA	29	Bahia	Igrapiúna	291345	2913457	13716.2	2221.9	1763.4	1931.9	1512.8	3065	803	27.6	9.1	31.7	10.6	31.7	10.6	[27.5, 45.0)	NA	NA	NA	NA	10966.7	[ 8102, 14202)	591.3	23.2	[11.8, 25.0)
1981	BA	29	Bahia	Iguaí	291350	2913507	27022	4377.3	3473.9	3806.1	2980.3	4606	910	21	5.2	24.2	6.1	24.2	6.1	[13.6, 27.5)	NA	1	NA	0	6044.8	[ 3538, 8102)	860.2	31.4	[25, 54.6)
1982	BA	29	Bahia	Ilhéus	291360	2913606	178625.3	28935.5	22964.1	25159.4	19700.9	39658	12754	27.4	11.1	31.5	12.9	31.5	12.9	[27.5, 45.0)	199	109	29.6	23.9	19856.7	[14202, 23323)	1588.6	112.4	[54.6, 13251]
1983	BA	29	Bahia	Inhambupe	291370	2913705	39252.9	6358.6	5046.4	5528.8	4329.3	6740	2086	21.2	8.3	24.4	9.6	24.4	9.6	[13.6, 27.5)	NA	NA	NA	NA	10527.6	[ 8102, 14202)	1082.3	36.3	[25, 54.6)
1984	BA	29	Bahia	Ipecaetá	291380	2913804	15264.6	2472.7	1962.4	2150	1683.6	2183	497	17.7	5.1	20.3	5.9	20.3	5.9	[13.6, 27.5)	NA	NA	NA	NA	4664.9	[ 3538, 8102)	372.6	41	[25, 54.6)
1985	BA	29	Bahia	Ipiaú	291390	2913903	46246.6	7491.5	5945.5	6513.8	5100.6	6962	1734	18.6	5.8	21.4	6.8	21.4	6.8	[13.6, 27.5)	NA	NA	NA	NA	8435.4	[ 8102, 14202)	280.5	164.9	[54.6, 13251]
1986	BA	29	Bahia	Ipirá	291400	2914000	60871.9	9860.6	7825.7	8573.8	6713.7	9156	2084	18.6	5.3	21.4	6.2	21.4	6.2	[13.6, 27.5)	NA	NA	NA	NA	8862.2	[ 8102, 14202)	3105.3	19.6	[11.8, 25.0)
1987	BA	29	Bahia	Ipupiara	291410	2914109	9813	1589.6	1261.6	1382.2	1082.3	1716	46	21.6	0.7	24.8	0.9	24.8	0.9	[13.6, 27.5)	NA	NA	NA	NA	6206.6	[ 3538, 8102)	1055.8	9.3	[0.1, 11.8)
1988	BA	29	Bahia	Irajuba	291420	2914208	7297.9	1182.2	938.2	1027.9	804.9	961	147	16.3	3.1	18.7	3.7	18.7	3.7	[13.6, 27.5)	NA	NA	NA	NA	6705.9	[ 3538, 8102)	459	15.9	[11.8, 25.0)
1989	BA	29	Bahia	Iramaia	291430	2914307	10492.6	1699.7	1348.9	1477.9	1157.2	1755	242	20.7	3.6	23.8	4.2	23.8	4.2	[13.6, 27.5)	NA	NA	NA	NA	6553.2	[ 3538, 8102)	1708.1	6.1	[0.1, 11.8)
1990	BA	29	Bahia	Iraquara	291440	2914406	24434.9	3958.2	3141.4	3441.7	2695	3431	741	17.3	4.7	19.9	5.5	19.9	5.5	[13.6, 27.5)	NA	NA	NA	NA	10536.7	[ 8102, 14202)	991.8	24.6	[11.8, 25.0)
1991	BA	29	Bahia	Irará	291450	2914505	28975	4693.7	3725	4081.1	3195.7	5464	1399	23.3	7.5	26.8	8.8	26.8	8.8	[13.6, 27.5)	NA	NA	NA	NA	6997.7	[ 3538, 8102)	267.9	108.2	[54.6, 13251]
1992	BA	29	Bahia	Irecê	291460	2914604	71247.5	11541.4	9159.6	10035.2	7858	12512	3980	21.7	8.7	24.9	10.1	24.9	10.1	[13.6, 27.5)	NA	NA	NA	NA	12905.8	[ 8102, 14202)	319.2	223.2	[54.6, 13251]
1993	BA	29	Bahia	Itabela	291465	2914653	30197.9	4891.8	3882.2	4253.4	3330.6	5786	1522	23.7	7.8	27.2	9.1	27.2	9.1	[13.6, 27.5)	NA	NA	NA	NA	9682.5	[ 8102, 14202)	924.9	32.6	[25, 54.6)
1994	BA	29	Bahia	Itaberaba	291470	2914703	64589.8	10462.9	8303.7	9097.5	7123.7	5885	642	11.2	1.5	12.9	1.8	12.9	1.8	[ 0.1, 13.6)	NA	NA	NA	NA	10300	[ 8102, 14202)	2386.4	27.1	[25, 54.6)
1995	BA	29	Bahia	Itabuna	291480	2914802	213996.2	34665.2	27511.4	30141.4	23602	47279	13627	27.3	9.9	31.4	11.5	31.4	11.5	[27.5, 45.0)	784	395	23.1	19.2	16418.3	[14202, 23323)	401	533.6	[54.6, 13251]
1996	BA	29	Bahia	Itacaré	291490	2914901	26851.8	4349.7	3452.1	3782.1	2961.5	2414	821	11.1	4.8	12.8	5.5	12.8	5.5	[ 0.1, 13.6)	NA	NA	NA	NA	8649.8	[ 8102, 14202)	726.3	37	[25, 54.6)
1997	BA	29	Bahia	Itaeté	291500	2915007	15895.3	2574.9	2043.5	2238.9	1753.1	2657	362	20.6	3.5	23.7	4.1	23.7	4.1	[13.6, 27.5)	NA	NA	NA	NA	5028.4	[ 3538, 8102)	1331.8	11.9	[11.8, 25.0)
1998	BA	29	Bahia	Itagi	291510	2915106	13031	2110.9	1675.3	1835.4	1437.2	1886	239	17.9	2.9	20.6	3.3	20.6	3.3	[13.6, 27.5)	NA	NA	NA	NA	7233.9	[ 3538, 8102)	310.6	42	[25, 54.6)
1999	BA	29	Bahia	Itagibá	291520	2915205	15333.7	2483.9	1971.3	2159.8	1691.2	2239	293	18	3	20.7	3.5	20.7	3.5	[13.6, 27.5)	NA	NA	NA	NA	19960.3	[14202, 23323)	811	18.9	[11.8, 25.0)
[truncated: 3,550 more rows]
