# Supplementary material for: 10-year opportunistic mammographic screening scenario in Brazil and its impact on breast cancer early detection: a nationwide population-based study
Source: J Glob Health. 2022 Oct 14;12:04061. doi: 10.7189/jogh.12.04061 (PMC9564571; doi:10.7189/jogh.12.04061)
Supplement: Online Supplementary Document [file jogh-12-04061-s001.zip › Supplemental_table_states_data.csv]

	uf	ibge_uf_id	avg_population	avg_pop_50_69	avg_pop_50_69_ans_adj	avg_pop_40_49	avg_pop_40_49_ans_adj	total_number_mmg	avg_number_mmg	sd_number_mmg	total_number_mmg_0_39	total_number_mmg_40_49	total_number_mmg_50_69	total_number_mmg_70_over	avg_mmg_coverage_50_69	avg_mmg_coverage_40_49	avg_mmg_coverage_50_69_ans_adj	avg_mmg_coverage_40_49_ans_adj	ebc_det_ratio_50_69	ebc_det_ratio_40_49
1	AC	12	824261.5	44565.3	38351.3609	43380.1	39272.4239	51655	5165.5	1841	1481	21607	26654	1913	11.96	9.96	13.9	11	13.7	9.6
2	AL	27	3269092.7	252421	211601.9705	209397.1	177701.1214	663789	66378.9	9778.2	51793	243619	338096	30281	26.79	23.27	31.96	27.42	17.3	12.9
3	AM	13	3850737.4	212149.3	174385.203	207572.1	164840.707	396544	39654.4	8615.6	15372	161088	201347	18737	18.98	15.52	23.09	19.54	19	12.2
4	AP	16	770483.8	38011.6	29887.2177	41743.7	35017.0757	8696	869.6	847.5	368	3728	4278	322	2.25	1.79	2.86	2.13	25	12.3
5	BA	29	14594198.1	1210253.6	1051276.1261	959925.8	822924.8402	3029798	302979.8	53177	115390	869621	1905935	138851	31.5	18.12	36.26	21.13	29.1	23.6
6	CE	23	8877918.9	734336.9	618671.171	578335.4	486741.6967	1007503	100750.3	19211.3	24320	354093	577272	51818	15.72	12.25	18.66	14.55	16.6	14.7
7	DF	53	2826656.5	236178.3	128498.4295	213015.2	134710.5665	118668	11866.8	10179.5	3990	36725	72294	5659	6.12	3.45	11.25	5.45	23.8	17.2
8	ES	32	3807732.7	353563.9	238158.3452	261394.6	179621.65	817661	81766.1	10355	27970	252216	490212	47263	27.73	19.3	41.17	28.08	32.2	27.3
9	GO	52	6570150.4	552801.8	462120.2669	464687.2	385598.2788	713231	71323.1	6723.6	28295	278890	371388	34658	13.44	12	16.07	14.47	21.1	16.8
10	MA	21	6895421.5	463571.5	425563.875	381117.7	348000.9264	450743	45074.3	6922.4	27750	166493	232120	24380	10.01	8.74	10.91	9.57	21.8	14.5
11	MG	31	20571609.3	2031704.3	1462480.7782	1433533.1	1037521.4658	5171171	517117.1	90896.8	167295	1498341	3254972	250563	32.04	20.9	44.51	28.88	34.9	28.6
12	MS	50	2637115.7	227056.5	159953.3277	178540.9	132415.2633	386870	38687	6806.7	9922	146289	213972	16687	18.85	16.39	26.75	22.1	25.2	22.1
13	MT	51	3292974.3	245633.1	197457.1755	219244.9	178963.1629	265008	26500.8	3248	8920	101750	142033	12305	11.56	9.28	14.39	11.37	22.2	16.1
14	PA	15	8190778.4	498991.5	426810.3861	460281.8	397680.587	421052	42105.2	13316.7	19861	150600	230243	20348	9.23	6.54	10.79	7.57	11.4	7.3
15	PB	25	3925182.5	343511.3	294625.6162	262261.2	232263.2104	598444	59844.4	15829.2	16107	202873	348380	31084	20.28	15.47	23.65	17.47	17.2	12.6
16	PE	26	9281568.5	808774.2	659712.983	633493.1	517377.5246	1873766	187376.6	35956.1	52574	566917	1153840	100435	28.53	17.9	34.98	21.92	17.7	14
17	PI	22	3233210.6	268968.7	243967.4374	203455.2	182265.2151	462946	46294.6	12008.8	7709	148253	282666	24318	21.02	14.57	23.17	16.27	23.8	19.1
18	PR	41	11042986.6	1091900	786773.5949	796202.1	578037.7854	3144024	314402.4	18409.3	141597	984621	1833006	184800	33.57	24.73	46.6	34.07	29.7	24.4
19	RJ	33	16782709.5	1859751.5	1100493.3634	1231191.6	779333.0193	2363376	236337.6	26179.8	67667	656229	1475078	164402	15.86	10.66	26.81	16.84	24.4	17.9
20	RN	24	3376329.9	286443.9	228622.8969	227948.6	187496.1601	494992	49499.2	7448.9	14225	178016	275016	27735	19.2	15.62	24.06	18.99	30.9	26.6
21	RO	11	1687868	116915.9	95871.6334	109188.8	94370.7694	116330	11633	3024.9	2856	49769	61338	2367	10.49	9.12	12.8	10.55	17.3	17.3
22	RR	14	517019.8	27559.1	23911.4742	27799.7	25153.3146	39563	3956.3	1745.3	1020	17250	19691	1602	14.29	12.41	16.47	13.72	28.6	8.2
23	RS	43	11147166.5	1263856.1	957140.2956	779041.8	583661.3202	3104685	310468.5	17955	111324	952634	1819352	221375	28.79	24.46	38.02	32.64	33.9	29.3
24	SC	42	6757720.1	665332	501499.8895	482310.8	363459.8408	1828202	182820.2	24036.9	67540	593307	1073240	94115	32.26	24.6	42.8	32.65	36.3	29.8
25	SE	28	2204797.8	173152.3	142221.5684	148188.6	123893.9196	327516	32751.6	9857.2	11649	128648	171796	15423	19.84	17.36	24.16	20.77	28.1	17.7
26	SP	35	44131679	4452773.1	2485121.147	3182680.2	1724179.0461	11577747	1157774.7	115272.4	401560	3854950	6528594	792642	29.32	24.22	52.54	44.72	36	30.4
27	TO	17	1493641.3	100302.4	92209.726	88861.8	80837.7904	121656	12165.6	6693.7	4521	45214	66753	5168	13.31	10.18	14.48	11.19	12	11.2
